# Supplementary material for: rSeqDiff: Detecting Differential Isoform Expression from RNA-Seq Data Using Hierarchical Likelihood Ratio Test
Source: PLoS One. 2013 Nov 18;8(11):e79448. doi: 10.1371/journal.pone.0079448 (PMC3832546; doi:10.1371/journal.pone.0079448)
Supplement: Table S7 — rSeqDiff estimations for the 1769 genes classified as model 2, with the annotations of the relevant neurological diseases for the 173 genes among the top 400 genes. (XLS) [file pone.0079448.s012.xls]

## Sheet: model2_ranked
gene_name	isoform_name	model	log_likelihood	p_value	gene_MLE_ASD	gene_MLE_control	theta_MLE_ASD	theta_MLE_control	T_statistic	Related neurological disorders
RPL17-C18ORF32	NM_001199355,NM_001199356	model_2	-193.081	0.635322732079579,0.00469128208043113	0.120619	0.137868	0.120618383200779,1.08004413183554e-06	1.84346104157835e-06,0.137866155591415	0.999978
CACNG6	NM_031897,NM_145815,NM_145814	model_2	-235.269	0.000938683953646491,0.000579385282844624,0.0392704442588412	0.0828515	0.295541	2.68586562922781e-06,2.17020816166758e-07,0.0828485861388312	0.295530964040225,1.04122488363683e-05,8.51883413878345e-10	0.999965
NR6A1	NM_033334,NM_001489	model_2	-396.684	0.000636850089942853,0.000278159646724507,0.0299950804796191	0.48849	0.231914	0.488481080085843,8.44705171398703e-06	1.29671295583793e-05,0.231900946319918	0.999927	Tobacco Use Disorder
LAMB3	NM_001127641,NM_000228,NM_001017402	model_2	-3685.62	0,0,0.0126035911382623	1.48573	3.4408	0.000167124151927044,1.48555838603493,1.50284729787808e-09	3.44072200769653,7.63183661998186e-05,1.56877572388691e-09	0.999865
COL18A1-AS1	NR_027498,NR_028082	model_2	-183.787	0.77197887317924,0.0103407808824093	0.0616348	0.101593	8.89442556955262e-06,0.061625881918849	0.101592186192122,8.30000282714476e-07	0.999848
SCN7A	NR_045628,NM_002976	model_2	-1201.91	0.00442627964310016,0.00159473013124289,0.0287586897479291	0.19	0.284806	0.1899815963174,1.79335156917473e-05	3.37169508080214e-05,0.284771815272227	0.999787	Amyotrophic Lateral Sclerosis
FLJ39653	NR_027696,NR_027697	model_2	-898.128	1.74016519194353e-06,1.33827723447499e-06,0.0407643687840884	0.937773	0.480528	1.66190233743642e-05,0.937756710270264	0.474065554196294,0.0064620965879686	0.986534
LOC100288637	NR_038253,NR_038255,NR_038254	model_2	-1440.9	9.22706355765968e-13,8.05244759760626e-13,0.0153113466964897	0.612787	0.275884	0.555061346365231,0.0577056138158636,2.00493420764092e-05	1.87441317308395e-05,0.0145381470544135,0.261327414573412	0.947203
CTH	NM_001902,NM_001190463,NM_153742	model_2	-1989.89	0.0353449129601321,0.00111487850890557	3.01195	2.45229	0.190579546468251,2.22912250065961,0.592243159970044	2.45226021499335,3.00796677461169e-05,2.96917205489462e-09	0.936713
SYTL4	NM_080737,NM_001129896,NM_001174068	model_2	-3194.97	0,0,0.0149045013775829	5.25218	0.642233	1.0056392902238,0.610581315596495,3.63596317502583	5.77672797462674e-09,0.642067503496577,0.000165836099672575	0.883489
ZNF260	NM_001012756,NM_001166036,NM_001166037,NM_001166038	model_2	-6306.34	0,0,0.00597799162288493	4.45685	3.08951	0.564975107959564,4.24833307139741e-09,0.000134601179288293,3.89174203781421	1.06492842466792,0.158084973731697,1.86640886699108,8.61369723398125e-05	0.873176
SLFN11	NM_001104587,NM_001104588,NM_001104589,NM_001104590,NM_152270	model_2	-3140.34	9.71001057337162e-12,4.38628022791931e-11,0.0275521430796253	1.72548	1.10367	0.458248025361989,0.312453435442074,7.41541000173534e-09,8.58562335246336e-05,0.954694491655722	3.60258402710861e-09,8.16924267903746e-09,0.131364150524846,0.802087459711145,0.170219304953667	0.84572
ATP11C	NM_173694,NM_001010986	model_2	-2740	0,0,0.00650905506630839	1.39596	0.556975	1.39589157332759,6.87829579990555e-05	0.0925572748319302,0.46441769880253	0.833772
CPEB2	NM_182485,NM_182646,NM_001177381,NM_001177382,NM_001177383,NM_001177384	model_2	-11243	0,0,0.00159589116873604	8.45145	6.22563	0.149145805783712,6.69259020896442,2.22201985983451e-08,1.60940496636763,0.000312357908857596,2.38783666570431e-08	5.33244328569807e-05,0.000145457844899665,0.483508001205357,1.40024226417893,4.34161218421186,7.02269440374751e-05	0.809502
GOPC	NM_020399,NM_001017408	model_2	-8460.4	0,0,4.59654007711752e-06	9.6766	13.0091	1.14563225482517,8.53096661260728	11.9556803326507,1.05342341861658	0.800632
SYT6	NR_045589,NM_001253772,NM_205848	model_2	-2982.07	3.67705865755852e-13,2.22821761042269e-13,0.0102411082712771	2.05197	1.26959	2.0519340158439,5.88355077057704e-07,3.71795533367981e-05	0.257934896909781,0.146154851864376,0.865497623256874	0.796817	Bipolar Disorder, Schizophrenia
EYA1	NM_172060,NM_172058,NM_000503,NM_172059	model_2	-2420.89	0,0,0.0012189055987214	1.95505	0.939082	1.545592493058,3.40572791928814e-05,0.0940873668418483,0.315335672070846	0.00131836074868747,0.120773968960887,0.343705457106475,0.47328383476858	0.78916
C8orf58	NM_001198827,NM_001013842,NM_173686	model_2	-2216.76	4.51031792247925e-07,1.13071818574895e-09,7.02273582919855e-05	4.09742	2.82007	2.1474502454228,0.542136776285399,1.40783415891333	3.87181995502646e-05,2.53742364955205,0.282610473230021	0.767461
CHI3L2	NM_001025197,NM_004000,NM_001025199	model_2	-1133.3	0,0,0.0325674637859947	6.598	0.188032	1.6344640309594,4.96353234431245,2.67396410106688e-08	0.0767550157790921,8.2848687830948e-06,0.111268745029089	0.752235	Parkinson Disease
CD109	NM_133493,NM_001159587,NM_001159588	model_2	-3354.22	0,0,0.0382119188059382	1.03734	0.407637	0.000844887494729538,0.0847461383891257,0.95175023201205	8.11465522417684e-09,0.336870580532743,0.0707661780043687	0.744703	Tobacco Use Disorder
PIWIL2	NM_018068,NM_001135721	model_2	-817.387	0.391808599831988,0.00862078270812305	0.358442	0.33701	0.0982600069588821,0.260181766165633	0.337005834301138,4.64642414028918e-06	0.725855
CACNA1E	NM_001205293,NM_001205294,NM_000721	model_2	-23353.8	0,0,0.00162262066387908	4.99193	8.3313	0.72328231178863,0.0590084472604383,4.20963641016965	1.28602550743208,6.06611644349006,0.979161420498754	0.725761	Migraine with Aura
TP53AIP1	NM_022112,NM_001195194,NM_001195195,NM_001251964	model_2	-525.196	0.780111084815796,0.000479906234951866	0.90754	0.321697	1.18605099092614e-06,0.731765075891125,0.0635793810962929,0.112194186383818	0.0526416423633044,0.0506051029473227,1.90095319170165e-10,0.218449946404814	0.719067
SPAG6	NM_012443,NM_172242,NM_001253854,NM_001253855	model_2	-1237.58	0,1.11022302462516e-16,0.0479971003492735	0.399309	1.27993	6.25589752379892e-05,8.08386089169845e-10,0.39924691922885,5.28729734866452e-10	0.83569461839489,5.06899578656846e-06,0.362429679978938,0.0817992957892109	0.716679	Alzheimer's disease
LGR6	NM_001017403,NM_021636,NM_001017404	model_2	-994.131	0.00195923645764795,0.000872897838725351,0.0307078669154	0.702358	0.433156	0.0900917760057989,1.6384739987402e-05,0.612249913915445	0.107375294538554,0.251795277404986,0.0739849862539228	0.700902
BTN2A2	NM_006995,NM_181531,NM_001197237,NM_001197238,NM_001197239,NM_001197240	model_2	-1958.23	4.16291551230685e-08,2.7064948948663e-08,0.0064997583815195	1.54086	1.1084	0.00265122558257532,0.449614427669066,0.917859851569479,0.0376787168824994,0.133060419400084,1.98293550520927e-09	0.101998686004591,0.615566808299463,6.46086883766468e-05,0.26791710619684,3.99200324154734e-09,0.122855113000525	0.681975	schizophrenia
CDCA7	NM_145810,NM_031942	model_2	-651.517	0.0223092022950359,0.00928203574443176,0.0419346167452757	0.291948	0.465153	7.98837160054739e-06,0.291939711082472	0.311567519097229,0.153585966333392	0.669789	Parkinson Disease
IL1RAP	NM_002182,NM_134470,NM_001167928,NM_001167929,NM_001167930,NM_001167931	model_2	-4938.17	2.4535928844216e-14,0,0	3.4375	3.19516	3.74285680445468e-05,3.72603571741614e-09,2.17405476022077e-09,3.02217899477855,0.0820432006281089,0.333242939977754	1.03960444782428e-05,1.08513600590448e-09,0.101779931613948,0.673027740164649,0.157404273457519,2.26293742965757	0.668547	Autism spectrum disorder, schizophrenia, mental retardation
ZNF345	NM_003419,NM_001242472,NM_001242474,NM_001242475,NM_001242476	model_2	-1291.89	1.09007924908866e-09,2.11510775560697e-09,0.0177616942364422	1.11951	0.582397	0.821663079560658,7.90070498285744e-08,0.297770688899257,7.81187600686515e-05,1.62751753935617e-09	0.1998837889377,0.160073574788276,1.43031329039296e-09,2.49972769025986e-05,0.222414409522068	0.656748
LOC100506343	NR_038951,NR_038952	model_2	-1200.21	0.000348643204165833,4.6975525958004e-07,5.25728939179126e-05	0.985402	1.5489	0.985398981460636,2.6803718754875e-06	0.541933484231795,1.00696419849111	0.650114
ANGPT2	NM_001147,NM_001118887,NM_001118888	model_2	-2812.97	0,0,0.0349307939086856	2.3863	0.417796	0.835812182203843,1.54889010486533,0.00159963371268039	0.417743004827827,1.10132260761713e-08,5.33768940632917e-05	0.649618	Retinopathy of Prematurity
TGIF2	NM_021809,NM_001199513,NM_001199514,NM_001199515	model_2	-2159.49	0,0,0.0429768647294194	2.41178	0.876364	1.51160230142088,0.900175490388266,2.35704925717446e-09,5.12386063112102e-07	5.41138067458886e-07,0.799720045795281,0.0766186490143854,2.46614608024463e-05	0.626758
PDCD2	NM_002598,NM_144781,NM_001199461,NM_001199462,NM_001199463,NM_001199464	model_2	-6737.38	0.0576566658168519,2.32826537382991e-07	14.6926	16.3224	6.10578206034361,1.4958346091077,0.900292910452195,0.0798080675533791,0.00161476732333755,6.1092920265683	1.43977080289626e-07,2.86600976972929,4.31343594624738,5.69075674387811,0.0823520858581721,3.36989098370342	0.624917
PRDM16	NM_199454,NM_022114	model_2	-7155.39	0,0,0.00543237080977821	2.5719	1.715	1.5815351604257,0.990362912980537	6.74952412861354e-05,1.71493231741041	0.61489	Migraine Disorders
GINS3	NM_022770,NM_001126129,NM_001126130	model_2	-1404.32	1.40272116144757e-07,2.83947674262208e-08,0.00588263184235527	1.84213	1.13107	1.58728335951294,2.15079842956518e-07,0.254845076947726	0.29641751795312,0.230447433247365,0.604208383680703	0.59959
ISM2	NM_199296,NM_182509	model_2	-675.115	5.21443723922044e-06,2.15726198948829e-06,0.0208836177877673	0.2113	0.525049	0.211297507409707,2.90733944809028e-06	0.210391843397888,0.314657427221578	0.599277
MORF4L2	NM_001142419,NM_001142420,NM_001142421,NM_001142422,NM_001142418,NM_001142423,NM_001142424,NM_001142427,NM_001142428,NM_001142429,NM_001142430,NM_001142431,NM_001142432,NM_001142425,NM_001142426,NM_012286	model_2	63487.3	0,0,1.82739667842213e-09	119.892	206.605	10.1416712313826,4.01239546552118,45.4364417865477,1.2377198814381,1.28805454716232e-08,5.98068074229892e-07,2.13313174828551,0.0483073052918415,0.127677842543952,3.25354913798968e-09,3.83825105491643,3.68723859648859e-08,0.314505990737818,2.12764103213707,50.474438311612,1.0407130726761e-07	2.49290942152358e-05,62.6679692196233,0.00224617831045351,1.6339443327684,1.34850791277242e-08,51.4525918603111,3.13758069286465,1.7859442699712,2.98877714708558,1.53062624625238e-08,7.17417806964594,0.000127308805691219,0.940992659322941,1.84141781731415,62.324670259565,10.6543618142392	0.596748
SORCS1	NM_001013031,NM_052918,NM_001206569,NM_001206570,NM_001206571,NM_001206572	model_2	-10023.8	0,0,6.72305942905904e-06	2.76749	7.53546	0.0973366597099912,2.42622979792973,9.8349317230798e-10,1.02695611673885e-08,0.0288533077054812,0.215067572206458	8.66842058659031e-06,2.77929365863825,4.13390643971432e-10,4.46677901042358,0.0770979156947597,0.212278803598205	0.592768	Alzheimer Disease, Parkinson Disease
HAP1	NM_177977,NM_001079870,NM_001079871	model_2	-6327.02	0,0,1.79724901627765e-09	8.34931	5.74405	0.491939898507049,2.76341988596104,5.0939499256058	3.71787670915021,1.18171328055877,0.844464838598756	0.588337	Huntington Disease
ZNF493	NM_001076678,NM_175910,NM_145326	model_2	-5615.42	0.00268439811960186,3.22140832120787e-07,6.1778627994391e-06	3.72142	4.21409	0.300662354635289,2.18814069469728,1.23261918797815	2.71142271064793,0.000116878255118835,1.50255504248463	0.587957	Postoperation pain
ZFAND1	NR_033193,NR_033194,NR_033195,NR_033196,NM_024699,NM_001170797,NM_001170796	model_2	-4144.13	2.4984610176304e-06,1.98880023560832e-10,1.58643606473774e-06	10.4111	12.063	0.164870366508801,3.47940934626723,5.03978720367015,8.02178372648765e-10,0.899480866873406,0.24344367623464,0.584149449755635	2.53458874765237,5.25348454756002e-05,3.80473301077846,3.14088970589506e-09,5.65191374806009,0.0717153178803966,4.92105033991872e-09	0.576414
DCAF4	NM_015604,NM_181340,NM_181341,NM_001163508,NM_001163509	model_2	-3792.71	4.42462044780711e-09,3.27851867876205e-09,0.00816196480558806	5.21697	6.87421	3.74196018690212,2.66261384619328e-05,1.47497472184479,8.61160822627748e-06,9.30737173328579e-08	2.12132333530401,2.3850270085592,0.796542300787369,4.98583938576574e-05,1.57126294441685	0.575527
TCTN1	NM_001082537,NM_001082538,NM_001173975,NM_024549,NM_001173976	model_2	-3159.18	4.86221357187677e-06,1.99363348740711e-06,0.00908871248675536	7.34009	5.90522	5.73896586277704,1.75322772359006e-09,1.24117761726006,0.359944905071331,8.42554152475177e-10	1.23441968873997,0.334848312717018,3.2198293740522,1.03384236088376,0.0822832313802604	0.572827
MYNN	NR_033702,NR_033703,NM_001185118,NM_018657,NM_001185119	model_2	-5075.56	0.0241687062479009,0.00500389283212288,0.0200220124815811	2.62426	2.8242	0.67146821128191,1.10822325451947,2.74221654369146e-09,6.13625979210333e-05,0.844504957560493	0.478539004958596,0.518304318167392,0.451608004012916,1.16580752015035,0.209940000114708	0.572675
LAIR1	NM_021706,NM_002287	model_2	-4147.53	0,0,0.00100576553529708	12.5507	2.85945	3.01659066459469,9.53415509469007	2.31392447901994,0.545528875433702	0.568868
VMO1	NM_001144939,NM_182566,NM_001144940,NM_001144941	model_2	-586.865	0.047090030642814,0.0218067206914826	1.60513	2.16616	0.165941677653227,1.21656221773193,0.222621654742657,3.93674559454061e-10	0.778406678128556,0.410386703487454,0.977364068801227,2.14402806806192e-06	0.56847
BACE1	NM_012104,NM_138971,NM_138972,NM_138973,NM_001207048,NM_001207049	model_2	-3453.1	0,0,0.000565767415544149	33.7487	41.7913	7.55505934489993,2.0657914644947,20.6164513355081,1.83679210132141,5.15055706511928e-05,0.2747238105311736	26.8369775929649,10.6715551863221,4.28257084422234,1.54900601446759,0.125608928841913,0.000103545100175102	0.568422	Alzheimer's Disease
VPS8	NM_001009921,NM_015303	model_2	-9344.56	0,0,0.00303542226725995	10.4095	13.8954	0.86364012495196,9.54590172353177	9.01699395868752,4.87842708603796	0.565952	Parkinson Disease
AJUBA	NM_032876,NM_198086	model_2	-1061.99	6.43756562379583e-06,1.69763125201783e-06,0.01263817722642	0.665269	0.319382	0.251001592611655,0.414267073511503	0.299230609165401,0.0201515692912495	0.559611
KNG1	NM_000893,NM_001102416,NM_001166451	model_2	-683.908	1.11022302462516e-16,0,0.00187483251082299	0.137063	0.844681	0.0448354769504062,0.0921950267053024,3.24994340673673e-05	0.745486549000524,0.0991478553599455,4.62128631247016e-05	0.55545	Neuroblastoma
ITSN2	NM_006277,NM_147152,NM_019595	model_2	-7471.42	0.000157390467992791,6.06833178595778e-07,0.000165482707502385	4.22007	3.64361	0.138917193411048,0.277584540018983,3.80356817499932	2.13409689075258,0.218773052158587,1.29074169997485	0.552791
ZNF610	NM_001161425,NM_001161426,NM_173530,NM_001161427	model_2	-2203.1	0.0393107493616248,0.00429320827725244	3.20609	2.75723	7.58701916313101e-05,1.89380300704639,1.312212504022,2.51548489023188e-08	0.235707406086923,0.926667267886961,0.313784589105009,1.28107147415731	0.550086
KIF2A	NM_001098511,NM_004520,NM_001243952,NM_001243953	model_2	-8121.96	2.89126322694511e-06,1.11022302462516e-16,7.32081062437828e-13	14.4361	12.7838	2.96923384037305,8.31818199967399,0.257481387532006,2.89123830155031	8.39648904894985,0.577407175680537,1.79498645507922e-09,3.80987381263	0.548874
BAZ1A	NM_013448,NM_182648	model_2	-4639.91	0,0,0.0365307180621657	3.85187	0.82661	1.73886564144923,2.11300338386791	0.82647296166005,0.000137059947407744	0.5484	Parkinson Disease, schizophrenia
LOC643733	NR_034078,NR_034079	model_2	-319.553	0.56385730090761,0.00554157560962443	1.31229	1.15622	8.68033493230358e-07,1.31228976522211	0.633243557445023,0.52297895791532	0.547682
DARC	NM_002036,NM_001122951	model_2	-3669.62	0,0,0	23.8071	12.4917	6.69658426895679,17.1105584168511	10.3249484389784,2.16673473558521	0.545261	schizophrenia
FES	NM_002005,NM_001143783,NM_001143784,NM_001143785	model_2	-3728.57	1.54098955817972e-13,0,3.82803731602266e-07	6.2481	4.65956	3.25715771780463,1.24345232739034,0.960683819493617,0.786801842802375	9.12410259039452e-06,2.55638996722394,1.60692365063549,0.496238919702942	0.54073
SLC26A6	NM_022911,NM_134263,NM_134426,NM_001040454	model_2	-2835.62	9.99200722162641e-15,3.33066907387547e-15,0.00282201143347849	3.93189	2.47948	9.03787375906525e-05,0.843365207834549,0.829490606387689,2.25894875513628	1.82391197785373e-05,1.86968570692973,0.190331056973066,0.419441924268177	0.539571	schizophrenia
NEU4	NM_080741,NM_001167599,NM_001167600,NM_001167601,NM_001167602	model_2	-3748.27	0,0,9.54784137086051e-07	13.8504	4.60611	1.25564240000776,0.395123755487651,5.47242959171914,5.3036960484272,1.42351125529903	0.169479349847655,0.033363028019147,4.29123097523804,4.28804760590404e-05,0.111993874247714	0.536529
IL33	NM_001199640,NM_001199641,NM_033439	model_2	-3665.52	0,0,7.84163666514015e-05	8.78029	3.15614	1.4164745407706,4.38187866410594,2.98193218047338	6.44372730578279e-05,0.395891967132391,2.76018487103879	0.534927	Alzheimer's disease
MUC4	NM_018406,NM_004532,NM_138297	model_2	-1526.23	0.956165245100478,0.000568275638960003	0.116666	0.19669	0.116665278000346,4.46338884251925e-07,2.0343449128681e-07	0.0915051687421018,1.20435390939251e-05,0.105173076143216	0.53477
C4orf19	NM_018302,NM_001104629	model_2	-2253.2	0,0,0.0486269179120092	2.09768	0.926215	1.09765339000036,1.00002495774418	3.71662582948671e-05,0.926177822041564	0.52323	Tobacco Use Disorder
CPM	NM_001874,NM_198320,NM_001005502	model_2	-8747.14	0,0,0.0150308204733111	6.81573	3.01534	7.43156709992577e-08,3.27974177590448,3.53598733045935	0.353242206279573,2.66200554168727,8.92188761797699e-05	0.518769
TARBP2	NM_134323,NM_004178,NM_134324	model_2	-3126.21	0.0963603733655239,0.00355390584634263	10.663	10.1684	3.87547764526608,0.573267744284851,6.214238972689	3.22607425461508,5.80546481818639,1.1368836203996	0.517168
TP53INP1	NM_001135733,NM_033285	model_2	-4295.77	0,0,0.0256297047638192	2.90792	1.20115	6.18363099199938e-05,2.90785810446486	0.618628687761221,0.582520036964204	0.51501
ASPH	NM_020164,NM_032466,NM_032468,NM_001164750,NM_001164751,NM_001164752,NM_032467,NM_001164753,NM_001164754,NM_001164755,NM_001164756,NM_004318	model_2	-13817.1	0,0,0	40.532	41.8836	8.11257787887098e-09,2.06421232117149e-05,10.4553549771448,1.86343568676863,5.32801778765141e-05,3.7794849833604,0.334181012447651,4.29628335941706,0.902417970253603,8.30894987690983,8.4176241613713,2.17423327617124	0.17740430417255,1.51248009672045,6.64501657417423,0.251786216302382,1.6710067553508,1.77965032779808e-08,0.00550259174518633,2.38856781501907,0.615155360934213,9.61315052986503e-06,26.5774907668255,2.03913143930382	0.50712
PP2D1	NR_027694,NM_001252657	model_2	-285.095	0.0235268115679359,0.00051876906813042,0.00156631941565921	0.137436	0.23825	0.0752792466490403,0.0621563557439846	0.0097884803802911,0.228461610086007	0.506657
ZNF33A	NM_006954,NM_006974	model_2	-9020.77	0.00115400455123493,0.000260839731485163,0.0147956799336363	5.41317	5.9665	1.89665434186222,3.51651368904561	5.09795340767069,0.868542354722975	0.504052
AMZ2	NM_001033574,NM_001033569,NM_001033572,NM_001033570,NM_001033571,NM_016627	model_2	5667.91	1.19907854322365e-05,2.29202435380049e-05,0.033917501216747	73.8299	67.5669	11.6478956173346,3.19917959938862,55.5243732003405,1.31016988226589,2.14824805544355,7.77042725640672e-09	10.4565546161686,5.75142935090308,17.8301762449716,0.433274972267373,31.4516823418467,1.64378587743505	0.502511	Stroke
ZMYM2	NM_003453,NM_197968,NM_001190964,NM_001190965	model_2	-17203.5	7.23489046450254e-10,9.71182911868596e-10,0.0187015431476715	7.33298	8.27759	2.88964533574993e-06,1.50292765507733,4.53470439902556,1.29534688813822	9.95665904317885e-06,2.70631836357571,1.00355888856646,4.56770243136029	0.49716	Tobacco Use Disorder
LOC100233156	NR_037871,NR_037872	model_2	-1842.39	0,0,1.04378781173864e-08	7.08096	3.06321	0.739472664852944,6.34148992010762	1.84145030215818,1.22176319314222	0.496719
SPON2	NM_012445,NM_001128325,NM_001199021	model_2	-2089.87	0,0,0.0224897459652019	1.73092	5.23271	1.40458308405629,1.76952235641198e-05,0.326315760678097	2.08789377915919,2.59823763720593,0.546582469147294	0.496527	Tobacco Use Disorder
FCGR3B	NM_000570,NM_001244753	model_2	-614.586	0,0,0.036876530741611	1.23976	0.0993492	1.2397584754629,3.96194453451779e-06	0.0500216468812143,0.0493275231211552	0.496503	Tobacco Use Disorder
RELN	NM_173054,NM_005045	model_2	-12204.5	0,0,2.8296155293317e-05	1.48392	5.00138	0.901520718339234,0.582394997761291	0.556680766192109,4.44470198000751	0.496223	Autism spectrum disorder,Schizophrenia, Bipolar Disorder
FAM135A	NM_001105531,NM_020819,NM_001162529	model_2	-6845.59	0.0430129856335768,5.99862783715599e-05	3.89342	3.55814	0.933868062261256,2.21556560098132,0.743982908874467	2.52892119727122,0.269808323624649,0.759408179263619	0.493226	Tobacco Use Disorder
LOC81691	NM_001199053,NM_001144924,NM_030941	model_2	-1751.42	7.12266592267641e-05,3.80436637463788e-05,0.0253957847789946	1.13858	1.61526	1.12255458737332e-06,0.159223343917208,0.97935102566337	0.700679974094434,0.321712518240099,0.59287079858538	0.493112
TRIM7	NM_033342,NM_203294,NM_203295,NM_203296,NM_203293,NM_203297	model_2	-2669.54	0.71747794724121,0.000131716514018332	2.78435	3.09097	0.665223473488234,1.65161009396548,4.75641655084768e-05,0.33909893212084,0.128373182754256,5.82398679403584e-10	1.23277054496578,0.313470738634624,0.487882085357827,0.700761081108879,0.171068369689791,0.185016479116365	0.49176
BCOR	NM_017745,NM_001123385,NM_001123383,NM_001123384	model_2	-7085.5	0.0441107956288773,0.0143780883698866	3.23819	3.50182	1.47664894669383,0.671492167952402,7.94526121454036e-09,1.09004703193527	2.62954271430617,0.184861613364069,0.687353776592982,5.70934566069385e-05	0.491183
ALPK1	NM_001253884,NM_025144,NM_001102406	model_2	-2099.39	0,0,0.0415657186184677	1.11365	0.507671	0.56904058757971,0.544454475443959,0.000155236048000766	0.507654778620045,5.1783719282581e-07,1.56920306159456e-05	0.488999	Alcoholism
CKLF	NM_001040138,NM_016326,NM_181641,NM_181640,NM_016951	model_2	-998.923	0.00526486294732909,0.00219769449320106,0.0276982677298018	4.62189	3.88313	0.0427281637518778,0.265317187413356,0.0500212267575662,1.11642447290709,3.14739550225065	0.0570088384347091,0.194283526654977,0.0350302555655534,2.81446246153042,0.782342280994376	0.488677	Bipolar Disorder, Stroke
CNNM2	NM_017649,NM_199076,NM_199077	model_2	-5816.55	0,0,1.81675560151362e-07	3.83926	6.30764	1.44141585634981,2.17982452679242,0.218014720330802	5.449271239976,0.77194871834362,0.0864213596346115	0.488474	Alzheimer's disease,Schizophrenia,Parkinson's disease
HR	NM_018411,NM_005144	model_2	-8707.33	0,0,7.81852360631774e-12	8.08222	20.5168	4.35517296654646,3.72704949343204	1.0661138834247,19.4506674485666	0.486895
SLC9A3R2	NM_001130012,NM_004785,NM_001252073,NM_001252075,NM_001252076	model_2	1175.63	2.70115818601369e-10,2.91855428713461e-12,0.000120094349252642	52.9589	46.1672	16.3849060661808,9.31637254800694,24.69772865483,2.55931493459211,0.000565430705170718	28.1030468426277,0.000261772985582549,7.24833783341345,2.18048087930287,8.63504639876156	0.486362
ZNF83	NM_018300,NM_001105549,NM_001105550,NM_001105552,NM_001105554,NM_001242538,NM_001105551,NM_001105553,NM_001242531	model_2	-5989.81	0,0,5.30111918806142e-08	22.9334	11.1435	11.1127370291912,2.21046018191274,0.878035466896821,0.000605060290125828,3.50037570008406e-09,7.45860552511933e-09,4.77388327061481,1.04833280197863,2.90936514305601	0.132389816140446,1.27001662895623,0.425789823195765,0.594885734079863,3.44674620106772,0.615698514589023,2.19819960255448,0.874448177384495,1.5852998516344	0.483661
PMS1	NM_000534,NM_001128143,NM_001128144	model_2	-4912.89	0.0048369904035922,0.00218309631462921,0.0356200654430974	4.82762	5.54508	4.64687169788553,0.000463559291874327,0.180283159411946	2.65849832856496,2.4825136152368,0.404072280508068	0.483127
SPHKAP	NM_030623,NM_001142644	model_2	-7549.23	9.32992405555666e-09,1.60525248649179e-09,0.00608864223692784	2.92473	3.64875	0.653005719783891,2.27171951208991	2.56471119392203,1.08403893303044	0.479631	Stroke, Neuroblastoma
TMEM50B	NR_040016,NM_006134	model_2	-5525.91	0,0,0	22.4007	20.4955	17.9006464988917,4.50008583754312	6.56636714083823,13.9291776012498	0.47873
RBMS1	NM_016836,NM_002897	model_2	-5408.47	1.76281211849982e-11,2.42084130519515e-12,0.0040175215032312	4.87305	3.69535	4.87298516500853,6.27537565436987e-05	1.93125942477351,1.7640893579262	0.477368	Stroke, Alcoholism
TCF7L2	NM_001146283,NM_001146284,NM_001146285,NM_001146286,NM_030756,NM_001146274,NM_001198525,NM_001198526,NM_001198527,NM_001198528,NM_001198529,NM_001198530,NM_001198531	model_2	-6534.52	0,0,9.685263297321e-05	8.17168	5.98846	0.457927382893322,0.407791655225005,1.80741321064035,2.79477390513963e-06,0.328686818622037,0.269618439946055,0.160827118450432,4.70746350879271e-06,5.07248398005126e-09,5.0879237945683e-09,1.25361603011859,3.28758273072614,0.198207312132396	0.334786506167604,0.448838331833006,1.13157525339098,0.368291643173048,1.3902750005614e-08,4.09375449904417e-09,0.444269033776809,4.02195792530382e-09,0.649565479517787,1.33842218538241,0.943233491827183,0.221040425184025,0.108438861841189	0.477122
GEN1	NM_182625,NM_001130009	model_2	-2936.2	0.0292252973905351,0.00410298590533686	0.848657	1.00742	0.448882809967332,0.399774277587827	1.0073967516904,2.13814647594224e-05	0.471046	Brain Neoplasms, Glioma
SREK1	NM_001077199,NM_139168	model_2	-585.118	0.465486477298428,0.0140357406576005	0.116342	0.101254	0.0616024136969849,0.0547400178740677	0.101252286770576,1.77731275376498e-06	0.47049
TSPAN9	NM_006675,NM_001168320	model_2	-6864.57	0,0,0.000733732020078981	5.52476	8.89852	3.45703656426178,2.06771860360784	1.39433981424561,7.50418383588465	0.469042	Alzheimer's disease
AANAT	NM_001088,NM_001166579	model_2	-531.768	0.00592440726901566,0.000155120903834849,0.00159158257651826	0.723187	0.588345	0.205788534619968,0.517398256545307	0.442399551481651,0.145945833603198	0.467381	Autism spectrum disorder, schizophrenia, bipolar disord, depression, delayed sleep phase syndrome
CAMTA1	NR_038934,NM_015215,NM_001195563,NM_001242701	model_2	-14776.2	0,0,0	49.8666	34.4488	5.84713839039935,8.99808217879954,34.2088827997908,0.812506810983302	3.34877317761182,21.9315446417302,8.26994572251841,0.898570679328154	0.465989
HSDL2	NR_036651,NM_032303,NM_001195822	model_2	-6355.75	0,0,8.21569992947024e-05	26.6324	10.7782	12.459221725483,0.000948197140530712,14.1722636854194	2.12795632338276,5.0184474706272,3.63182194518948	0.465574
GRAMD1C	NM_017577,NM_001172105	model_2	-5105.39	0,0,0.00022713604711011	8.78038	2.86928	4.21360901334219,4.56676657277407	2.71075290983741,0.158524098761708	0.464862
CSRNP3	NM_001172173,NM_024969	model_2	-15019.3	0,0,0.0210125075472302	3.06342	5.7361	2.4174318471671,0.645991759100742	1.86417363997975,3.87192894552099	0.464138	Autism spectrum disorder, Alcoholism
ZNF182	NM_001178099,NM_006962,NM_001007088	model_2	-3783.56	0.0734168084776617,0.0160388324448343	3.01352	3.28697	0.62369182247889,4.1351654610995e-05,2.38978693630678	0.397467753118649,1.52046383866062,1.36903522025924	0.46256
CD14	NM_000591,NM_001040021,NM_001174104,NM_001174105	model_2	25.3029	0,0,5.92746518685017e-05	66.1677	5.26638	6.36199870303392,2.68363851676865,2.49059424790212e-09,57.1220882051994	1.99711451197338,1.15545105610867,2.56670169651079e-09,2.1138156989685	0.461913	stroke
HDAC9	NM_058176,NM_178425,NM_178423,NM_001204144,NM_001204145,NM_001204146,NM_001204147,NM_001204148,NM_014707	model_2	-6447.44	0.400017663595897,0.0150656472691826	4.88218	5.09288	1.55689778624281e-09,0.203989250098346,3.22993946589615e-09,0.170472268637267,0.0637982366312174,2.754521489615,0.281300442106249,0.226572997276519,1.18152511495229	5.06596193370284e-10,0.288076981124422,3.05914100575177e-09,0.297406477362481,1.3215969608601,0.891529729280971,0.159107796739152,0.000875398363595934,2.13429024929834	0.461758	stroke
SPATA7	NM_018418,NM_001040428	model_2	-3206.75	0,0,0.000100249419274112	5.60462	12.6378	3.95442854754299,1.65018659804375	3.08231182403506,9.55550596803908	0.461671
ARFGAP1	NM_018209,NM_175609	model_2	594.369	0,0,0	34.6106	43.4367	22.7663388285546,11.8442347451939	8.52146247746988,34.9152305209388	0.461604
PHOSPHO1	NM_178500,NM_001143804	model_2	-2215.37	0,0,0.0211061621147182	1.70687	4.71023	1.01907256845031,0.687801333128639	0.638520525371113,4.07170585456786	0.46148
PASK	NM_001252119,NM_015148,NM_001252120,NM_001252122,NM_001252124	model_2	-5296.14	1.82051603014877e-07,2.22018116557976e-07,0.017876457290534	2.62437	3.30172	0.276061229477593,0.256846192723672,0.36830124315751,1.37179519057283,0.351367904599149	7.00521266012064e-09,0.00715972257648801,1.91738444094317,0.867763676230456,0.509409324242845	0.460784
RASGRP2	NM_153819,NM_001098670,NM_001098671	model_2	-4057.75	0,0,0.00020519472952607	9.21015	16.0326	0.853049469344633,1.70064849751344,6.65645338030936	3.46765155074309,8.35026970790903,4.21470048753493	0.459847
IRF7	NM_004029,NM_001572,NM_004031	model_2	-2345	0,0,0.000456520644037672	7.71549	1.87967	2.89281773363212,4.32785346536503,0.494820585940135	0.903311376334945,0.191375035706972,0.784978739539182	0.459117
LOC100499177	NR_034076,NR_034075,NR_034077	model_2	-4328.59	0.535604659686105,0.00034995390582393	13.347	12.8631	2.14188950908209,0.610321584549262,10.5947727580745	6.85726856057591,1.69926148039304,4.30656464583174	0.458995
NXNL2	NM_001161625,NM_145283	model_2	-358.706	0.0453040883996734,0.00131641945124261	0.714925	0.343599	0.431992893130896,0.282931718321923	0.0499450515958899,0.293653680071037	0.458891
ART3	NM_001130017,NM_001130016,NM_001179	model_2	-2130.37	1.36323593367127e-05,5.13486750930436e-06,0.0152728878227557	4.02694	5.32491	2.47965166482039,2.04332104425924e-05,1.54726436824671	2.49006727504046,2.43690313637347,0.397943766620722	0.457637	Tobacco Use Disorder
CUL4A	NM_003589,NM_001008895	model_2	-6953.45	0.000203360536568109,3.0842619456295e-05,0.00827278133825526	10.8523	9.68803	6.60986625418206,4.24247238985407	1.46904998187831,8.21898224135888	0.457437
IDI2-AS1	NR_027708,NR_024628,NR_024629,NR_027709	model_2	-1700.36	0.837484625304381,0.00280028282815037	7.23884	6.71373	5.19814007037676e-10,3.0590037509777,4.05828344724653,0.121548298207497	9.98042020522356e-10,5.46683540064275,0.703742272616323,0.543149097668355	0.455805
PIP4K2C	NM_024779,NM_001146258,NM_001146260,NM_001146259	model_2	-3700.62	0,0,0.00209424231701039	18.0321	31.3964	17.3513155083231,4.8592184506974e-09,0.680758702532088,4.35548009845781e-07	15.9412432355354,1.07077256358174,9.59774402171361,4.78666647323199	0.454507
MLKL	NM_152649,NM_001142497	model_2	-1750.27	0,0,0.00232806098393001	3.14803	0.963416	2.95102246321656,0.197004115613052	0.466628969988947,0.496786921881164	0.453071
ATP5SL	NR_030765,NM_001167867,NM_001167869,NM_018035,NM_001167870,NM_001167868,NM_001167871	model_2	-2229.43	1.46524246025237e-06,0,3.33066907387547e-16	27.7359	30.2008	0.870143160616551,9.21891117694279e-09,7.01621591014368,7.14527346088331,11.5242137649217,1.17993743154866,0.000143996943464126	0.250270118924772,1.01625516377417,4.02727448733638,9.84811595558266,4.17024716845802,0.326610457064575,10.5620460747684	0.451842
BTN3A2	NM_007047,NM_001197246,NM_001197248,NM_001197249,NM_001197247	model_2	-4742.21	0,0,0.00146455503950949	5.98687	3.2321	0.346560345306847,0.582099029864053,2.85506102208021,1.15922533916886,1.04392630355438	0.321530583270975,1.0828366347028,0.429425684431188,1.17759940457682,0.220710462345967	0.450107	Alzheimer's disease, schizophrenia
MPPE1	NR_040242,NR_040241,NR_040243,NM_023075,NM_001242904	model_2	-4184.58	1.11022302462516e-16,0,0.00046320318518378	3.7135	5.62784	0.0794324483731175,1.65927375762572,9.7460807693159e-06,1.86425353689854,0.110525835464513	0.103047852887673,0.000106539768994076,1.2488770666041,4.04426454739314,0.231543456153201	0.449884	Bipolar Disorder
VWA5A	NM_014622,NM_198315,NM_001130142	model_2	-6182.81	0,0,4.27108220790728e-07	10.8191	5.98541	4.9713205967462,3.52614408099069,2.32162653198189	0.0624075147578579,2.53955044919678,3.3834482279571	0.449069	Parkinson Disease
APBA2	NM_005503,NM_001130414	model_2	26606.8	0,0,0	50.7222	90.5713	22.3088530217914,28.4133761834252	80.1192962226443,10.4519565047179	0.444776	Autism spectrum disorder, schizophrenia
CYB561D1	NM_182580,NM_001134400,NM_001134402,NM_001134403,NM_001134404	model_2	-7589.92	3.33066907387547e-15,7.7715611723761e-16,0.00111410207968199	5.42137	6.94831	4.05755775924315,1.94717481289089e-08,0.772704313478948,0.0934119415092906,0.497699745367829	2.75262832688353,8.81322154085344e-05,1.00368928637597,3.19190800738434,4.49810401576724e-09	0.444083	depressive disorder
SLC4A4	NM_001098484,NM_003759,NM_001134742	model_2	-14852.6	0,0,0.0317786060719412	19.1719	8.51282	6.94927186793815,4.60420615384626,7.61837292747003	6.8426379040034,9.13616314154757e-05,1.67008969157839	0.441331
ORC4	NM_181742,NM_181741,NM_001190881,NM_002552,NM_001190879,NM_001190882	model_2	-12420.9	0,0,0.0173950067218128	10.867	14.5054	2.74010601998096,3.05763295164944,4.56538668681819,0.388609638664147,0.112700477095604,0.00258424509070836	1.60924739431338,3.20803196839025,2.63313831299212,1.41895121554381,0.326174372166282,5.30986649902229	0.440001	Stroke
LOC100506686	NR_040054,NR_040055,NR_040056,NR_040051,NR_040052	model_2	-2140.42	0.593391506500846,2.93356697285141e-05	3.53271	1.41899	0.44182066059476,0.405465679725129,2.17706688886749,0.19247716719727,0.315874771721771	0.42973747536494,0.0696862451415115,0.345646072026729,0.336184278307177,0.237733230681793	0.438339
ZWINT	NM_032997,NM_007057,NM_001005413	model_2	-1392.46	0.000368850589740455,0.00017217198170838,0.026167362600252	2.42284	1.80976	0.759170198571962,1.66365332990446,1.45943975763222e-05	0.462612764752755,0.556507627209315,0.790637125668252	0.436869	Alzheimer's disease, Parkinson Disease
MAGI1	NM_015520,NM_001033057,NM_004742	model_2	-14780	0,0,0	6.81708	9.09378	1.60994861371313,3.84066817883656,1.36646644253582	5.0968627168717,1.15601521316147,2.8408974896306	0.436267	Tobacco Use Disorder
SUPT5H	NM_003169,NM_001111020,NM_001130824,NM_001130825	model_2	16090.8	0.00111054748716344,0,0	63.8319	66.3601	7.78351353135479,30.1746950496743,1.96087549545636,23.9128416054296	8.13692070346332,2.55947139977313,3.03404276022293,52.6296871411145	0.434152
STRADA	NM_153335,NM_001003788,NM_001003787,NM_001003786,NM_001165969,NM_001165970	model_2	-4524.58	0,0,2.22819884621028e-06	21.4713	27.3409	6.41121251799363,5.95829751059331,3.57482837103827,3.40031460828159,2.12661364632125,7.13856693978244e-05	7.3981432434199,1.63568030837287,13.028750801667,1.57070952881754,0.345649966926039,3.36201111520595	0.432999
FBXO17	NM_024907,NM_148169	model_2	-3579.59	0.112738901489742,0.00117568556393344	7.5323	7.076	6.9607920575688,0.571505683511735	3.47801226785461,3.59798993356737	0.432604
NRG2	NM_013981,NM_013982,NM_013983,NM_001184935,NM_004883	model_2	-3335.99	0.000399068175439776,0.000503455404006647,0.0486685225269471	1.94081	2.40438	0.839377159135594,6.73511679076029e-05,0.967545789374727,4.25509382915029e-07,0.133819457418369	1.71864780931972e-08,1.10300188497021e-08,1.30800637116611,0.000175783351374474,1.09619830435731	0.432523	schizophrenia, Stroke
ABI1	NM_001012750,NM_005470,NM_001012751,NM_001012752,NM_001178116,NM_001178119,NM_001178120,NM_001178121,NM_001178122,NM_001178123,NM_001178124,NM_001178125	model_2	-6682.25	0,0,3.85746662390218e-08	26.7106	22.1707	1.63014459641121,10.006080058594,7.06812176786584,4.78647710266182e-09,3.26477346849402e-09,1.07635176917305,4.63517210638072,4.66536123532218e-09,0.33417437463617,1.96048124461794,4.4301855284232e-09,9.3758419376453e-05	2.11349796244217,3.71483119775648,7.06287256015778,0.135070588958117,2.77504786850124e-09,3.72969632198043,0.000280641215439807,1.58505056715159e-05,3.62507055108884,0.521998869065463,0.0254949856300522,1.24182380022233	0.430427	Alzheimer's disease
CNTN5	NM_175566,NM_001243271,NM_014361,NM_001243270	model_2	-4061.96	0,0,0.0416135180506244	0.653484	2.35695	0.326446485379867,0.0485738035239488,1.24832264253331e-05,0.278451442691034	1.98706490988496,0.224077194701022,0.145782273203421,2.99518122872756e-05	0.42609	Autism spectrum disorder, Alzheimer's disease, Stroke, Psychiatric Disorders
UIMC1	NM_016290,NM_001199298,NM_001199297	model_2	-4122.08	0.00312151395434457,0.000184274904230675,0.00390152755974704	6.99742	6.12049	0.360619759235434,6.4096362482765,0.227166283677149	2.52378074765262,3.00691498299407,0.589792604017704	0.424713
WDR35	NM_020779,NM_001006657	model_2	-6881.06	0.0478827460173176,0.00382186209239666	2.92271	2.69471	2.92265186885149,5.78027240227258e-05	1.55182705920827,1.14288767484697	0.424102
ALG3	NR_024533,NR_024534,NM_005787,NM_001006941	model_2	-2925.69	7.13525657661807e-05,3.11573344902172e-09,1.56940229567581e-06	12.3372	10.493	3.0000539278508e-05,4.27543200001728,7.85362051834973,0.208132209137671	2.21418317100766,4.32945742445888,2.25974018152547,1.68964166393605	0.421223
SGCD	NM_172244,NM_000337,NM_001128209	model_2	-6239.38	0,0,0.0103588327481596	2.16158	1.32349	0.273022116570876,0.543858235047501,1.34470389637151	0.340175028125503,0.71411309662131,0.269206809412293	0.418686	Stroke, Alcoholism, Tobacco Use Disorder
DNAH9	NM_001372,NM_004662	model_2	-2916.85	0,0,5.48215802642638e-07	0.464317	0.59577	0.118711280746999,0.345606183051322	0.401630814487629,0.194139513256356	0.418469	Tobacco Use Disorder
CHRDL1	NM_001143983,NM_145234,NM_001143981,NM_001143982	model_2	-7858.61	5.17363929475323e-14,0,3.70563710383465e-06	14.3355	11.653	6.25210930502565,6.60536814619824,1.47801296115756,3.10164036213218e-05	1.91895601863335,3.66109085513462,6.0729326658246,2.4162292737544e-07	0.418047
WEE1	NM_003390,NM_001143976	model_2	-1321.33	0,0,0.0190214622164938	1.52332	0.308638	0.886556783847451,0.636759986937714	0.308634591875099,2.97359485061008e-06	0.417999
PTPRO	NM_030667,NM_030668,NM_030669,NM_030670,NM_030671,NM_002848	model_2	-8461.04	0,0,0.00360130659583657	5.2222	8.44423	0.738943223377439,1.31499262306907,1.38307920111477,0.998905636131439,0.0747171404617943,0.711564063891591	0.76850566306819,0.0940973194468944,5.25385579946869,0.782756293506993,0.621340852683223,0.923678891233352	0.416611	Bipolar Disorder, Cognition disorder
EXOSC3	NM_016042,NM_001002269	model_2	-2779.71	0.292356278251835,9.72263602960766e-10	6.16909	6.04398	5.77890821741082,0.390184296779066	3.1520491624257,2.89193348272609	0.415233	Stroke
BIN1	NM_139346,NM_139347,NM_004305,NM_139343,NM_139344,NM_139345,NM_139348,NM_139349,NM_139350,NM_139351	model_2	65365.6	0,0,0	199.974	138.132	0.00068233861331058,4.67648821802056,0.767657578170505,33.2945649130431,1.30518259057243,5.58500407860001,37.9585993382972,5.50354040740356e-08,98.5822794071448,17.8039324625292	4.69908284507512e-06,4.90364282501181,0.606243211442179,65.7536882294079,0.968325563196554,0.497014167006046,7.90100460308182,12.7341727086775,42.4235785938486,2.34411468447498	0.414864	Alzheimer Disease
TBC1D24	NM_020705,NM_001199107	model_2	-12402.7	1.10309273937403e-08,3.78379327869993e-10,0.00104860367208404	10.8633	12.1876	6.13677246509449,4.72657049317283	1.83009759632482,10.3574748729365	0.414745
TBX1	NM_080646,NM_080647,NM_005992	model_2	-418.266	0.0224950166575223,0.00106486005963458,0.0042405695866693	0.243198	0.38808	0.110102637706571,0.115697001548186,0.0173988281663993	0.0154604092505789,0.271605272151196,0.101014073557352	0.412889	Schizophrenia, Marijuana Abuse
CACNA1A	NM_001174080,NM_001127221,NM_001127222,NM_000068,NM_023035	model_2	-15774.5	0,0,4.26294541844285e-05	13.7665	20.2845	4.0400146148353,2.66294795787791,6.06019607732526,1.00324649762533,9.91339979005847e-05	2.85353045890912,8.1377415533083,4.95515600492285,0.180539430607136,4.15756501366933	0.412698	Alzheimer's disease, Parkinson's disease, cerebellar ataxia
DGCR2	NR_033674,NM_001184781,NM_005137,NM_001173533,NM_001173534	model_2	7700.58	0,0,0.03576280416509	41.2275	55.141	0.456873886738081,17.4288614890321,3.17863250483673,20.1621846288394,0.000986787780083886	2.85411028092029,6.50303373580847,16.0936888348127,21.2059171618697,8.48425243452659	0.409284	Schizophrenia
STX3	NM_004177,NM_001178040	model_2	-7874.84	0,0,0.000468123364892659	3.0266	5.04614	1.66540449960227,1.36119281565556	0.712794966725582,4.33334077040131	0.409001	Tobacco Use Disorder
SRGAP3	NM_014850,NM_001033117	model_2	-16029.1	0,0,1.33462481066715e-08	10.8623	17.7348	5.68868415926256,5.17357497177285	2.04974069477035,15.685078052737	0.408134	Parkinson's disease, stroke
GABPB1	NM_016655,NM_002041,NM_181427,NM_016654,NM_005254	model_2	-2654.17	0.196043965917122,0.0177103626402382	2.39061	2.24518	1.83566794818815e-10,1.87832716383096e-10,1.73410766524051e-10,1.23837643367005,1.15223328008033	4.71451818836837e-10,4.82385628420429e-10,0.0914880163660525,1.98300352425495,0.170691556457266	0.405957
NFKB1	NM_003998,NM_001165412	model_2	-5136.23	4.47308856621476e-13,5.6799009939823e-13,0.04632441033572	4.9364	3.63063	1.35497818044968,3.58142546993778	2.47029342189494,1.16033342128543	0.405917	Parkinson's disease, Alzheimer's disease, Autism spectrum disorder
ILF3	NM_012218,NM_004516,NM_153464,NM_017620,NM_001137673	model_2	-10824.4	0.344024090522805,0	37.878	36.4555	14.3684253382037,13.5527941153334,1.95171493720023e-09,9.95610844413935,0.000655364523754677	21.4322151620863,1.82595427171733,0.0585423723675366,6.06974374116435,7.06905092374849	0.404064
COQ7	NM_001190983,NM_016138	model_2	-4140.62	6.17284001691587e-14,1.55431223447522e-14,0.00697229157664547	5.77974	7.88549	4.18441002206769,1.5953256870582	2.5280286662604,5.35746309378129	0.403387
PKM2	NM_002654,NM_182470,NM_182471,NM_001206796,NM_001206797,NM_001206798,NM_001206799	model_2	510550	0,0,0	363.154	719.732	126.300944706415,2.40650850568147,2.14522498466543,0.658272459679787,62.9930609861627,0.286412993715408,168.363430739749	2.81530735320082,3.13514024734036,241.26506894003,1.60299075621365,83.7873025698689,0.529221558415506,386.597310914211	0.403248
AK2	NR_037592,NR_037591,NM_001199199,NM_013411,NM_001625	model_2	-10153.4	0,0,7.12888470477679e-09	21.8405	15.7272	2.31552735990262,5.2158109626428,0.71590987760898,6.97985268298382,6.61341530004191	0.792075923239399,8.27286015530799,0.106353307196011,0.000291570877867785,6.55561389698332	0.401237
PHACTR3	NM_080672,NM_001199505,NM_001199506,NM_183244,NM_183246	model_2	6001.39	0,0,0.000272946233832783	81.4411	45.2066	15.6420362339685,63.9789172713858,0.000267226184550955,0.210392798887279,1.60948754013319	10.0291884388113,17.8900744742283,16.7212531472022,2.61989558771871e-09,0.566107484656184	0.399668	Tobacco Use Disorder
HOOK2	NM_013312,NM_001100176	model_2	-4732.65	0.782361480468418,0.000103091033657132	9.69909	9.59566	4.65246007117349,5.04663129194665	8.4340435577084,1.16161517681574	0.399264
PGBD2	NM_170725,NM_001017434	model_2	-1613.67	0.585388045815461,0.00557230253707119	1.61582	1.37054	0.670518787406343,0.945302678777278	1.11556021189692,0.254979749375038	0.398986
DDHD1	NM_030637,NM_001160147,NM_001160148	model_2	-14943.5	1.27675647831893e-14,3.66373598126302e-14,0.0444628272334628	3.20546	3.92117	2.37182985115347,0.284705994782193,0.548921595501204	1.64845389545789,1.90177968188108,0.370932099528093	0.396185	Alcoholism
METTL21D	NM_001040662,NM_024558	model_2	-310.315	0.00731479036238192,0.00058343324173793,0.00552463771167389	0.170934	0.369937	0.103255964172556,0.0676781692732598	0.369935955713985,9.4262107965942e-07	0.395929
HM13	NM_030789,NM_178580,NM_178582,NM_178581	model_2	-173.421	2.58681964737661e-11,0,0	44.7431	49.0251	25.6080186846514,13.215909056393,1.31313982431098,4.60600705769525	9.02368531739594,27.0140665086616,1.12408651230193,11.8632422610446	0.394692
DNM3	NM_001136127,NM_015569	model_2	-13213.2	0,0,0.00048819198453498	12.7211	20.6544	10.1434425117645,2.57769349244926	8.32617347858204,12.3282353895643	0.394251	Tobacco Use Disorder
IQCE	NM_001100390,NM_152558	model_2	-12642.8	4.68043136914176e-07,1.67074614476626e-07,0.0158591026533742	9.98768	11.1251	2.0813890883044,7.90629122669251	6.66099471629619,4.46412661701544	0.390339
MAP4	NM_002375,NM_030885,NM_001134364	model_2	117575	0,0,0	212.551	114.257	180.600043865438,13.5037294056498,18.4472639483145	52.4971185632497,44.1543272836069,17.6054604091055	0.390213	schizophrenia
TNNT1	NM_003283,NM_001126132,NM_001126133	model_2	-1841.07	0.0257186167602621,0.00306047093255357	14.2661	12.9309	6.78597033173669e-10,7.96991090254183,6.29622412575234	0.209316112631678,2.19618505638174,10.5253953227319	0.388819
PTPRM	NM_001105244,NM_002845	model_2	-9692.84	0,0,0.00109442722450281	7.21745	13.8136	2.40721785175578,4.81023560980747	9.97051490254006,3.84309283041842	0.388262	Alcoholism, Tobacco Use Disorder
KCNJ14	NM_170720,NM_013348	model_2	-1944.33	0.814969588432451,0.000983345844620009	1.39766	1.38241	1.19585798373824,0.201806186340474	0.647392088326828,0.735022905595853	0.387307
HLA-F-AS1	NR_026973,NR_026972	model_2	-709.882	0.000865754126057605,3.2615739600228e-06,0.000166842363147124	2.07637	0.821228	1.67760145584275,0.398772247217073	0.346042319532261,0.475186010489105	0.386576
CSTF1	NM_001033521,NM_001324,NM_001033522	model_2	-3822.67	1.42632814448262e-08,1.54635084737009e-08,0.0289320917843641	6.9748	8.83795	5.35466547725038,0.564290534493815,1.05584448057498	3.36970541903992,2.73640936894976,2.73183099260505	0.386439
RPN2	NM_002951,NM_001135771	model_2	-3179.45	0,0,0	35.6051	29.2001	27.1143763186336,8.49071465523438	10.9701961064636,18.2298676375371	0.38584	Alzheimer Disease
RAI2	NR_033348,NR_033349,NM_021785,NM_001172732,NM_001172739,NM_001172743	model_2	-3722.59	4.46127167259558e-05,3.9213673973415e-05,0.0203826442734518	6.57207	8.15369	0.4029027060957,3.70040599698583,2.46869491043657,6.96834615672181e-05,2.00652152965653e-07,4.15421638661617e-08	1.12740907939233e-08,3.60608115841521,1.4022907364973,2.97695618977646,0.167978134287316,0.000387382718471756	0.385744
GDA	NM_001242505,NM_001242507,NM_001242506,NM_004293	model_2	-6334.81	0,0,0	22.0911	31.2957	9.51598560757185,11.9493972617554,6.85535726722428e-09,0.625679891562075	1.42536681335558,19.8347422193267,4.12416235775407e-06,10.0355458473624	0.385217	Tobacco Use Disorder, Alcoholism
C1orf198	NM_032800,NM_001136494,NM_001136495	model_2	-1307.31	0,0,8.54871728961371e-15	56.3325	25.3883	23.3776987809199,0.663425309409209,32.2914002883028	20.2762117377837,0.161601756183271,4.95045673415672	0.38365
LUC7L3	NM_016424,NM_006107	model_2	27702.3	0,0,0	152.603	63.7274	64.5023803161758,88.100658615467	51.3737351364014,12.3536156928371	0.383468	Narcolepsy
SERPINB8	NM_001031848,NM_002640,NM_198833	model_2	-2728	1.12576614696991e-13,0,2.26785257240181e-12	4.60303	2.17081	3.52321318541504,0.475774589406292,0.604040392616616	1.11879243121592,1.05196551195122,4.82794505123796e-05	0.381235	Tobacco Use Disorder
RAPGEF6	NM_001164387,NM_001164388,NM_001164389,NM_001164390,NM_016340,NM_001164386	model_2	-9056.54	0.000493055461074254,0.000658267893579811,0.0455555632717176	3.00639	3.43499	0.000157236600587775,0.780856817891626,0.00502011431808473,0.0141847619460318,2.20616549171073,6.60018226548479e-06	1.28899797963603,0.665508716007061,0.0219619516924848,0.0194467802333158,1.43907178019337,5.68410399008324e-08	0.38087	schizophrenia
TRIM13	NM_005798,NM_052811,NM_213590,NM_001007278	model_2	-8600.71	2.55933403248143e-06,9.06047722515346e-07,0.00946189707178913	4.30115	3.7042	1.16091621603419,1.99209030575384,1.05956977905884,0.08857131063348	1.9980668986163,0.688709471462803,0.529317351185056,0.48810255491758	0.380676
CREB1	NM_134442,NM_004379	model_2	-11328.5	5.04317280825006e-07,1.43065961299982e-07,0.0122613432869206	3.89702	3.35261	0.897845610450868,2.99917284060319	2.04347394475152,1.30913694737688	0.379124	Autism Spectrum Disease, Alzheimer's disease, Alcoholism, depression
CADPS	NM_183393,NM_003716,NM_183394	model_2	-1458.5	0,0,0	14.7847	41.8366	0.00493592521295082,6.50674204084143,8.27299449075731	1.92060008090454,32.350613488984,7.56535481587444	0.378734	Alzheimer Disease
MAPK7	NM_139032,NM_139033,NM_139034,NM_002749	model_2	-3698.73	7.7715611723761e-16,0,2.83236720265423e-05	5.24003	3.53192	0.241866500275933,2.16607129072897e-09,3.07670804797093,1.92146001786353	1.22131638443081,0.278150621267531,1.48093943559885,0.551512238026125	0.37839
FLNC	NM_001458,NM_001127487	model_2	-9174.96	0,0,0.0338720096212828	3.79843	2.19359	2.22839784332535,1.57003272196304	0.45792083062545,1.73567238421845	0.377909
AGFG1	NM_004504,NM_001135187,NM_001135188,NM_001135189	model_2	-15302.4	0.0688747263097463,0.000614840549086781	8.35292	8.70797	5.25069080259317,0.238443578440662,0.882972817142213,1.98081227146255	2.28742643268631,0.147536999492641,1.70540127236907,4.56760225472778	0.377527
IP6K2	NM_001005909,NM_016291,NM_001005910,NM_001005911,NM_001146178,NM_001146179,NR_027437,NR_027438,NM_001190316,NM_001190317	model_2	-5154.58	7.43042849471465e-09,0,0	47.4877	42.2102	10.4866409412001,17.3998377883143,7.53257316727083,3.52292177049882,0.116252241131689,0.0538394266210614,2.08407880148886,1.0342694180413,1.87922217434426,3.37803040180523	4.49326904566479,24.9021918038526,0.000391971632264471,8.83810935358301,5.89576544190154e-06,0.0879395601123809,0.000214591448386323,1.65220151062835,0.784189304146239,1.45168669205097	0.377059
ARHGEF1	NM_004706,NM_198977,NM_199002	model_2	-6123.97	0,0,0.0196568774572135	25.5292	9.78946	11.7767419653968,9.52902762588696,4.22339656461933	0.82983613942679,4.44659378392495,4.51302766624873	0.376537
FCGR3A	NM_000569,NM_001127592,NM_001127593,NM_001127595,NM_001127596	model_2	-3406.49	0,0,5.14261346917788e-06	28.5726	3.17371	4.1574501514562,0.280724750923765,5.31071024076082e-05,16.824609723696,7.30973461758991	1.65444792582089,1.34943952443856e-09,5.22104864481353e-05,1.51920910876385,1.40351948216356e-07	0.375808	stroke
NDUFA2	NM_002488,NM_001185012	model_2	-1254.4	4.32602031741336e-05,1.02226305828124e-05,0.0123556246992736	16.8619	21.1425	2.47231728360839,14.3895909381675	10.9956733660345,10.1468353331373	0.373453
POC1B	NR_037660,NR_037659,NM_172240,NM_001199777	model_2	-4513.13	0,0,0.00106615754321215	7.53746	3.80675	4.67947707937791,2.45842729597677e-09,1.03834141530637e-05,2.85796828379497	0.944613748909868,0.663798466223606,2.78222911930216e-07,2.19833346820586	0.372689
ACTN1	NM_001102,NM_001130004,NM_001130005	model_2	-2096.22	0,0,0	26.0193	38.661	13.0789233521223,11.1300536849612,1.81035530143471	5.02634833836923,22.8608161028538,10.7737876505608	0.372651	Tobacco Use Disorder
FBXL5	NR_036464,NM_012161,NM_001193534,NM_001193535	model_2	-4172.87	1.74146252973628e-11,5.83755266347907e-13,0.000425728988687424	31.5751	27.9407	2.74653227067549e-09,17.6529908791519,9.36461810035635e-07,13.9221273630055	0.27743784168943,25.4402328728645,0.309849927821112,1.91318680147431	0.372448
EFCAB6	NM_022785,NM_198856	model_2	-1847.93	1.03717842092621e-08,3.26241911263736e-09,0.0119970803895849	0.534016	0.916059	5.9857942228229e-06,0.534009967857172	0.338900589404784,0.577157988507477	0.369944
MDGA2	NM_182830,NM_001113498	model_2	-4514.37	1.31896715771518e-11,1.07224229495273e-11,0.0296188584474287	2.57363	1.77748	1.39384466758377,1.17978580360599	0.305774284112009,1.4717079908673	0.36956	Autism spectrum disorders,Psychological Sexual Dysfunctions
CLTA	NM_007096,NM_001833,NM_001076677,NM_001184760,NM_001184761,NM_001184762	model_2	35517.3	0,0,0	129.815	191.133	46.0861945227952,56.3513945203138,14.8705991112034,8.73593540148287,0.200257061448049,3.57017052075345	92.9492106858894,18.3539367613773,66.4976607935474,6.98815834480515,0.250288217043041,6.09342065638561	0.369031
ERGIC3	NM_198398,NM_015966	model_2	9604.84	1.24756877051269e-08,0,0	86.148	77.8786	32.5842715269585,53.5637484134001	58.1468217612908,19.7318011827256	0.368398
TRAF3IP2	NR_028338,NM_147686,NM_001164281,NM_001164283	model_2	-5728.53	0,0,7.94245609383459e-05	3.73306	1.83883	0.0981518828718974,3.50372456926829,7.53950193291955e-06,0.131174985839418	0.154397832506871,1.05092729106349,1.98157738218539e-06,0.633505174815196	0.367049
PI16	NM_001199159,NM_153370	model_2	-3100.56	0,0,0.00280498706622401	9.57305	3.25718	6.78383886590291,2.78921422989396	1.11453123464446,2.14265068526289	0.366462
SMPD4	NR_033231,NR_033232,NR_033230,NM_017751,NM_001171083,NM_017951	model_2	-8334.25	0.00140722935315718,1.09233068689152e-05,0.000383249155598731	11.0278	9.80182	1.86269166723285e-05,0.411775320771872,3.06838628299374,1.04210201839319,2.73765211407956,3.76787366561387	2.41652729581377,8.55717600485996e-09,3.89751857481183,4.67337800370918e-07,1.36125078203331,2.12652051813846	0.365928
STIM2	NM_001169117,NM_001169118,NM_020860	model_2	-8026.77	2.22044604925031e-16,1.11022302462516e-16,0.00465019545719192	5.58021	7.18164	0.685197438416256,3.93447073460573e-05,4.89497390941998	2.43418527992096,1.07499138897964,3.67245851765413	0.365834	Neuroblastoma
DCLK2	NR_036614,NM_001040260,NM_001040261	model_2	-5485.8	0.630961728112687,7.56620707975664e-07	28.7018	28.8239	3.79245989510668,16.4596074692028,8.44977952087249	3.43961438206557,6.36599612522238,19.0183364129201	0.365412
CASK	NM_003688,NM_001126054,NM_001126055	model_2	-12283.1	9.87137038777064e-11,6.04283290073226e-12,0.00122278125600683	6.20793	5.26059	1.18493058624025,0.00012903570771156,5.02286863394808	0.668121775987226,1.91941651451382,2.67304819737542	0.364847	autism spectrum disorder, schizophrenia, Mental Retardation
RAB3GAP1	NM_012233,NM_001172435	model_2	-7890.27	0,0,1.31836597194734e-09	17.3658	24.666	11.5742083555523,5.79158981016116	7.46442116116514,17.2015348438654	0.363874
PRMT2	NM_001535,NM_206962,NM_001242864,NM_001242865,NM_001242866	model_2	-2049.49	0,0,0	66.9362	56.0403	8.06032393919137,36.5671263738492,2.19255580258528e-09,2.03649474852707,20.2722930575161	26.9581580569525,15.3537924260302,0.121196292842161,1.14471931800809,12.4623918479552	0.362795	Spinal Dysraphism
BAIAP3	NM_003933,NM_001199096,NM_001199097,NM_001199098,NM_001199099	model_2	1789.2	0,0,0.0184631841140017	38.4768	43.8848	1.09791634535472,0.30644549440046,28.4885790354878,7.3584201544043,1.22543560165992	0.932443925236337,0.702870216903192,25.2911862904347,0.000348628432324516,16.9579913958068	0.362623	Stroke
ZNF207	NM_003457,NM_001032293,NM_001098507	model_2	-1893.84	0.319631409363737,3.57975393883159e-06	33.9461	32.9411	18.5618297735279,4.45639732914609,10.9279029316087	9.525795491718,0.942623812610434,22.4727121538366	0.360289
SEMA6D	NM_153619,NM_153616,NM_153618,NM_001198999,NM_024966,NM_020858,NM_153617	model_2	-10998.2	0.163974966597775,2.23632063715007e-05	9.17699	9.61783	1.22855482853141,0.000167797928611435,2.94127149714209,2.08441846379959,1.17987156605886e-10,1.18870332831137,1.73387889316747	0.212854526638607,3.32749990596574,2.04490618442822,1.95002457614394,0.128307577402415,0.208020541617957,1.74621969955923	0.359294	Parkinson Disease
LIMA1	NM_001243775,NM_016357,NM_001113547,NM_001113546	model_2	-5756.19	0,0,3.07401654418005e-05	11.0069	4.04386	5.60874993900718,0.887470146573089,4.51067107675446,1.77191420502394e-05	1.71519556898309,1.77877828870815,0.549860047242298,3.00989328157012e-05	0.359248
RELL2	NM_173828,NM_001130029	model_2	-3695.4	0,0,1.28753774308876e-09	4.53219	19.7611	3.14369751082425,1.38849323316804	6.60952622265937,13.1516162879839	0.359167
DERL3	NM_198440,NM_001002862,NM_001135751	model_2	-1892.27	4.64073224293315e-14,5.55111512312578e-15,0.00185298905731324	2.56802	1.75223	1.19933269088958,0.33764645363394,1.03104278278453	0.189684685291077,0.450511846828893,1.11202942502335	0.358772	Stroke
PIGA	NR_033835,NR_033836,NM_002641,NM_020473	model_2	-3704.54	0,0,0.000626121576427496	5.98211	2.2268	0.986433464690959,0.631524166360292,0.600557836843892,3.7635911963089	0.377212222747196,0.557762283635416,0.687038616836149,0.604789242853642	0.357546
VPS54	NM_001005739,NM_016516	model_2	-5087.43	0,0,0.0115270394512645	5.39408	3.60738	3.1866762293937,2.2074026800943	3.4189518537548,0.188429812689044	0.356992	Amyotrophic Lateral Sclerosis
VLDLR	NM_003383,NM_001018056	model_2	-5528.01	0.90598055694738,0.000784123918857738	6.11915	6.19877	4.3016068491762,1.81754736036525	2.14744751626374,4.0513193342628	0.356543	Alzheimer's Disease, schizophrenia
ZNF398	NM_020781,NM_170686	model_2	-6268.11	2.30055129835094e-07,1.08538020793247e-08,0.00163939753856057	3.13476	3.88375	2.51910079969658,0.615659800630523	1.73891502791407,2.14483156983188	0.355861
SORBS1	NM_001034957,NM_006434,NM_015385,NM_001034954,NM_001034955,NM_001034956,NM_024991	model_2	-7125.47	0,0,1.11170054273302e-07	39.7158	28.6905	7.32737105891368,24.4756956532964,1.26782469593669e-05,0.210444029280903,0.410414521416627,2.73960087608501,4.5522549872862	11.6059043357992,10.7053470944628,1.02173392518127e-06,0.347846258955265,2.74413534562706,3.19991652418658,0.0873629927078964	0.354715	Alzheimer's Disease, Brain Infarction
TM4SF18	NM_138786,NM_001184723	model_2	-3224.74	7.7715611723761e-15,6.99440505513849e-15,0.0284955873521231	2.91389	1.79428	0.533744137164801,2.38014183532449	0.965096049125803,0.829179497479021	0.354702
RARG	NM_000966,NM_001042728,NM_001243730,NM_001243731,NM_001243732	model_2	-3456.92	0,0,0.0133190731818478	5.4604	2.86607	2.76608363709458,0.88088647846298,1.27054111139761,0.542883976492249,7.00954614989298e-07	0.635641354880652,0.456554011498351,1.33536826635961,0.0951167978882351,0.343393098009842	0.353053	Alzheimer's disease, schizophrenia
CTAGE5	NM_203354,NM_203356,NM_005930,NM_203355,NM_001247988,NM_001247989,NM_001247990	model_2	-5086.63	0.0415736067540066,0.0214097742412614	5.03005	5.52229	1.8334406732097,0.878795586793182,1.93020208958846,0.146453559309233,0.0559761897575404,9.74714382302779e-06,0.185171779625799	3.00543752839832,3.90471894712091e-09,1.19573322554517,0.792898087979867,3.75876358081393e-09,1.84381021169796e-05,0.528203679289479	0.353043
NPL	NM_001200056,NM_030769,NM_001200050,NM_001200051,NM_001200052	model_2	-3650.71	0,0,0.00789281200471281	7.54592	2.49607	0.898878503774427,1.81906860268415,1.70536679541428,3.39717980486269e-09,3.12260850505533	0.744715795704242,1.03552212721808,0.343564817428857,1.15413147777086e-09,0.372269271583937	0.353028
KCNQ2	NM_172108,NM_004518,NM_172107,NM_172106,NM_172109	model_2	-5754.08	0,0,0	24.3348	24.052	2.2794603902514,1.82160243653651,0.187727041666535,9.26580822508117,10.7802190612058	3.65481887180924,2.36651121041232,1.26265897035087,14.5755872035952,2.1924513607502	0.351841	epilepsy
RGS5	NR_045630,NM_001195303,NM_001254748,NM_001254749,NM_003617	model_2	-3404.64	0,0,8.94782952176598e-08	41.9243	32.4323	0.262553367901008,0.000128598135243575,24.1005788124214,0.264053795374323,17.2969632817246	0.179812294117903,0.388953118938879,7.30200763940952,0.164932890947212,24.3966213202094	0.351645	Bipolar Disorder, Schizophrenia
CEP112	NM_145036,NM_001037325,NM_001199165	model_2	-2672.62	1.37093246799225e-05,6.60436774646556e-06,0.0197151616694199	2.97026	1.88806	0.724604687043459,1.11635278844933,1.12930081357556	0.208533497911474,0.299638865294114,1.37988336103674	0.350646
TIE1	NM_005424,NM_001253357	model_2	-6039.75	0,0,0.0366552867394099	7.71005	4.91721	2.71619674428713,4.9938499793097	3.45510482446038,1.46210970273871	0.350362
XRCC3	NM_005432,NM_001100118,NM_001100119	model_2	-3640.59	3.09752223870419e-14,3.76365605347928e-14,0.0191930277516724	6.3161	4.42026	0.476691732986273,3.62697878488735,2.21242541737403	1.58394269108858,2.83630799223573,7.54461681615585e-06	0.350282
LGALS8	NM_201545,NM_201543,NM_201544,NM_006499	model_2	-10042.6	0,0,0.000109563304211968	5.55395	8.98038	1.63466472649952,3.91923898464454,4.51030527810125e-05,5.81853415642331e-09	4.04648892302673,3.20838048934421,0.212860721223273,1.51264718300444	0.348401
DLG1	NM_004087,NM_001098424,NM_001204386,NM_001204387,NM_001204388	model_2	-8731.84	0,0,0	26.0739	22.2752	3.20676368219572,1.71945407541653,13.8391798334371,1.86130149404866,5.44720557142133	0.977599568059941,1.30190441474119,7.55003046941473,9.3395910197524,3.10605804663391	0.347897	Schizophrenia, Autism Specturm disease, Psychiatric Disorders, Alcoholism
MYH11	NM_022844,NM_001040113,NM_001040114,NM_002474	model_2	-9303.96	2.72478876973681e-05,3.73586445316931e-05,0.0451611975854935	4.40898	5.01486	0.852297944834606,1.62116084753947e-05,6.40088538527694e-05,3.55660655243738	1.18747663159145,0.519540775404661,1.00388994163779,2.3039536591715	0.347247
SGCE	NM_001099401,NM_003919,NM_001099400	model_2	-3314.74	1.11022302462516e-16,0,0	28.7471	22.9069	1.87517427448695e-06,19.2047479719858,9.54232654050447	0.174285242644378,7.35352587520386,15.3791297850244	0.347042
LIMS2	NM_017980,NM_001161403,NM_001161404,NM_001136037	model_2	-1555.1	0,0,0.0102383620803805	2.55487	1.17954	0.197914968882093,1.28662211475803,0.288519948139662,0.781816756660851	3.67509937066444e-08,0.955294140512854,0.179170432330374,0.0450707275005212	0.345265
MARK3	NM_002376,NM_001128918,NM_001128919,NM_001128920,NM_001128921	model_2	-5731.03	0.210186450605208,2.29816166097407e-14	26.3225	25.696	0.000977191311733983,11.7196138743479,9.49852083688808,4.25657956636,0.846776959369083	4.20358804859982e-05,4.72111814340828,18.1348770462518,2.2880668071944,0.551932792390425	0.344894
ZNF638	NM_014497,NM_001014972,NM_001252612,NM_001252613	model_2	-12491.1	0.0233934662756804,0.00420510003446217,0.0176256576872507	17.9201	17.2643	0.925593375250403,16.4358746236719,0.558641369792417,1.17033350067309e-09	6.77872995374119,10.1095877249361,0.328892635470795,0.0471322365148579	0.343722	Alcoholism
FAM86A	NM_201400,NM_201598	model_2	-1712.11	0.0176297961163203,0.00311379433318826,0.0150444117297535	1.99565	1.59827	0.976003861534936,1.01964362623953	1.3298736921233,0.268399936545653	0.343003
GPRASP2	NM_138437,NM_001004051,NM_001184874,NM_001184875,NM_001184876	model_2	-1236.69	1.25706112186208e-11,6.86373180514011e-12,0.00408121608828771	0.281536	0.708041	0.0488455042212202,0.000102725596486193,0.12833811499401,1.03376915061591e-09,0.104249924966919	0.0023886004144004,0.186430038231612,0.372555989840555,0.00654687237695072,0.140119661307804	0.342515
CDKN2A	NM_058197,NM_001195132,NM_058195,NM_000077	model_2	-515.793	0.0170812035111209,0.00640236237444969,0.0349524946897365	1.09314	0.695395	9.62948075814601e-07,0.0287691861155369,1.06436512994929,2.99966022202935e-07	0.0991302514854897,0.0305054534119673,0.439105675892494,0.126653304900934	0.342233	Schizophrenia, Brain Neoplasms, Alzheimer's disease
FGFR1OP2	NM_015633,NM_001171887,NM_001171888	model_2	-5747.37	5.12085152060138e-10,0,8.88178419700125e-16	19.5553	21.5922	8.69562754184563,7.85114996372337,3.00852541765058	4.01677227154691,16.0556933333583,1.51971458029541	0.342104
C6orf162	NM_020425,NM_001042493	model_2	-3800.19	0.195257251039349,0.0145101887387694	6.50362	6.86734	5.46770244950067,1.03591680303222	3.42625482866901,3.44108672855823	0.341797
KIF21A	NM_017641,NM_001173464,NM_001173465,NM_001173463	model_2	-10670.7	0,0,0.0160837731009045	14.5253	24.0964	3.04982585307428,6.38472222410057,3.47469429688906,1.61607307080184	13.2635770606199,7.0666726939506,1.40712284799046,2.35904324150164	0.340472
ZNF746	NM_152557,NM_001163474	model_2	-6205.02	1.07512691880363e-05,5.51088799805033e-06,0.0277343876703694	6.70216	7.77905	4.29224813679008,2.40991130634727	2.33475851352785,5.44429391899547	0.340294	Amyotrophic lateral sclerosis
SMAD6	NR_027654,NM_001142861,NM_005585	model_2	-3075.92	0,0,3.17555851947482e-07	8.31356	2.08442	0.252610315179774,4.71783941694442,3.34311171333529	0.0461437201383756,0.494767735886159,1.54350421378815	0.33837
ACSL6	NM_015256,NM_001009185,NM_001205247,NM_001205248,NM_001205250,NM_001205251	model_2	-10405	0,0,3.88578676487894e-05	17.2878	24.9272	1.94465272695907,4.0693181059124,6.98663052211075,0.789681781872848,6.47905879706137e-08,3.49754299030826	0.000176472344438145,14.2962822579312,9.00031699129475,0.000100637790173215,5.15807713926344e-08,1.63027484032458	0.338136	schizophrenia
GFRA2	NM_001495,NM_001165038,NM_001165039	model_2	-4435.54	0,0,0.00301791233452953	6.77727	24.9315	3.66833613876452,2.25982496727553,0.849105381776737	12.0797158501862,1.31579258879145,11.5359433896988	0.337419	Alzheimer Disease, schizophrenia, Dyskinesia
ATF7	NM_001130060,NM_001130059,NM_006856,NM_001206682,NM_001206683	model_2	-9758.58	0,0,0.00445943206571853	10.3234	5.2502	0.000392394289462745,4.68320097458091,2.41543124677927,1.07645372220114e-08,3.22439061332506	1.85598335896694e-08,0.630238951035545,2.92936957411912,0.0662098204036005,1.62438582032746	0.336588	Stroke
BCAS3	NM_017679,NM_001099432	model_2	-6700.89	0,0,1.04906807651961e-06	13.5794	17.5295	11.662713102974,1.91673164175963	9.16542011148691,8.36404732412754	0.335993
VAMP1	NM_016830,NM_014231,NM_199245	model_2	23636	0,0,0	26.5598	132.727	13.2146760434636,7.27714781067284,6.06793484738468	46.8605138624507,80.7277502823043,5.13894717683358	0.334232
TMEM64	NM_001008495,NM_001146273	model_2	-4826.05	6.02688400963558e-06,4.98683536698241e-06,0.047213192675405	3.2818	2.61988	1.20426202713789,2.07753833204482	1.83677778323251,0.7830999977345	0.334141
SH3GLB1	NM_016009,NM_001206651,NM_001206652,NM_001206653	model_2	-12348.2	0,0,1.14313444266045e-08	15.1135	8.66704	9.53987118436945,0.225691904035883,1.19737134926937,4.15054052548124	4.95921444772721,0.539063502400674,3.16856325144751,0.000195227953027309	0.333626
ERC1	NM_178039,NM_178040,NR_027946,NR_027948,NR_027949	model_2	-14174.4	0,0,0.00147287688307418	7.05991	5.65789	1.77383774811807,0.794541092511737,0.549671116427384,0.0787705877285349,3.86309025157577	0.00269670840212611,1.524770331438,1.4391668285722,6.0514919311447e-09,2.69125209841821	0.333459	Tobacco Use Disorder, Alcoholism
PTPRB	NM_001109754,NM_002837,NM_001206971,NM_001206972	model_2	-11687.2	0.0387411256158017,0.0204654105839782	3.44653	3.20432	0.130670161566674,0.000117466586276183,2.19863652014453,1.11710328117048	0.247816288412502,0.939750239474613,1.40701793680323,0.609736074012344	0.332666	Alcoholism
PARK2	NM_004562,NM_013987,NM_013988	model_2	-5554.09	0,0,0.0142641996135144	4.05438	6.68066	2.89984614350606,5.92156573032422e-05,1.15447684541823	2.56788803194729,0.915518067440434,3.19725656049851	0.330861	Parkinson's disease
CLINT1	NM_014666,NM_001195555,NM_001195556	model_2	-7145.31	0.127148815173336,0.00075229845646263	8.9318	8.57143	0.527780397656622,8.40395515386371,6.93294231350691e-05	3.07506011407362,5.23057337897283,0.265793890112349	0.330669	Schizophrenia, Psychiatric Disorders
GYG1	NM_004130,NM_001184720,NM_001184721	model_2	-3466.16	2.61149128377713e-06,2.22044604925031e-16,1.75537362423484e-12	25.8034	22.6086	4.00777694431326,20.6851611958765,1.11043467529314	10.9804007729239,11.2445903418471,0.3835657208076	0.330355
BBS4	NR_045565,NR_045566,NM_033028,NM_001252678	model_2	-4423.17	0.0419835192891671,0.0189873248727179	9.24861	8.54733	0.269136171381847,0.300102239110426,6.0733463347155,2.60602474465552	3.2699874142245e-09,0.112164587731765,8.43506771197212,9.41173228580905e-05	0.33019	Retinal Diseases
AGL	NM_000645,NM_000028,NM_000642,NM_000646,NM_000643,NM_000644	model_2	-8672.4	0.105776284314313,0.00778058629922262	4.00718	3.75836	3.26269367393302e-07,2.16972761177926e-09,0.215116438429485,3.26269367393302e-07,5.62137310996836e-05,3.79200224619036	0.346633330692606,0.0713677885060386,1.01876200324933,2.31560274950876e-08,3.89379983016895e-05,2.32156006528637	0.328601	Macular Degeneration
HLA-C	NM_002117,NM_001243042	model_2	19991.7	0,0,0	150.925	77.5703	94.7637321690159,56.1610746925983	23.2710990035456,54.2992191311203	0.327887
ANKS1B	NM_020140,NM_152788,NM_001204066,NM_001204069,NM_001204070,NM_001204065,NM_001204079,NM_001204080,NM_001204081,NM_181670,NM_001204067,NM_001204068	model_2	1723.62	0,0,0	64.7779	50.5417	1.62710018818474e-09,0.473464934811827,7.30104007106178,1.59138118492989,3.08578803293948,6.29972548166748,5.71824417164621,26.4846682639467,0.393611892807584,1.82125473964065,9.16481149031407,2.44390566266728	6.6305074950523e-10,1.59693354560432,5.27925301281652,1.75370927506013,5.88207891184315,11.9272176613085,7.61054054639973,6.8102088927245,5.70656239967217e-10,2.5462483967708,5.5652473173437,1.57024050172139	0.326468	Schizophrenia, Short term memory loss
VDAC3	NM_001135694,NM_005662	model_2	23030.6	0,0,0	67.7041	130.242	37.9427892069273,29.7613241277935	115.411435234376,14.8310328716423	0.325707
MYBPC1	NM_002465,NM_206819,NM_206820,NM_206821,NM_001254718,NM_001254719,NM_001254720,NM_001254721,NM_001254722,NM_001254723	model_2	-7514.56	0,0,0	15.4507	6.71674	2.56355053213954e-09,0.0354991838489658,1.96195583724314,8.33968141343871e-10,0.667550710352199,4.93250581836308e-09,5.63306116598636e-08,7.88165128439179e-05,0.345613936516948,12.4399707322488	2.57267655168671e-09,9.90395639043647e-10,0.734633259565597,1.2809881751343e-09,0.225170840455811,1.02624205216486e-06,0.213369745544214,0.786000816148236,1.33598450001909,3.42158473826689	0.325318	Tobacco Use Disorder
SH2B1	NM_001145812,NM_015503,NM_001145795,NM_001145796,NM_001145797	model_2	-6125.72	0.000371206773821631,1.77635683940025e-14,1.80422343731834e-12	28.9562	31.148	0.436909476361717,4.11039231262578,3.11550880342484,10.6667800009772,10.6265784296616	2.828511323371,4.2380046035822,11.1185111180211,2.64720726288936,10.3157184609314	0.325084	anorexia nervosa
PCCA	NM_000282,NM_001127692,NM_001178004	model_2	-4566.84	0.217286136557011,0.00149054343680788	8.90601	9.37662	8.03606599887313,0.000561740098380958,0.86937965675308	6.12132797798199,3.04725912782393,0.208028288852739	0.324922	stroke
BCCIP	NM_016567,NM_078468,NM_078469	model_2	-5993.4	0,0,0	24.6699	20.4377	5.51817580664524,6.36466926913932,12.7870741071389	1.88063950853706,11.9118469185897,6.64518790717298	0.324845
CAMK2G	NM_001222,NM_172171,NM_172173,NM_001204492,NM_172169,NM_172170	model_2	37647.5	0,0,0	65.3256	104.802	19.616202154767,29.3389008478236,2.51698277085515,2.1630620629714,9.6942576374601,1.99621966983728	8.28605801664517,39.6837501000984,2.03641435270413,5.19251238973725,47.8604965953326,1.74249326680995	0.324712	Alzheimer's disease
CPSF4	NM_006693,NM_001081559	model_2	-3203.75	0.000197530326625395,1.51551438065667e-09,2.30286235192168e-07	19.0605	21.0071	10.638703563761,8.42175016752579	18.5432606410837,2.46386994270825	0.324557
GFOD1	NR_038459,NM_018988,NM_001242628,NM_001242629,NM_001242630	model_2	-6733.72	0.175720404530828,0	11.6199	12.0511	0.533565309596901,2.35872269354949,8.05483774559273,0.672782603003738,1.39910572060553e-05	2.15925123647294,4.72790798154116,4.45201662577479,0.711897308202839,9.10736931799828e-06	0.323764	Attention deficit hyperactivity disorder
LIMCH1	NM_014988,NM_001112717,NM_001112718,NM_001112719,NM_001112720	model_2	-6705.69	0,0,5.83977310952832e-14	39.58	26.875	3.40611389462014,4.72630483193849e-08,11.1429442744347,12.1087100498068,12.9222118106322	8.47370839378307,9.25420979095906e-09,0.553497400423946,10.7498668388773,7.09788583047903	0.32331	Tobacco Use Disorder
METTL13	NM_001007239,NM_014955,NM_015935	model_2	-6145.23	2.81221067766069e-07,2.33643891456303e-07,0.0261724135208389	9.60459	11.638	1.68447647727414,0.012174037809642,7.90794369948716	3.02740390974139,2.7908163972594,5.81982407654181	0.323281
POLR1B	NM_019014,NM_001137604	model_2	-5155.18	0.0608451962655628,0.0174186067283183	2.81417	2.60565	1.45378168412078,1.36038652208019	0.505543197182795,2.10010301828011	0.322575
TRPT1	NM_001160389,NM_001160393,NM_001033678,NM_001160390,NM_031472,NM_001160392	model_2	-1919.16	0.00103075127892316,5.551669178816e-07,2.54820436210723e-05	19.9327	22.8706	1.0488357163076e-06,5.69956532323678,9.40823504805528,0.871278675784693,3.65265094705341,0.300963253526911	1.31393408218643e-06,4.32731888269177,5.86426678237815,0.9939713907419,11.5642928953162,0.120790209312607	0.32239	Attention Deficit Disorder with Hyperactivity
TAF1C	NM_005679,NM_139353,NM_001243156,NM_001243157,NM_001243158,NM_001243159,NM_001243160	model_2	-8177	0,0,9.69637838910131e-07	17.4128	12.7906	4.79068315322697,2.50110887449902e-09,1.90968681353047,2.2412595601454,1.30622982901236,3.06920883255329,4.09572445318998	5.03550644449501,0.183573419084205,0.000259524511190605,1.11701609820047,2.33822354092139,3.29510026614783,0.820949685339529	0.322064	Autism spectrum disorders
LOC730101	NR_024403,NR_024405	model_2	-2073.72	0.000112291376148432,7.96557375923879e-05,0.0466581037235748	1.0305	1.40535	0.0816872656397366,0.948817319541849	0.562481839950343,0.842871711748323	0.320973	Alzheimer's disease
SLC29A3	NR_033413,NR_033414,NM_001174098,NM_018344	model_2	-3217.85	8.42633507414092e-07,4.16268488789839e-07,0.0118669311201134	6.39852	5.21778	0.569974263316618,1.18093747864534,3.24517698305921e-05,4.6475710930059	1.73068267898899e-06,2.63406844430123,1.33023667740958e-05,2.58369815200101	0.320261
SLC14A2	NM_001242692,NM_007163	model_2	-1084.14	0.0215638927506079,0.0100394462475905,0.0476628991699615	0.582365	0.415144	0.54338586848741,0.0389793977291046	0.254783156700637,0.160361233103216	0.319345	Alcoholism
OSBPL9	NR_036662,NM_148908,NM_148906,NM_024586,NM_148909,NM_148904,NM_148905,NM_148907	model_2	-7227.27	0,0,0.00223543279625416	14.0857	10.5123	2.12637098577109,7.01228089130615e-05,2.83375498419413e-09,1.43494883658995,0.224214349510092,6.04795069964987e-09,0.546956691857913,9.75311241616039	1.40543944355702,0.860216815648509,2.69269792635809e-09,7.93492106037724e-05,1.08476827782399,4.6508365723705e-09,1.97192348940938,5.18991441083495	0.317847
NFIB	NM_005596,NM_001190737,NM_001190738	model_2	-16532.3	0,0,2.32032777052193e-05	22.1468	12.1321	11.2451466182073,1.83069964516049,9.07098790369229	9.21334548471083,1.79756452925715,1.121206794493	0.317168	Stroke
DAP3	NM_033657,NM_004632,NM_001199849,NM_001199850,NM_001199851	model_2	-2886	0,0,0.000483669587049484	23.7466	29.1342	9.51908091031653,7.7631989955584,0.673403069740386,0.342421870307275,5.44847196168799	7.18441498501459,16.9701343987863,1.13449312342702,1.90426641994642,1.94087155840871	0.317088
IRF3	NR_045568,NM_001197122,NM_001197123,NM_001197124,NM_001197125,NM_001197126,NM_001197127,NM_001197128,NM_001571	model_2	-2951.08	1.40911726731474e-11,0,1.95264627800285e-08	27.6882	23.6611	0.111057940799177,4.06844514918987,4.47299863486134,0.188709125605478,9.35122972787912,7.92015120805611e-09,1.03579281763988,5.42365567397348e-09,8.45997607797108	9.56778318902e-10,4.04489612608867,5.63390563523432,1.13968225757642e-08,11.6715823419284,3.59728626016913e-09,2.31049801518428,2.09407854089589e-09,0.000191819966025197	0.316363
DCLK1	NM_004734,NM_001195415,NM_001195416,NM_001195430	model_2	3857.78	0,0,0	18.3852	58.2884	5.1021035263259,1.23668825615452,9.27099522598114,2.77540434589	9.9889073000754,22.3013144653267,23.4875588427822,2.51057905488719	0.315338	Attention Deficit Disorder with Hyperactivity, Stroke
PACSIN2	NM_007229,NM_001184970,NM_001184971	model_2	-6457.07	2.61639587773033e-09,6.66133814775094e-16,4.50464754386815e-09	17.5798	15.514	0.387823308144775,12.5354786510145,4.65652850490304	0.196683348164091,6.3160113022791,9.00125725948618	0.315325	Tobacco Use Disorder
RFX3	NM_134428,NM_002919	model_2	-1076.57	0.670086079703311,0.00611235568819668	0.620663	0.571637	0.498532825490576,0.122130121138018	0.279205792904198,0.292431062453191	0.314794
CD4	NM_000616,NM_001195017,NM_001195015,NM_001195014,NM_001195016	model_2	-5144.13	0,0,0.00170036494731918	13.5912	4.71399	6.21782976643256,9.52077152439387e-05,0.423240275806422,0.911979709379755,6.03803735601519	0.853969754859721,0.000153240273242298,7.21377057869615e-09,0.286560753876023,3.57330446898036	0.313786	attention deficit disorder
MAPK8	NM_002750,NM_139046,NM_139047,NM_139049	model_2	-2431.38	0,0,0.000193306379731362	5.92805	11.69	2.30974360096407,2.06629461516728,0.729957694670467,0.822058769918041	7.86887289241662,1.50937948975286,0.340835208983051,1.97090371754303	0.313425
AIFM3	NR_027464,NM_144704,NM_001018060,NM_001146288	model_2	2402.11	1.12505836868948e-06,0,0	51.4221	47.2905	10.893318926522,3.30651796672092,37.2221714368216,5.37174649976905e-05	9.52641489219812,17.8193431190396,19.9446992171888,3.55769830981928e-05	0.312504
HHLA3	NM_001031693,NM_001036645,NM_001036646,NR_027404	model_2	-1682.53	1.05457055945557e-05,2.32791665943921e-08,6.87093665070471e-05	26.3679	22.2644	10.305448679557,4.43947998320337,3.49432040604728,8.12863631947688	3.18247660073854,2.31786657933078,9.76594294653935,6.99815676052764	0.312154
LOC100130015	NR_027336,NR_027335	model_2	-1208.69	0.916127148210605,1.8964786507869e-07	1.89341	1.86588	0.427763937024935,1.46564307401842	1.00395558105428,0.861920402459587	0.312138
EWSR1	NM_005243,NM_013986,NM_001163285,NM_001163286,NM_001163287	model_2	12906.1	4.34575819774352e-09,0,2.7773117139418e-11	74.5651	69.182	24.999978785782,6.77318405550888,34.8798355368792,6.22811623590382,1.68400046224177	22.6889311707617,24.3446441334412,11.3553594502853,9.30794552890801,1.48511711004002	0.312074
PACRG	NM_152410,NM_001080378,NM_001080379	model_2	-2560.79	1.52647366435943e-05,2.36932234942699e-08,5.3875012803406e-05	5.39152	6.88414	0.885966887768965,1.7020262509099,2.80352725470806	0.691745665186462,0.464995998127964,5.7273991545281	0.311982	Parkinson's disease
SLC24A1	NM_001254740,NM_004727	model_2	-3502.26	6.3726801613484e-14,0,1.15817452339684e-06	2.10249	1.55013	0.834953660437975,1.26753150486063	1.0992029109164,0.450924068185565	0.311978
ATP11A	NM_032189,NM_015205	model_2	-13124.2	0,0,0.0202724365379637	8.14267	4.12458	4.75344028401727,3.38923344478973	1.12530688692082,2.9992702014064	0.310939	Tobacco Use Disorder
EHBP1	NM_015252,NM_001142614,NM_001142616,NM_001142615	model_2	-9071.33	0,0,3.75954822828817e-12	13.8721	19.9703	1.31160144530698,7.40865176827306,5.15179391946029,5.21274696140678e-06	5.22162565525533,13.5194431580802,1.22918796412588,1.85919741868232e-06	0.309829	Alcoholism, Neuroblastoma, Autism spectrum disorder
NDUFS2	NM_004550,NM_001166159	model_2	17722.2	0,0,0	67.4014	96.2334	30.5432717130637,36.8581742629885	73.4066831693434,22.8267121619257	0.309644	Alzheimer Disease
ZNF805	NM_001023563,NM_001145078	model_2	-7356.11	6.94865842643111e-08,1.65576746757878e-08,0.00935458661984512	1.98519	1.5789	3.59816193541105e-05,1.98515693010599	0.487811877405196,1.09109162975058	0.308938	Attention Deficit Disorder with Hyperactivity
MBD1	NM_001204138,NM_001204140,NM_001204136,NM_001204137,NM_001204139,NM_001204141,NM_001204142,NM_001204143,NM_001204151,NM_015844,NM_015846,NM_015847,NM_002384,NM_015845	model_2	-10634.9	0.674647591031488,6.18511860617232e-08	25.0113	25.2719	6.6536134678773e-09,4.77033229536658,4.64391964972483,2.68263950098012,1.0589013902389,1.70674361340274,4.37487041781283,2.51572622263394,3.70319597009484e-10,1.89192401925857,1.2122384869177,0.000443922919743173,3.21210450465577e-09,0.15358399545706	0.264797521914929,3.7893506485448,1.37397180097921,1.90955477055492,0.451355104520062,2.46063804139831,5.51979000548287,3.64932836346988,0.0550360333156541,2.75941485887955e-05,1.13341088313281,4.44494208779957,2.88710468201839e-09,0.219665506189674	0.307522
PRKCB	NM_002738,NM_212535	model_2	50435.7	0,0,0	43.0936	110.088	41.9037658870516,1.18984479251786	73.4301898249182,36.6582382462415	0.305378
TPD52	NM_001025252,NM_001025253,NM_005079	model_2	443.051	0,0,3.39274941474343e-10	28.1657	44.2716	0.154040387804922,14.5878126182348,13.423862068896	0.0658746453247406,36.4146352686148,7.79108856321436	0.3046
SPNS1	NM_001142448,NM_001142449,NM_001142450,NM_032038,NM_001142451	model_2	-4289.8	4.44089209850063e-15,9.10382880192628e-15,0.0088568927752446	18.3221	14.6633	4.53620806491773,3.72755546750963e-06,7.749715740089,5.36904168695402,0.667112065722149	6.72486112393128,3.83610935082414e-09,1.76040976297522,5.07499540289277,1.10303997081695	0.302916
MET	NM_001127500,NM_000245	model_2	-7133.24	0,0,0.0290156331286887	1.14967	6.17978	0.347913125487759,0.801754699906884	5.1007015531228e-05,6.17973111792931	0.302612	Autism specturm disorders, schizophrenia
PLOD2	NM_182943,NM_000935	model_2	-6025.65	0,0,0.024356718036471	8.99556	3.79249	3.82977624501675,5.16578565948287	2.75866687840649,1.03382269169257	0.301662
EGFL7	NM_016215,NM_201446,NR_045110,NR_045111	model_2	-1182.93	1.59640856089993e-10,7.7715611723761e-16,7.70406722860884e-08	2.25296	1.14348	0.259886998278942,0.241239246106737,0.271987633394753,1.47984986494569	0.0985870078291295,0.467380720645278,0.0323280609295434,0.545184101842368	0.301659
DEPDC5	NM_001242896,NM_014662,NM_001136029,NM_001242897,NM_001007188	model_2	-7172.46	0,0,0.00607741010708551	3.5161	6.04681	2.04300367406145e-05,7.05903405295784e-09,1.68625447143702,1.81786286759574,0.0119618836400098	0.786241915064656,2.03918412038717e-05,1.08886392515547,4.07978251187659,0.0919045487060515	0.299509	Attention Deficit Disorder with Hyperactivity
ARNT	NM_001668,NM_001197325,NM_178427	model_2	-8155.1	1.02971903135352e-05,4.56875605592266e-06,0.0176889121760055	7.97341	7.01661	6.25386381353396,1.66833692941492,0.0512053183220672	4.62135975093378,0.249128703741459,2.14612555611945	0.299441	Parkinson's disease
THSD1	NM_199263,NM_018676	model_2	-3520.31	4.60761311571467e-05,1.2633959982522e-05,0.0146742365199769	3.56639	2.8982	1.45642695976612,2.10996270723143	2.0506602020125,0.84754351506115	0.299187
PCDH11X	NM_032967,NM_032968,NM_032969,NM_001168360,NM_001168361,NM_001168362,NM_001168363,NM_014522	model_2	-3813.18	0.000148076472285097,0.000198120204988106,0.0273765220475276	0.879076	1.07456	0.466357013780364,1.25201131487436e-09,1.03039973066836e-09,0.204460176424643,9.61217502968173e-05,0.199100985076951,5.40408329663762e-09,0.00906174865660947	0.449189066774927,1.24919848050574e-09,0.0154076331824431,0.192170209640809,0.30552628028265,0.112197900114389,7.04607812507101e-05,1.16554897912018e-10	0.298621	Alzheimer Disease
PDE4D	NM_001104631,NM_001197218,NM_001197219,NM_001197220,NM_001197221,NM_001197222,NM_001197223,NM_001165899,NM_006203	model_2	-9602.58	7.81819053941035e-13,1.68564051605813e-11,0.0181112865692857	3.44121	4.31848	0.0361288670070506,0.217616704085099,0.000103392466372142,0.250489166903029,0.104924366561853,9.25826858914663e-09,1.2948365293295,0.0458217439282107,1.49128644261063	0.226064354178633,0.0546487467502963,0.47711260707283,0.152129807204143,1.32524417312914e-08,0.168896500160504,1.31987062486183,0.520415324519081,1.39934685975296	0.298604	Stroke, Alcoholism
VAV2	NM_003371,NM_001134398	model_2	-7144.03	0,0,6.60245016937955e-05	6.78185	4.76191	4.85751751059381,1.92432946587459	1.99423781161986,2.76767671620468	0.297464
PTPRD	NM_001040712,NM_130392,NM_130393,NM_001171025,NM_130391,NM_002839	model_2	-16462.4	0.227932122301865,1.35895791864016e-05	19.7391	20.0026	1.23580445519892,0.24483068684178,6.0760344041794,10.7607518261738,0.00014489606148944,1.42149762290586	4.40134669283844,0.863982597870961,4.47843153817344,6.64171098599692,1.89863527960438,1.71852399318727	0.297034	Attention deficit hyperactivity disorder
SLC6A12	NM_003044,NM_001206931,NM_001122847,NM_001122848	model_2	-6068.67	0.000124205279542045,3.34275103714976e-05,0.0109206981473869	11.2795	9.94964	0.0462686618002807,1.90981635838394,5.40459210995562,3.91880697030568	0.208768111903306,2.46799257428351,1.8120954995278,5.4607845493275	0.297026	Alzheimer's disease
C17orf76-AS1	NR_045029,NR_027158,NR_027163,NR_027164,NR_027165,NR_027166,NR_027167,NR_027169,NR_027170,NR_027173,NR_027174,NR_027175,NR_027176,NR_027177,NR_027168,NR_027172,NR_045021,NR_027178,NR_045022,NR_045023,NR_045025,NR_045026,NR_045028,NR_027179,NR_027667	model_2	-1260.72	0.432125385331993,0.000186119024317533	6.69331	9.09923	0.0721368861206834,1.58914464265727e-10,1.40587322542945e-10,1.43678049813872e-10,0.2274955196611,1.53053865099288e-10,0.0293998321113541,1.43930501472525e-10,3.40715971749681e-07,0.513183517027341,3.81499203491472e-06,2.17374245399484e-10,0.710949187113481,4.05567795714752e-06,1e-10,1e-10,0.0234871107942596,0.503067148166025,0.754021568293751,2.50494776995281e-10,1e-10,2.72725627826927e-10,1.982…	0.051939889315387,0.0235124274377604,1.40587505507711e-10,1.4367824611609e-10,0.233412796135994,1.53054166852594e-10,1.47574373933299e-10,1.43930725066453e-10,3.65423814743716e-07,0.0567872728087202,5.21778142470218e-07,2.17374619913411e-10,0.277645473407886,4.60257325738064e-07,1.49122744678437e-10,0.114026385716179,0.0171139825763713,0.0679250566461103,0.446957020365162,0.060061501705662,0.0766…	0.29679
PUM1	NM_001020658,NM_014676	model_2	-10142.5	0.0716554648770729,0.000277963497577249	17.8983	18.4771	7.39361169917071,10.5047273038318	13.103626569009,5.37345258377549	0.296094	Tobacco Use Disorder
MINK1	NM_001024937,NM_015716,NM_153827,NM_170663	model_2	1098.63	0,0,1.5677016351745e-09	47.4046	38.8317	2.17832145572246,27.3350893242596,0.651547749459599,17.2396038005002	1.32759340617201,11.4339170967144,0.452785517942006,25.6173892232277	0.296034
DENND4A	NM_005848,NM_001144823	model_2	-6961.89	1.67797382399915e-06,1.52911193596061e-06,0.049769062865205	2.91701	2.42088	1.33562789442649,1.58137869959361	1.82392984236583,0.596951505237626	0.295539
MXD3	NM_031300,NM_001142935	model_2	-2873.77	0.00251680820081335,4.10782519111308e-15,4.11892742135933e-14	3.3208	3.43957	1.79773312752128,1.52306458104617	0.846606462545743,2.59295884559021	0.295218
FAM104B	NR_030722,NM_138362,NM_001166699,NM_001166702,NM_001166703,NM_001166704,NM_001166700,NM_001166701	model_2	-3376.44	0.708558863155277,0.00148187940738054	17.3713	17.1706	2.37462040535519,7.97598089889825,3.75159959088727,1.03074894695522,1.41594816335404,3.54158695321407e-05,5.4397526142082e-05,0.822358614709682	1.02870342540389,11.0982914559907,1.77195758440647,2.77320291813865,0.077052382890269,0.0332722688518106,0.0551498098349517,0.333011968327107	0.294524
ANO6	NM_001204803,NM_001025356,NM_001142678,NM_001142679	model_2	-6447.86	0,0,0.0264575778005307	4.54007	2.15194	1.39587002595763e-05,0.129012092059545,4.2945288447794,0.116516018664325	0.101576376007689,0.583366468913421,1.40566982853706,0.0613292422106731	0.292707	Tobacco Use Disorder
CADPS2	NM_017954,NM_001009571,NM_001167940	model_2	-8912.54	0,0,9.35361677001367e-10	3.74049	17.6627	1.47043205634707,1.31926207591591,0.950793377129606	9.43054764452265,1.07870681349969,7.15340959377088	0.291625	Autism spectrum disorder, Stroke
RRAGB	NM_006064,NM_016656	model_2	-4101.56	1.78412840057263e-13,9.43689570931383e-15,0.00128829751583193	11.5934	14.672	5.78743582918145,5.80593550387378	3.04771010185368,11.6243068822254	0.29148
SATB2	NM_015265,NM_001172509,NM_001172517	model_2	-9354.38	0,0,0.0184870508289966	5.99194	11.619	1.87942326929299,3.1733554229403,0.939156693874609	2.15181330826514,4.26096245065902,5.2062013660557	0.291341
CD47	NM_001777,NM_198793	model_2	-3922.75	0,0,3.6463054797764e-12	28.1788	35.3751	7.21484735328874,20.9639146365432	19.3299965848836,16.0451363724463	0.29039
FHL3	NM_004468,NM_001243878	model_2	-2726.32	0.0179389284833092,0.000791169994953322,0.00321387158309194	8.61528	7.92379	6.3569582657046,2.25832545173439	3.55039434785586,4.37339973710913	0.289802
CELF1	NM_006560,NM_001025596,NM_001172639,NM_001172640,NM_198700	model_2	-14016.4	0,0,0	23.7526	24.0485	0.989023255705244,3.50176479532272,2.05065000427045,15.2355818465592,1.97558617258468	1.4332090809653,10.0686353267979,0.778658250475421,9.88708527195831,1.8808929023712	0.289212
NOVA1	NM_006491,NM_006489,NM_002515	model_2	-1942.27	0,0,0	62.2093	50.4776	46.1239505720162,2.86766535457957,13.2176357164856	22.8607799628966,4.52984744432454,23.086935830024	0.288542	Bipolar Disorder, Schizophrenia, Antisocial Personality Disorder, Attention Deficit Disorder with Hyperactivity
LGALS9	NR_024043,NM_009587,NM_002308	model_2	-2914.21	0,0,0.000977531966852685	18.3633	3.97312	1.98474561944477,1.53843714415831,14.8401309052209	0.654647898674926,1.24982497830399,2.06864637170391	0.28748
POC1A	NM_015426,NM_001161580,NM_001161581	model_2	-1544.67	0.0387946705074245,0.00295541955991452	1.46159	1.82784	0.818689819306797,9.84999413186321e-10,0.642903372331467	1.0257172690478,0.522159428953595,0.279964619838983	0.286698
NCOR1	NM_006311,NM_001190438,NM_001190440	model_2	-19405.3	0,0,0	20.5194	12.3691	8.40411955665932,6.09406242787777,6.02124072349068	7.47877474269174,0.133560862237319,4.7567596341138	0.286192
CFLAR	NM_003879,NM_001127183,NM_001127184,NM_001202515,NM_001202516,NM_001202517,NM_001202518,NM_001202519	model_2	-21542.1	0,0,8.59435058675473e-08	17.6742	10.4363	0.586798439755808,5.74900656882039,4.51304946914201,2.04062351425961,0.509118471978688,3.93217175165484e-05,3.23244765236566,1.04307030433663	0.556487956069941,1.81840639852518,1.83285366196421,2.32706411825255,1.95441211340053,0.000110256091944776,1.67771491774275,0.269246730068757	0.286115
P2RX5	NM_002561,NM_175080,NM_001204519,NM_001204520,NR_037928	model_2	-6773.26	0,0,3.69917405373954e-07	6.15473	11.4497	2.14123177005462,1.69071616760362,0.0319641173141541,1.15325816452135,1.13756190154919	3.13993937662972,1.49479920549301,1.10671579941732,4.36673735125682,1.34152856068665	0.285472
TPM1	NM_001018004,NM_001018006,NM_001018020,NM_000366,NM_001018005,NM_001018007,NM_001018008	model_2	-2742.66	0,0,0	44.7119	67.0517	10.7645325442475,8.18955319043431,3.58071209620335,0.443724526092118,5.01508952299241,4.71970491524657,11.9986097611663	27.5843478297263,2.92880433933354,2.11328554667758,0.945140656569117,2.13025634886391,5.95316933980606,25.3967458875313	0.285217	Tobacco Use Disorder
RGS10	NM_002925,NM_001005339	model_2	-1616.09	0,0,0.00129271855590352	15.1352	7.28652	2.25760347481269,12.8776058817099	3.16128472543898,4.1252366682135	0.284691	Alzheimer's disease, Bulimia, schizophrenia
SP100	NM_003113,NM_001080391,NM_001206701,NM_001206702,NM_001206703,NM_001206704	model_2	-4928.75	0,0,4.04085295988565e-05	6.22032	2.2686	1.02967831285142,1.23842876930161,0.0501172256455821,3.54448204772027,0.357616263805445,8.29554687236204e-07	0.588222280695968,0.641405346353768,0.044862508648599,0.648381658496314,0.345726569893772,1.03948855953821e-06	0.284016	Narcolepsy
STARD13	NM_001243476,NM_001243466,NM_001243474,NM_178006,NM_052851,NM_178007	model_2	-8828.04	0.153749632470932,0.00676201734013115	5.57084	5.83209	0.472183811311114,2.90936620104359e-09,0.0632193299067747,2.15671434503956,1.88064610736452,0.998075164650721	0.0582811408906643,5.45063007350294e-09,0.0443217135096485,2.10819891598312,3.62110849963137,0.000176060667018848	0.283307
ERBB2	NM_004448,NM_001005862	model_2	-6019.87	0,0,0.00612049302710138	6.8879	2.70827	5.31770852834388,1.57019423343195	1.32610431927813,1.38216714816769	0.282386	Brain Neoplasms, Glioma
SERPINE2	NM_006216,NM_001136528,NM_001136530	model_2	30944.6	0,0,7.2444967025298e-08	127.055	95.9148	14.4029477093178,53.8891440057062,58.7629843337687	11.3439966469476,67.2719400536684,17.2988958222778	0.282143
CDC42	NM_001791,NM_001039802,NM_044472	model_2	12922.5	0,0,0	84.4002	109.689	64.8357789846067,2.9603826736885,16.6040082617721	53.761809176641,3.44783053143744,52.4791847817129	0.281707	Parkinson's disease
NRCAM	NM_001037132,NM_005010,NM_001193582,NM_001193583,NM_001193584	model_2	29330.4	0,0,7.32747196252603e-15	47.7234	74.8311	16.4784999653245,19.2794902266334,0.500627090276692,8.49261554188149,2.97212944657168	37.9761699101074,10.1903832769181,0.625267227979917,22.2546354489211,3.78459462850625	0.281643	Autism specturm disorder, Schizophrenia
MDM4	NM_001204172,NM_002393,NM_001204171	model_2	-298.897	0.23048389365906,0.0237769062757197	0.0369447	0.0244734	0.0103907548220785,0.00650853074110734,0.0200454499591704	1e-10,0.00763063348932661,0.016842760192241	0.281251	Cognitive performance disorders, Narcolepsy
FGFR3	NM_001163213,NM_000142,NM_022965	model_2	5612.55	0,0,1.30229160788531e-13	70.6686	36.1102	3.46596317576892,45.3692134194611,21.833459495693	2.05536057239075,33.0473500913554,1.00747769806057	0.281055	Alzheimer's disease
C18orf1	NM_001003674,NM_001003675,NM_181483,NM_004338,NM_181482,NM_181481	model_2	-15422.5	8.08320077538838e-12,0,2.85702073110627e-09	7.17467	8.41098	5.07593155623068,0.95454372012994,0.0357133150946396,0.245825951627303,0.1255680707302,0.73708983306027	5.13724251753005,1.2704357716806e-06,1.0639694506349,0.0108310595186035,5.75263156064629e-08,2.19893995309821	0.280222	Tobacco Use Disorder
HERC6	NM_001165136,NM_017912	model_2	-5904.09	0,0,0.00662438552379729	4.81064	8.13234	3.70553955092129e-05,4.81060343477908	2.27888571187169,5.85345429554117	0.280217
AQP1	NM_198098,NM_001185060,NM_001185061,NM_001185062	model_2	26405.9	0,0,0	176.107	7.02899	101.300955788244,5.10382679919946e-05,0.576788229392475,74.2293145043654	2.07532053457537,0.535995206037891,0.501020582557785,3.91665359749614	0.279972
MBP	NM_001025101,NM_002385,NM_001025081,NM_001025092,NM_001025100	model_2	2116.84	0,0,0	142.402	32.9207	0.50855143736352,109.131760450238,0.695088440485564,21.479689864913,10.5868506209762	0.152045074324998,18.3182422857441,0.191534954802472,2.69490949291968,11.5639937620834	0.278907	schizophrenia
KCNIP4	NM_001035004,NM_025221,NM_147181,NM_147183,NM_001035003,NM_147182	model_2	235.631	0,0,8.86304677871763e-07	15.4075	46.496	0.108370805111023,11.6199823313545,2.33902382711396,0.00014222462724291,1.34002584853973,1.68919510984479e-09	0.779622881450592,27.5258822706208,5.03602926673414,11.6145844126457,0.67893975748366,0.860967158642669	0.278039	Amyotrophic Lateral Sclerosis, Stroke, Depressive Disorder
ATP6V0A1	NM_001130020,NM_001130021,NM_005177	model_2	80896.7	0,0,0	85.2591	143.692	5.20727635936044,52.2186085598789,27.8332131363477	5.5085724963309,127.923384843394,10.2601486530794	0.277791	depression
NDRG3	NR_038370,NM_032013,NM_022477	model_2	32936.1	0,0,1.717703645987e-09	48.5644	116.295	15.4905235343771,31.4788386839179,1.59500652990691	58.2131362579854,43.1335964630413,14.9486788115026	0.277291
CES4A	NM_001190201,NM_001190202,NM_173815	model_2	-2594.39	0,0,9.66646003242033e-08	42.0136	22.9531	21.1802916010478,20.6809639063773,0.152305410652482	17.9115245792511,5.00747803237282,0.0341022070935154	0.276223
VAPB	NR_036633,NM_004738,NM_001195677	model_2	-13719.7	0,0,5.90170776065824e-05	16.0801	21.7242	0.000116419234165576,12.2269216629873,3.85308301835848	5.99923541063954,15.7239812578538,0.000989238350955156	0.276147	Amyotrophic Lateral Sclerosis
DIAPH2	NM_006729,NM_007309	model_2	-1590.37	0.00845046419521955,0.00065353563363757,0.00542868468075763	0.760025	0.533178	0.280135991987127,0.479888649317621	0.343040790354442,0.190137042993873	0.274801
GRIN1	NM_021569,NM_000832,NM_007327,NM_001185090,NM_001185091	model_2	177064	0,0,0	107.326	246.511	2.81950785871393,25.7670128780815,63.4743759062815,15.2651060125079,1.81897921702561e-05	13.9631085158783,29.819248997129,107.420372325391,40.7425177314201,54.5660334045971	0.274771	Parkinson's disease, Bipolar Disorder, schizophrenia, Infantile Spasms, Bulimia, Autism spectrum disorder
JDP2	NM_130469,NM_001135047,NM_001135048,NM_001135049	model_2	-6566.3	0,0,0.00136427033845543	6.98556	9.55998	0.151549895222366,0.448076892851216,4.98340444207115,1.40252798782432	0.78576033843081,2.66005606901749,5.5076773899576,0.606485415959857	0.274604
GTPBP3	NM_032620,NM_001128855,NM_133644,NM_001195422	model_2	-4100.09	0.0105340241480202,0.00264932254110273,0.020801522285832	6.03625	6.8209	1.91369815700653,0.88907450099457,1.83536078000861,1.39811370524618	3.34663069460517,1.68885051686698,0.565072613749847,1.22034773019953	0.273919
PHF21A	NM_001101802,NM_016621	model_2	-12933.2	0,0,2.51054685374008e-07	10.5458	6.68253	7.76923450670049,2.7765479038126	3.09485294048158,3.58767235736972	0.273589	Alzheimer Disease, Stroke
GORAB	NR_027397,NM_001146039,NM_152281	model_2	-2227.66	0.624910113120472,0.018227639490132	2.28939	2.23951	0.000313414727226032,1.36838074477579e-10,2.28907707806186	0.519320599799061,0.0936055154761723,1.62658338429691	0.273551
TMEM214	NM_001083590,NM_017727	model_2	-5810.25	0.767871153351017,0.00599002791780556	15.6499	15.9679	2.84634114129516,12.8035826167182	7.26807696255976,8.69980737563389	0.273293
VPS41	NM_080631,NM_014396	model_2	-8243.97	0,0,0.0148439834510702	16.8852	22.4834	0.000597339809187482,16.8846438012158	6.14261505764944,16.3407630103375	0.273172	Parkinson Disease, Cognitive performance disorder
SRP54	NM_003136,NM_001146282	model_2	-4112.5	0.00190551124627314,0.000182536239494935,0.00590612528514134	18.026	19.4102	8.04341696795543,9.9826005960555	13.9620583504464,5.44818373743945	0.273102	Tobacco Use Disorder
PLAT	NM_033011,NM_000930	model_2	-5484.38	0,0,0.0125850925687768	11.0141	6.5785	3.95388477969032,7.06020835779555	0.566512939742384,6.01198400951583	0.272868	Alzheimer's disease, Cerebral Palsy, Stroke
PTGR1	NM_001146109,NM_012212,NM_001146108	model_2	-2501.73	0,0,0.000156686239620951	12.9174	17.7001	0.649305860122057,9.95421903618716,2.31390780976807	0.657084492140612,9.04854069616555,7.99447203472384	0.272532
NCKAP1	NM_013436,NM_205842	model_2	15352.8	0,0,0.00520183678679864	43.4415	65.8999	28.2039453634199,15.2375362357416	24.8378637829468,41.0620592820878	0.272337
GRAMD1A	NM_020895,NM_001136199	model_2	-4843.32	0.0110254175246952,7.21644966006352e-15,1.88737914186277e-14	22.5781	21.2047	13.6112957912502,8.96683642834765	18.5579898723969,2.64666018096142	0.272332
MICA	NR_036523,NR_036524,NM_000247,NM_001177519	model_2	-2162.96	3.87573457216739e-07,3.20332396497314e-07,0.0183118046724224	4.76681	3.23247	0.626247227038724,1.40662244243169,0.584825069516143,2.14911548010101	0.500104526573663,1.41556403276067,0.739054720150217,0.577743193450663	0.272118	Alzheimer's disease
BRCA1	NM_007297,NR_027676,NM_007294,NM_007300,NM_007298,NM_007299	model_2	-3253.31	0,0,0.0147697222165167	2.14872	0.876781	0.448877870516333,0.135664168586553,0.289764273038343,5.12789121443636e-06,1.27440582389343,2.48545656784695e-08	6.73828786330309e-05,2.10527584567571e-09,0.160466627301861,0.0566597059423887,0.601124551958697,0.0584623017927752	0.271965	Brain Neoplasms, Glioblastoma
URGCP	NM_001077663,NM_017920,NM_001077664	model_2	-5975.81	0,0,0.00028973882676242	17.5349	24.0453	0.91662459370592,13.3757591783899,3.24251739563041	7.79019232092032,14.2517636201325,2.00334855863883	0.271705
HTATIP2	NM_006410,NM_001098520,NM_001098521,NM_001098522,NM_001098523	model_2	-3666.86	0.146554555353619,1.36818910090319e-07	17.5894	17.5084	7.07865189374851,4.99975663373831,0.844675137781375,1.02143848704036,3.64486444761917	2.6363507762917,7.06745340488049,0.504002795809465,1.40521552856934,5.89534751717984	0.271098
NUP50	NM_007172,NM_153645	model_2	-8884.5	0,0,0.000867648365509455	7.09169	10.0976	4.91072967322116,2.18095704199539	4.2579437090532,5.83963890001279	0.270783	Tobacco Use Disorder
PATZ1	NM_014323,NM_032050,NM_032051,NM_032052	model_2	-8603.01	0,0,0.00174565727461473	12.7477	8.48669	2.89129842137828,4.55467821776028,3.85568096915008,1.44607332860088	1.15355084311127,1.50860475963564,2.65354114151357,3.17099097938982	0.270416
FYN	NM_002037,NM_153048,NM_153047	model_2	9373.68	0,0,1.99951166734991e-13	77.3652	50.3618	40.0089815905517,7.35240481037649,30.0037971674017	30.0282376341605,14.4162774110334,5.91730989449588	0.270324	schizophrenia, Parkinson's disease, Alzheimer's Disease, Bipolar Disorder
LDLR	NM_000527,NM_001195798,NM_001195799,NM_001195800,NM_001195802,NM_001195803	model_2	-7771.96	0,0,0.00956738967668203	7.59474	4.98122	1.43675285487646,9.33614569407991e-09,9.68310396128523e-09,3.1009989401025,3.05634615161757,0.000640862363082867	1.58410599378061,0.48558503833595,0.2021990688782,1.60006242819268,1.09245756694218,0.0168135856767953	0.270204	Alzheimer's disease, Amyotrophic Lateral Sclerosis, Stroke
PFN2	NM_002628,NM_053024	model_2	147472	0,0,0	168.544	348.384	99.1752090737159,69.3690279258281	110.867744007035,237.516130846704	0.270188
ST7L	NM_138729,NM_138728,NM_138727,NM_017744	model_2	-4451.05	0.135501106567291,1.15243669052134e-08	3.86127	3.03488	2.21800309012479,1.06965620177909,2.1631746085406e-09,0.573608387340922	1.01947344872987,0.744871317178636,0.138498197979995,1.13204133425179	0.270091
MYADM	NM_138373,NM_001020818,NM_001020820,NM_001020819,NM_001020821	model_2	-3163.41	0,0,0.00715388458295552	25.772	32.5344	12.965376207273,0.841284852643081,9.7962954305525,1.94443349393202,0.224628745944632	8.57678858955926,0.202539165692438,20.8824597360862,2.72547613932316,0.147139460753354	0.270069
ITGB4	NM_001005731,NM_001005619,NM_000213	model_2	-9318.05	0,0,0.00115047031794069	16.9673	3.21216	7.64215402075005,8.64200786499471,0.683155953795791	0.580597141664481,2.19364860616357,0.437918066994121	0.269655
ZNF542	NR_024055,NR_003127,NR_024056,NR_024057,NR_033418	model_2	-5780.85	0,0,0.0202243545244872	6.02254	9.01138	3.68384137932419,0.479319054909238,4.80389009832256e-05,1.85933331898072,4.23867140666147e-09	5.92030827576445,6.33400555830644e-06,0.899739880596098,1.07265518136448,1.1186685964267	0.269282
LRRFIP1	NM_004735,NM_001137550,NM_001137551,NM_001137552,NM_001137553	model_2	-11914.2	0,0,0	13.8427	19.2171	0.44962600833873,4.14151145223127,6.17590136878608,2.47519485281402e-09,3.07568471139139	0.167518845955209,10.9222981128483,4.70279211275017,1.57845584655575e-09,3.42444121967762	0.269182	Tobacco Use Disorder
STOM	NM_004099,NM_198194	model_2	295.082	0,0,2.20934381900406e-14	69.146	22.3152	40.5342878463536,28.6116639786247	19.0843483660598,3.23089907296931	0.269002
SIN3A	NM_001145357,NM_001145358,NM_015477	model_2	-10271.1	0.0231169665145452,0.00222305046882876,0.00904637606852488	6.38623	6.03664	3.34406838025457,1.65274608350037,1.38942053278559	4.78348455837063,0.371355118374446,0.881801461238769	0.268771
NOL3	NM_003946,NM_001185058,NM_001185057	model_2	-3256.9	0,0,2.84434487074492e-09	26.7731	14.3394	15.4065129290459,8.79141284063762,2.57520665543886	12.0980498937266,2.0274919988069,0.213882995406103	0.268245
AK3	NM_001199852,NM_001199853,NM_001199855,NM_016282,NM_001199856	model_2	-8486.04	0,0,5.80909940928187e-07	22.3765	11.4951	0.881200975887031,5.35280638858046,3.11896417459052,5.68527591564718,7.33826130324738	0.422325839594237,2.19336381820779,1.96437318844881,5.63959477976673,1.27541262633955	0.268039
MKNK2	NM_017572,NM_199054	model_2	-7383.14	0,0,0	32.9485	15.0379	13.597218380368,19.3512959212789	2.17854832013544,12.8593361717356	0.26781
TMEM2	NM_013390,NM_001135820	model_2	-8810.28	0.00293104852168846,0.000814582972596845,0.0204183507066119	5.13837	4.64162	1.45178673820371,3.68658717218343	2.55338794032051,2.08823072252826	0.267569	Tobacco Use Disorder
ASB13	NR_024581,NR_037164,NM_024701	model_2	-4427.39	0,0,0.0234785834310899	11.4852	22.109	2.65219670089207,0.155513335110852,8.67749336885831	10.7801878633663,0.531281582665873,10.7975075920241	0.26716	Narcolepsy
CAPRIN2	NR_038177,NM_023925,NM_001002259,NM_032156,NM_001206856	model_2	-8466.56	0,0,0.0276651455228863	10.6961	16.6979	5.13347478903298,0.539949227807335,2.53574839796977,0.427944141571274,2.05900889714561	5.7991988263403,0.113936636400321,5.97961608541982,3.10368316868187,1.70147729657631	0.266897
MARK2	NM_001039469,NM_017490,NM_004954,NM_001163296,NM_001163297	model_2	-9012.95	0,0,0.000830319976906302	13.7978	17.513	0.503303079812197,5.77030438971592,0.000138085045974158,1.28033414025349,6.24370490071413	0.218610883371738,8.23572184106411,3.6233735858995,1.76041109151927,3.67486108437028	0.266673
ATF3	NM_001674,NM_001030287,NM_001040619,NM_001206484,NM_001206486,NM_001206488	model_2	-3319.29	0,0,0.0483547131959291	10.1531	4.95702	2.21020553790628,5.90069163001693,2.10805948122768e-09,1.99819224549426e-06,2.04214381392386,9.63903849032433e-06	1.91654297380725,1.83437767705044,2.43999848456699e-09,5.59343800996585e-06,0.722170307719761,0.483926883674415	0.266568
KCNMB3	NR_028135,NM_171828,NM_001163677,NM_171829,NM_171830,NM_014407	model_2	-1887.2	0.000310366248532423,0.000101877728829081,0.0112213331364147	2.50736	3.99218	1.22022381734409,1.93867341547425e-10,1.04101200528341,1.82761781706233e-09,0.206602511720836,0.0395192809461243	1.05243421880555,2.0160692187613e-10,2.7206160518522,4.41233895030927e-09,0.219132218327382,1.73296902267515e-06	0.266303	Epilepsy
ARL6IP6	NR_024526,NM_152522	model_2	-3325.07	0,0,0.00117503505160932	6.61353	2.81596	2.71976598631616,3.89375959676718	0.410701511548165,2.40525668206739	0.265395
OGG1	NM_016820,NM_002542,NM_016819,NM_016826,NM_016827,NM_016828,NM_016829,NM_016821	model_2	-4837.58	7.0877989033491e-09,1.02140518265514e-14,1.54067920643541e-08	12.6513	10.7286	0.575504831344979,2.54072832793402,2.31171109699195,0.666971285060677,0.369310451132506,1.06300061632787,0.670623777781863,4.45348002360298	0.660284968235915,4.10317158691559,1.66399594400474,0.351169427091507,0.630152835570291,1.30536303546305,1.42719422986284e-08,2.01441254108575	0.264875	Alzheimer's disease, Amyotrophic Lateral Sclerosis, Huntington Disease
PPARA	NM_005036,NM_001001928	model_2	-10037.6	0,0,0.0450664843897979	3.93287	2.09021	0.211042808839077,3.72182570990458	0.664700671973639,1.4255083950246	0.264345	Alzheimer's Disease
ACSS2	NM_001242393,NM_018677,NM_001076552	model_2	-5695.8	0.00161418132854463,0.000280424654320433,0.0110912388780198	17.5525	16.0166	8.76269464727704,8.60515544727754,0.184619829340061	3.78020553998058,11.5874685915596,0.64888328080446	0.26321
ERBB2IP	NM_001006600,NM_001253697,NM_018695,NM_001253698,NM_001253699,NM_001253701	model_2	-13337	0,0,0.0449621564373147	27.6906	10.5102	9.66513096807584,0.782479347076051,7.70504348555333,6.20770419387889e-09,2.55688806901259,6.98109302213685	3.55234916272496,0.328752964019577,5.04550665881516,3.45037040426896e-09,1.58339089609791,0.00016352642351248	0.263143	Tobacco Use Disorder
NFKBIL1	NM_005007,NM_001144961,NM_001144962,NM_001144963	model_2	-2907.95	0.00371096410167893,9.4693303251403e-05,0.00164496627870325	14.6509	16.2251	6.95403892365205,1.35924334970666,5.37444300756913,0.963153092748722	10.2615373170609,3.20929341450283,2.17268781232582,0.58155931695628	0.262822	schizophrenia
ZDHHC8	NM_013373,NM_001185024	model_2	-9565.17	2.22044604925031e-15,0,0	15.0688	19.617	13.1603026914604,1.90846272303102	11.9867960745934,7.63015882842905	0.262307	schizophrenia, bipolar disorder, Parkinson Disease, Bulimia
TBL1X	NM_005647,NM_001139466,NM_001139467,NM_001139468	model_2	-8576.86	0,0,6.90580884966652e-05	9.0482	4.45445	8.963337525647e-06,1.33547181647672,7.5756905409293,0.137029517376921	1.15937173896107,0.000953026974988102,3.21826791163547,0.0758585832774872	0.262157
INO80C	NM_194281,NM_001098817	model_2	-1951.35	0.000625684629615653,4.77908433438312e-05,0.00419045401369689	11.4618	13.2475	6.11291287939151,5.348906519943	3.59727667238975,9.65018788806591	0.261784
PNKD	NM_001077399,NM_022572,NM_015488	model_2	7744.38	0,0,0	81.439	119.521	65.4558379515932,5.1376042832793,10.8455220817828	66.0387597915047,6.39890058944689,47.083162306427	0.260759
GPHN	NM_020806,NM_001024218	model_2	-7755.35	0,0,1.95566014704607e-06	10.4024	15.456	3.36634612028468,7.03603275450646	0.97624910667975,14.4797144269547	0.26045	Bulimia, Drug-Induced Dyskinesia
GPNMB	NM_002510,NM_001005340	model_2	-4944.52	0,0,0.00389630900336591	21.3659	5.99242	18.8570720151737,2.50885896904688	3.72889408579597,2.26352767439658	0.260308	Tobacco Use Disorder
SLC35A2	NM_001032289,NM_001042498,NM_005660	model_2	-4575.46	1.89841468667407e-06,0,0	10.4962	11.1034	4.21419677217036,1.89075044692843,4.3912364847449	5.23932333198729,4.10532170726272,1.75872312067031	0.25997	Bipolar Disorder, Schizophrenia
SYNJ1	NM_001160302,NM_203446,NM_003895,NM_001160306	model_2	-10736.5	0,0,0.00765761545036669	10.2079	23.78	5.55040508127388,2.45453227041575,9.37538333132741e-06,2.20298868437256	18.7970185232422,1.60867155063824,0.311056809794121,3.06329030692101	0.259799
TNFRSF25	NM_003790,NM_148965,NM_148966,NM_148967,NM_148970,NM_001039664	model_2	-3592	1.15542486689435e-09,9.05941988094128e-14,8.88485230166047e-07	18.8703	22.2108	2.25706845793071,2.82593878045659,1.03282379766592e-09,1.72368325869294,9.35387956635232,2.70977920415187	2.36799289436332,7.88815759032651,1.07150673291427e-09,0.0618542457151362,7.50104850283509,4.39178158818233	0.259525
STRN4	NM_001039877,NM_013403	model_2	230.599	0,0,3.5276849182142e-05	36.127	41.3564	21.8203599300538,14.30662275478	35.7098001564749,5.64663315765061	0.259474
FAM48A	NM_017569,NM_001014286	model_2	-5125.18	6.65160454582647e-06,6.84452494681409e-13,2.26723284590946e-09	7.75244	6.50619	3.8473265484855,3.90511691512954	1.5420773024176,4.96411028486936	0.259256
SEPT8	NM_001098812,NM_015146,NM_001098811,NM_001098813	model_2	45232.1	0,0,0	131.452	131.174	24.5237952305848,0.983611486048512,75.6048742389184,30.3400392535782	11.5906002104933,0.416001385824147,109.442343684124,9.72536802448199	0.259177	Tobacco Use Disorder
FGF14	NM_175929,NM_004115	model_2	-4612.69	0,0,0.0154808425503932	5.76055	13.3265	5.76049279734813,5.86534241325178e-05	9.87709821027511,3.44942866155496	0.258829	Spinocerebellar ataxia
OCIAD1	NM_017830,NM_001079839,NM_001168254,NM_001079840,NM_001079841,NM_001079842	model_2	30343	0,0,3.88578058618805e-15	79.0752	141.249	30.5418704692704,17.480411468604,2.50212090711034,0.000155832402191838,22.6176731874847,5.93299327491326	30.5244062571155,37.8961358465345,2.60949537560449,9.26174562177824,60.9569964307271,0.000170732797242562	0.258331
BCAR1	NM_001170714,NM_001170715,NM_001170716,NM_001170717,NM_001170718,NM_014567,NM_001170719,NM_001170720,NM_001170721	model_2	-4251.42	0,0,0.000454472986637144	35.9593	29.1164	0.186879010448175,7.44290038189441e-09,8.14731169989035,1.47024821379141,11.219011518792,7.8177288821331,2.45963346005251,2.14962154391922,2.50885489884224	0.467206201405715,6.61521509359786e-09,2.49567665154878,0.470934005320621,15.0549028921324,7.52481427528495,0.733834944146879,0.648596682987055,1.72039573667313	0.256951
LOC100131089	NR_040059,NR_040060,NR_040061,NR_040062	model_2	-3466.76	0,0,0.00413731365931347	8.83259	2.33755	4.96805722427431,1.5874238675206,1.08889953343837,1.18821400784273	0.886051795627429,1.02061373299236,0.268666029166278,0.16222100045255	0.256893
MACROD2	NM_001033087,NM_080676	model_2	-5807.5	0,0,0.00107593848473919	2.81876	5.53281	1.15170473863664,1.66705740151482	3.68029496360858,1.85251014777999	0.256592	Autism spectrum disorder, Schizophrenia, Parkinson Disease
AGXT2L1	NR_027474,NR_027475,NM_031279,NM_001146590,NM_001146627	model_2	12657.3	0,0,4.53389099360768e-05	128.585	35.2487	4.82441016838563,56.6489735165131,65.481709587852,4.11807287999006e-09,1.63018974548037	1.73093029674893,6.93758998924283,26.5797621148818,5.01378246909944e-09,0.000465908195515391	0.256402
SCP2	NM_002979,NM_001193599,NM_001193600,NM_001007098,NM_001007099,NM_001007100,NM_001007250,NM_001193617	model_2	-5350.89	4.5013992533427e-12,0,0	49.7389	39.0122	8.41777453469721,6.21575128426522e-07,8.1994382957998e-08,4.32911703768453,35.6911811723932,0.67489937288727,0.625890473264495,2.21807236985635e-05	6.86045224735162,7.96093458409727e-09,1.56853858660774e-09,12.1395472462864,18.3957395834119,0.134929459238296,1.15480011927956,0.326713638542829	0.256143	Autism spectrum disorder, Narcolepsy
MTMR2	NM_016156,NM_201278,NM_201281,NM_001243571	model_2	-8827.83	1.2445600106048e-13,3.33066907387547e-16,3.15828185034617e-05	11.2101	13.4482	7.63434846758352,4.45481288522441e-09,1.5826146860519,1.99312149302996	12.1676983297999,0.431874092941963,0.000126132772344627,0.848540657042606	0.255869	Charcot-Marie-Tooth Disease
SLC2A11	NM_001024939,NM_001024938,NM_030807	model_2	-3918.38	8.7529348541393e-06,1.17179461534e-06,0.00506255296197988	6.89126	8.34771	2.92212428222065,2.62385947070456,1.34527395826746	1.40584334240471,4.64242578881389,2.29944461192016	0.255623
SNAPC2	NR_030717,NM_003083	model_2	-2793.61	7.7715611723761e-16,1.11022302462516e-16,0.00242571699734018	13.0992	17.4553	7.70199163840964,5.39716933580293	5.80482582092918,11.6505202376027	0.255423
HEPH	NM_014799,NM_138737,NM_001130860	model_2	-7635.15	0,0,2.4069116366654e-08	12.3543	5.85936	10.7549198028673,0.000774979991217345,1.59857026274641	3.60683461845497,5.30244478130313e-05,2.25247685164282	0.255029
MICU1	NM_006077,NM_001195518,NM_001195519	model_2	2192.44	0,0,5.42677014436777e-13	40.0425	55.8742	5.61232046659677,16.5696135438671,17.8606033697983	13.7437597076015,8.8756796988735,33.2547357746752	0.254949
LRRC34	NM_153353,NM_001172779,NM_001172780	model_2	-2167.82	1.10465858682574e-10,9.7118535435925e-11,0.0185465566408767	3.91664	2.46784	0.152492839002414,1.53005725646777,2.23408724665189	0.725034864855154,0.550798805191339,1.19200873481164	0.254858
RPS6KA1	NM_002953,NM_001006665	model_2	-5018.72	0,0,0.0463528458519056	10.0861	4.62426	2.99827820490411,7.08783689765503	2.55246288150915,2.07179745687081	0.254704
KANK2	NM_015493,NM_001136191	model_2	-7332.94	0,0,0.00913548271750786	7.22755	3.98449	2.7728977879658,4.45465099511981	2.53964379191104,1.44484577431273	0.253726
EPB41L5	NM_020909,NM_001184938,NM_001184939,NM_001184937	model_2	-9569.88	0,0,1.42265781155615e-07	6.36961	4.07274	2.43766564213881,1.52525071603361e-09,0.152059461174557,3.7798865153484	2.40800942955482,1.53978518947497e-09,0.279325976129035,1.38539963179573	0.253261
SPECC1L	NM_015330,NM_001145468,NM_001254732,NM_001254733	model_2	-11046.2	0.00925133590418337,0.00224309471036332,0.0194946336420455	11.1512	12.0464	1.20991028990594,2.78764463531848,9.89103610483408e-05,7.15355662366107	1.26451143608604,0.00695633191952678,2.76078426388722,8.01415966250754	0.252939
BCAT2	NR_028450,NR_028451,NM_001190,NM_001164773	model_2	-3787.88	0,0,0.000119712545525785	20.5563	10.3884	5.74240812915481,0.893064877450931,9.9698424960865,3.95095007492529	3.02679065103398,2.9370057972532,4.42278164547417,0.00179058286683549	0.251288
RFX4	NM_213594,NM_032491,NM_001206691	model_2	-6370.78	0,0,3.78260641852313e-05	18.9426	4.20321	5.15853109001311,12.5500964737518,1.23399778416159	2.08925688835558,1.73173188218896,0.382225303397647	0.25053
AHCYL2	NM_015328,NM_001130720,NM_001130722,NM_001130723	model_2	-10007.3	0,0,0.0154106981067184	18.5429	13.5535	2.20063331600523,3.80963767587285,11.4677537893073,1.06484233599498	0.443140346899766,5.85930395459127,6.15422670865601,1.09679608557683	0.250358
TPD52L2	NR_045090,NM_199360,NM_199362,NM_199361,NM_003288,NM_199363,NM_199359,NM_001243891,NM_001243892,NM_001243894,NM_001243895	model_2	1954.49	4.7342041398224e-10,2.55473420196495e-12,1.706608499219e-05	51.131	45.4183	0.945489777144761,0.000189218195073381,9.56082023227686e-05,7.06155827730197,0.000210884559133492,4.00915597304488,9.80654967264328,3.61974327087681,11.2747159716298,14.4132414439031,2.09666275691289e-08	4.5828756323339e-09,0.000382430525196115,0.000112133211198975,14.8453329088778,8.56773021250607e-08,4.53948356052163,7.40789493711048,3.96731256520356,1.1637559231661,12.4277918592028,1.0662164043809	0.250327
LHPP	NM_022126,NM_001167880	model_2	11612.8	0,0,2.73975531150938e-08	115.78	55.5228	70.2849012658655,45.4955960696985	47.5977439422077,7.92504918126385	0.250212
DNHD1	NM_144666,NM_173589	model_2	-7931.53	0,0,2.99760216648792e-14	1.99507	1.7783	1.21971240065014,0.77536229186157	0.64226855858449,1.13602709230772	0.250191
FBXO25	NM_012173,NM_183420,NM_183421	model_2	-4502.18	0,0,4.7730719366923e-06	7.19222	9.96684	1.78657504783287,1.61000260773893,3.79564590471433	1.09517177420019,1.12029995773603,7.75136961895293	0.249973
SMYD3	NM_022743,NM_001167740	model_2	-2764.07	0,0,0.00716359647006903	10.6959	19.1998	1.45193411150456,9.24395899309003	7.40456227515325,11.7952280127251	0.249912
HLTF	NM_139048,NM_003071	model_2	-8729.12	9.99200722162641e-16,0,4.52255024541159e-08	6.94692	9.09579	2.24639280807555,4.70053169449648	5.19974789638382,3.89604588666196	0.2483
MAP3K12	NM_006301,NM_001193511	model_2	-6686.12	0,0,0.0053138112310348	12.5032	16.9585	3.16197648130406,9.34125436942534	8.49493426368724,8.46360095405191	0.248031
MAP3K7	NM_003188,NM_145331,NM_145332,NM_145333	model_2	-9111.81	0.139444845231728,0.00863293468696136	8.76361	9.13583	5.14090340575318,3.34560132739371,1.14916241251465e-06,0.277099671651272	7.46482828233585,1.51210899466091,0.158882852262646,6.56123494526346e-06	0.247865
C7orf46	NM_199136,NM_001127364,NM_001127365	model_2	-2431.75	0.951126736101292,0.00727911714153007	7.89836	7.92454	4.18465541164356,8.79863454234237e-06,3.71369487642452	2.99211310144734,1.95941432880269,2.97301752914475	0.247258
SEC61A2	NR_024576,NR_024577,NM_001142627,NM_001142628,NM_018144	model_2	-4601.1	0,0,0.000674777469388155	18.2572	27.6848	1.43552259680426,0.108798639605256,0.167771018645659,9.62286874229995,6.92228380894904	1.39544357046104,0.144490879765897,0.118054157043954,8.69012046959183,17.3367026859012	0.247064
MAPK8IP3	NM_001040439,NM_015133	model_2	53473	0,0,4.35411091626037e-06	67.8826	96.8926	36.7582690905519,31.1243007044429	28.5556196610293,68.3369920754379	0.246784
MIF4GD	NM_001242498,NM_001242501,NM_020679	model_2	-476.961	0.000351111079632038,0.000217420052671891,0.0349963868596886	0.849998	0.39593	0.202731792066892,0.647265539998395,2.2823615777515e-07	0.192023898726637,0.203905816003634,1.23801632496656e-07	0.246486
IKBIP	NM_153687,NM_201612,NM_201613	model_2	-2141.26	6.66133814775094e-16,1.55431223447522e-15,0.0359368282297735	2.81767	1.54147	1.23301618784166,0.488486287094263,1.09617014889277	0.562778387886513,4.9419712513379e-06,0.978683387372304	0.24587
AKR1A1	NM_153326,NM_001202413,NM_001202414,NM_006066	model_2	-590.354	4.83646522830838e-09,3.98560850989327e-10,0.00140846818523244	35.1218	40.0119	8.55433101140301,22.2911455160456,4.27614955339588,0.000171725437117772	4.79143284433289,26.71292181274,0.000382591011050904,8.50719425651559	0.245554
ATP5J2	NM_004889,NM_001039178,NM_001003713,NM_001003714	model_2	24722.6	0,0,0.000638293827220582	177.477	260.518	175.686834233882,1.79006291616107,0.000100448412320901,3.98830350959568e-09	195.510803164922,1.1068466915635,61.628816117055,2.27179157156217	0.245282
PGM3	NM_001199917,NM_001199918,NM_001199919,NM_015599	model_2	-8753.64	0,0,7.2263352990376e-07	6.61909	5.23332	0.417195043099296,1.09090852819788,0.124537104018257,4.98645418726247	0.424893723828302,0.0654036027352695,1.28386477450109,3.45915364243662	0.244672
PNISR	NM_032870,NM_015491	model_2	-3915.07	0,0,0.00020357143565497	34.5915	26.3039	15.0797274372879,19.511806025844	17.9014323973383,8.40243912871171	0.244626
LINC00478	NR_027790,NR_027791	model_2	-3091.52	0.211631468430714,0.000159572982334044	2.44859	2.22931	0.680478259813362,1.76811395842095	1.16403066239923,1.06528339945271	0.244242
PTK2	NM_005607,NM_153831,NM_001199649	model_2	-2295.87	0,0,0.0229764688755864	41.2899	34.0962	18.2896830723857,9.24324915301918,13.7569718172179	6.78613549734897,13.7723177430988,13.537754993324	0.243929
TCEB1	NM_005648,NM_001204857,NM_001204858,NM_001204859,NM_001204860,NM_001204861,NM_001204862,NM_001204863,NM_001204864	model_2	-736.032	0,0,2.15314103879649e-06	33.6735	43.3672	13.4551804764026,7.8401536840517,0.221961595325255,3.40088164328099,6.07297245869862,0.292793117247866,1.93596661411207e-05,1.8786842165479,0.510883940524344	27.5291763303495,3.44366473214726,0.362324390022288,3.08361220130195,6.27773847528087,0.210300043777132,0.27816795756113,2.08108165104425,0.101117417967653	0.243392
SRSF6	NR_034009,NM_006275	model_2	-5804.59	0,0,1.72413427979023e-07	29.4958	25.22	24.0081383486732,5.48764016319118	14.3976538570527,10.8223332507707	0.243069
STK24	NM_003576,NM_001032296	model_2	-7404.91	0,0,0.000303754505047382	16.0574	24.2517	6.79462406772907,9.26279879281059	16.1411743327569,8.11050631098911	0.242424
INTS6	NM_001039937,NM_012141,NM_001039938	model_2	-7484.29	1.25569544385806e-05,1.84203321440535e-06,0.00572170120191806	3.33769	2.87839	2.0012421059547,1.05655480623486,0.279897024081252	2.40985062853458,0.214105617781079,0.254432900811164	0.242169
BRP44	NR_026550,NM_001143674,NM_015415	model_2	3813.13	0,0,6.77646691649159e-07	33.0374	57.3152	31.7830900782959,3.25475930527609e-09,1.25433892138642	41.2591919815243,0.54501450216334,15.5110243125656	0.242168
ELP2	NR_040110,NM_018255,NM_001242879,NM_001242875,NM_001242876,NM_001242877,NM_001242878	model_2	-4980.31	0.00258664460684666,0.0026258921490584,0.0456764828419606	12.5502	11.311	1.99555857097659e-09,3.40991701411845,5.31010366307112,9.90716442391652e-05,0.760882650923125,1.35098745792784e-07,3.06922872430012	0.132210783207427,3.18438916138454,6.68243951383928,0.595880252542,0.0805627696479393,9.06616040601171e-07,0.635475939535731	0.241878
OCLN	NM_002538,NM_001205254,NM_001205255,NR_026578	model_2	-5040.7	0,0,0.00222852099429593	3.31703	1.94907	0.162362384299745,0.320804765248204,2.45843372791748,0.375426074632221	6.38875488338847e-06,0.659845015681422,1.1684967131588,0.120726541436996	0.241828
PPFIA1	NR_045286,NM_003626,NM_177423	model_2	-10470.2	0,0,0.00157057700723917	13.5633	8.56219	2.89782817371779,10.2517329909314,0.413779242692972	3.78982391316613,4.40217034168991,0.370196728828971	0.241701
PAN2	NM_014871,NM_001166279,NM_001127460	model_2	-9346.35	0,0,0.0139215728917457	12.1749	6.04555	6.97798772067016,5.05967144247704,0.137242103860358	4.90646176025663,1.05134841958591,0.0877351263885931	0.241677
CD99L2	NM_134445,NM_031462,NM_134446,NM_001184808,NM_001242614	model_2	40361.7	0,0,2.45220999062212e-09	57.008	112.361	1.96903818563647,33.2277592279401,14.0863550006928,5.78834538348051,1.93646555995987	3.96852782695237,41.6731163438117,24.454217493791,26.4610412803006,15.8040957876194	0.241431
FEZ2	NM_005102,NM_001042548	model_2	470.985	0.439926600722841,4.68646575890741e-06	42.1181	41.1685	16.0006667761505,26.1174576845443	5.70291772810413,35.4656232394375	0.241374
CASC4	NM_138423,NM_177974	model_2	-3769.39	0,0,2.73828283381405e-08	38.232	29.1242	17.5157483593811,20.7162447303017	20.3660184323977,8.75815544079605	0.241139
NPTN	NM_012428,NM_017455,NM_001161363,NM_001161364	model_2	63988.8	0,0,0	71.7936	205.447	19.3141256460111,2.62408298373164,0.00058069773992011,49.8548184919204	5.74103203635437,12.9504720471196,23.5940035708513,163.161885204094	0.241079
KIAA1456	NM_020844,NM_001099677	model_2	-11121.5	0,0,0.00154949810146909	2.42932	5.02724	0.58472646726017,1.84459513247804	2.42052401389873,2.60671477652414	0.240786
SNRNP35	NM_022717,NM_180699	model_2	-1497.75	0.820345297552126,0.020250794702071	24.0131	23.5993	14.0341288871148,9.97894258804666	19.4645246483107,4.13477088198811	0.240356
FLJ42289	NR_028139,NR_028140	model_2	-1089.04	0.116738840856467,0.000578786426278066	1.1087	1.09548	0.11526764365431,0.993433473260168	0.377043438997759,0.718440910179371	0.240213
LEPR	NM_002303,NM_001003680,NM_001003679,NM_001198687,NM_001198688,NM_001198689	model_2	-4562.24	0,0,0.0139263917094415	3.2157	1.98098	0.138781178252664,0.310639487001965,7.89944996313156e-05,1.31426368930933,1.60203514558737e-10,1.45193254917803	0.19540708642778,0.549641893998363,4.75081119988411e-05,0.392155313731806,0.00738438241396228,0.836346653781578	0.24007
HOPX	NM_001145460,NM_139211,NM_139212,NM_001145459,NM_032495	model_2	35115.3	0,0,0	125.66	188.646	1.29830893716284,73.2288550619039,47.0438791806256,2.8177916296605,1.27136790667801	0.441142585910948,147.754795456154,27.0749935404461,11.6934735763621,1.68198892494511	0.240046
TMEM98	NM_015544,NM_001033504	model_2	-2972.16	0,0,0.000795609674549946	30.1132	20.237	15.6120896966815,14.5010915381011	15.3397885526974,4.89724270303185	0.239559
RAB7L1	NM_003929,NM_001135662,NM_001135663,NM_001135664	model_2	-5414.27	0,0,0.00260718528367621	10.1029	5.67478	1.32207171111147,5.07329668753713,0.436545140993407,3.27102735060726	1.10624043247487e-05,2.23646364315142,0.610521079964186,2.8277823474406	0.238913
CPEB3	NM_014912,NM_001178137	model_2	-6240.58	0.000345930279460616,0.000122607095159877,0.0224660108171307	2.94208	3.39517	0.502919133776017,2.43916457993599	1.39035275032601,2.00481906950013	0.238569
MRO	NM_001127176,NM_031939,NM_001127174,NM_001127175	model_2	-9981.53	0,0,0.00167103802618263	20.713	9.69412	3.97002747958079,1.66063872148951,14.8650584046099,0.217281775485613	0.000138214744147531,2.58155961467325,6.50489916815024,0.607518750428258	0.238307
STRBP	NR_033234,NM_001171137,NM_018387	model_2	-9840.91	0,0,0.0321596087952958	4.2284	9.33886	1.26961016547107e-05,1.25553203549051,2.9728505451451	0.410311902038973,4.58629945367356,4.34224884143178	0.238103
BCL6	NM_001130845,NM_001134738,NM_001706	model_2	-5424.53	0,0,8.9291568583505e-09	41.4108	15.6842	15.1947277433779,22.3967505582645,3.81930679846181	2.38333693943208,8.12783242524536,5.17298431743551	0.237593
MBOAT7	NM_001146082,NM_024298,NM_001146056,NM_001146083	model_2	5552.75	0,0,1.11022302462516e-16	49.5632	67.8192	2.8063250862822,37.1965669935132,9.56026337729492,1.19609823367003e-05	6.69086383689044,34.8040538724965,26.3242206739266,3.54251443943081e-05	0.237299
ZFYVE21	NM_024071,NM_001198953	model_2	5696.62	0,0,7.39608374544787e-12	74.1875	59.3878	38.2414804062742,35.9460080953479	16.521002665594,42.866823060409	0.237282
APOBEC3F	NM_001006666,NM_145298	model_2	-974.948	0,0,0.0311467365376368	1.36985	0.256736	0.942691343873495,0.427157233805649	0.115766103627481,0.140969500426608	0.237256
MKRN1	NM_013446,NM_001145125	model_2	-3630.04	0,0,0	37.5934	53.2471	25.0815518845401,12.5118575649643	22.9002092057253,30.3468547903546	0.237105
NDRG2	NM_016250,NM_201537,NM_201539,NM_201541,NM_201535,NM_201536,NM_201538,NM_201540	model_2	678886	0,0,5.55111512312578e-16	1244.92	581.534	32.6150365642709,50.440147665774,226.911726705934,69.1046534100348,30.1501634531484,252.900806449192,449.312939879351,133.489108647395	10.1576944507775,72.2385814676409,63.4223576440299,101.93231277623,33.3586383957877,99.8991908145361,184.051419255509,16.4735883927121	0.236622
SYCE1	NM_130784,NM_001143763,NM_001143764	model_2	-2907.09	0,0,1.4432899320127e-15	11.4745	17.6643	4.74687791676538,0.234034566874035,6.49361138287395	3.49046627010066,7.95392022726625e-06,14.1737774263656	0.236483
USP2	NM_001243759,NM_004205,NM_171997	model_2	-5791.06	0,0,5.36048982979764e-12	11.5386	19.1807	2.33579636472445,2.00866677260655,7.1941802690346	8.41677417068036,1.0550745029604,9.70888611960432	0.236381
KCNMA1	NM_001014797,NM_002247,NM_001161352,NM_001161353	model_2	-26314.9	0,0,0	13.1412	22.5426	7.82935879350715,4.5482659501518,0.509371595478325,0.254235512292503	18.7541914692213,3.38042896122671,0.324619285342748,0.0834021028372406	0.236157
CAST	NR_033798,NM_173060,NM_001042440,NM_001190442	model_2	-8693.08	0.242757331487491,3.63460039842778e-10	12.7754	13.0816	0.227271978811338,7.59343403385927,0.697294313561351,4.25738497985145	0.133555172974642,8.97184185470729,2.60463177793767,1.37161367483813	0.235979
GGT5	NM_004121,NM_001099781,NM_001099782	model_2	-4176.56	0,0,0.0292375360148498	11.9772	5.05724	7.52143026631842,1.65525050307232,2.80055861713324	4.36881865676426,0.688387557055779,2.97175353977817e-05	0.235898
H2AFY	NM_138609,NM_138610,NM_001040158,NM_004893	model_2	4265.13	0,0,1.34433079335139e-07	49.9534	60.6112	30.3305528588464,2.42680952484755e-06,4.37392252160998,15.2489646418797	39.0436702179733,3.80437154098684e-09,17.3372149967128,4.23027627302586	0.23547
ZC4H2	NR_045044,NM_018684,NM_001178033,NM_001243804,NM_001178032	model_2	-4273.4	0.0888297691647255,0.023305732466003	6.05384	6.4955	1.57279856195817e-09,2.06907512183432,0.993321638374628,2.80876059934558,0.182679132215156	8.05722008662243e-09,1.75655944211737,2.38913951863591e-05,4.48328521973258,0.255628443115248	0.23543
TCP11L1	NM_018393,NM_001145541	model_2	-4661.05	0.0332874503515078,0.00180164979530895	7.86608	8.6652	4.05188978646148,3.81418909771523	2.43170962422129,6.23349489656053	0.23448
GIT2	NM_057170,NM_014776,NM_001135214,NM_139201,NM_057169,NM_001135213	model_2	-10883	0,0,2.73462934186064e-07	10.8075	13.6832	4.88624003942502,1.8050190820773,7.79288469818259e-09,1.00382382040513,1.55738226294205,1.55502331932831	5.99114096469914,0.00921935348821189,0.303033773254138,0.549318811256963,2.51423039954453,4.31621553245888	0.233347
MAP3K4	NM_006724,NM_005922	model_2	-8391.45	3.85181936590762e-06,2.20406932893713e-06,0.0299318799611636	5.8015	6.63607	2.44756927387066,3.35393320771857	1.2539794348488,5.38209275589377	0.232921
DENND1B	NM_001195215,NM_001195216,NM_144977	model_2	-4045.21	3.25895976871493e-10,3.36397576461422e-14,1.94756338045554e-06	1.14364	1.38172	0.51851348131481,0.153521872406203,0.471607781995621	0.924751603700439,0.208988341102673,0.247982796811897	0.2329
CAPZB	NM_001206540,NR_038125,NM_004930	model_2	28071.8	0.000964603669038833,0,0	113.421	120.06	46.8514140548401,1.00307278065805,65.5661291558732	21.7052371590233,1.03204530253676,97.3224056600058	0.232537
MRVI1	NM_001098579,NM_130385,NM_001100167,NM_001206880,NM_001206881,NM_001100163	model_2	-10982.9	0,0,0.000111572011791905	29.0073	7.97471	1.36929894355711,2.11017417190775e-09,6.90116648375322,19.1718143389369,0.12471111416531,1.44031873426041	1.02974204102628,3.38246113544938e-09,2.67925150405697,3.4167882242596,0.124148635712796,0.724784565171042	0.232478
TOX2	NM_001098797,NM_032883,NM_001098796,NM_001098798	model_2	-4020.56	0,0,0.0316181263329834	5.7018	13.7363	1.21651525449252,0.288553276663287,3.60804444592087,0.588686539114364	0.432046999400505,0.176789802189992,11.8825057002072,1.24497037955247	0.232253
MED27	NM_004269,NM_001253881,NM_001253882	model_2	-2521.5	0,0,0.0162110083714023	12.3701	18.874	10.5305656502394,1.62970562459408,0.209816104967752	11.8934532444921,6.86669565266354,0.11381634236004	0.232073
CAPN1	NR_040008,NM_005186,NM_001198868,NM_001198869	model_2	-1092.13	0,0,0.00386707298322986	30.5898	38.9808	6.37420422029105e-06,14.0352533204972,3.24889727903058,13.3056807860858	4.32363472977964e-05,20.9004786340577,10.1380837647277,7.94218267892612	0.231225
RNF138	NM_198128,NM_001191324,NM_016271	model_2	-4448.79	0,0,0.0390313705480914	5.89598	3.73644	3.02788198723503,1.23165990638187,1.63643747530389	1.61257109078008,0.223073191481589,1.90079531647019	0.231167
ADD1	NM_001119,NM_014189,NM_014190,NM_176801	model_2	66328.1	1.86120840961479e-09,0,0	121.194	114.672	60.8438534618016,21.7834280441664,38.5661048912811,0.000238262803529627	31.1079651834616,35.7787523231715,36.445412594838,11.3402325120764	0.231158
CLGN	NM_004362,NM_001130675	model_2	-1896.19	0,0,0.0478442032952431	0.677076	2.66077	0.520611604905799,0.156463905925258	2.66075879422651,1.08534983075388e-05	0.231084
PLA2G6	NM_003560,NM_001004426,NM_001199562	model_2	-6120.9	0.434802699990125,4.19378678029325e-06	14.6395	14.5674	6.02664160329698,3.50810885745641e-05,8.61277718844176	2.632397618861,3.78643043991707e-05,11.9349828648767	0.230967
EFCAB2	NR_026586,NR_026587,NR_026588,NM_032328,NM_001143943	model_2	-4923.61	0.000799889028245238,1.06042508416504e-05,0.000630782505137151	8.88841	6.78664	0.458192881049306,1.95061941621065,3.76805440167037,2.7115330431733,6.81213450339975e-06	0.450778863913359,1.96495157240468,1.31050878658255,3.06038360405425,2.00510084797197e-05	0.230828
RBM23	NM_001077351,NM_001077352,NM_018107	model_2	-4045.22	4.23827699158608e-07,4.62176160676009e-08,0.00333218777490718	22.4791	25.3553	3.54830768317842,2.51826824844808,16.4125223814533	3.94713388916429,8.69172054320573,12.7164665764033	0.23077
LYPD1	NM_144586,NM_001077427	model_2	-3565.52	0,0,2.71269552440945e-05	8.82565	4.08707	2.6355355280385,6.19011058276274	2.16071311851079,1.92635766100407	0.230048
INF2	NM_022489,NM_001031714,NM_032714	model_2	4028.36	0,0,7.82707232360735e-14	45.2341	50.6883	19.6354514511322,23.2745713498877,2.32403121525345	11.1806454943732,37.7375129828726,1.77011412875682	0.229965
NET1	NM_005863,NM_001047160	model_2	-6537.21	3.52712996678495e-05,1.03552647567895e-08,9.24556968107115e-06	13.5155	12.1804	8.08131640620796,5.43420653786447	10.0822213637334,2.0982068743329	0.229811
PHF21B	NM_138415,NM_001242450,NM_001135862	model_2	-3228.44	0,0,0.0256697290782507	3.50739	1.8234	2.04118669096517e-09,2.49312549886839e-05,3.50736221080617	0.224132458888541,0.194624157661098,1.40464101441229	0.22965
ZNF280D	NM_017661,NM_001002844,NM_001002843	model_2	-7732.66	0.00124454292379605,9.92881753258956e-06,0.00043213380581919	7.88723	7.24076	0.505654883490594,0.302157159287403,7.07942241608467	1.88133027941915,0.520941472699236,4.83849142400978	0.22935
TFIP11	NM_012143,NM_001008697	model_2	-5534.03	0.00345102710905076,6.97199240504709e-05,0.00113710983978577	13.3091	12.2933	8.90888654359453,4.40024626483633	11.0396496196877,1.25370024766853	0.228637
TRIM36	NM_001017397,NM_018700,NM_001017398	model_2	-7188.29	0,0,6.91668944341473e-14	7.21697	10.4655	1.0236804380365,3.78147649225646,2.41181386292495	0.382219724830058,7.87132396415159,2.21196467066639	0.228151
ZDHHC16	NM_032327,NM_198043,NM_198045,NM_198046,NM_198044	model_2	-3492.5	0.000437829391801592,2.66430734353618e-05,0.00260814201833826	16.6133	18.7375	6.95215711195724,3.12310325407717,1.12226050389065,1.81604809576767,3.59975654167622	9.2088951999943,1.14988150578774,0.542208983367346,0.892483401066253,6.94405497301486	0.226917
SLC12A5	NM_001134771,NM_020708	model_2	32252.7	0,0,1.59546761802076e-07	28.2538	83.0939	20.5489486555222,7.70481877832007	41.6109631507475,41.4828987503058	0.226529
SH3BP2	NM_003023,NM_001122681,NM_001145855,NM_001145856	model_2	-12136.2	0,0,0.0260339921006354	7.27162	2.93648	0.228574100350866,6.42569060407358,0.451625154492698,0.165732908440354	1.37506840138449e-07,2.02252169154593,0.655884019458959,0.258069539832606	0.226342
DUSP15	NM_080611,NM_177991,NM_001012644	model_2	-1952.49	0.115455093429218,0.0227753641204422	5.8879	6.34063	1.37974723359119,3.92357821321994,0.584572390000695	2.52981904152369,2.79176191895008,1.01904422954775	0.226083
PTPN6	NM_080548,NM_002831,NM_080549	model_2	-2395.13	0,0,0.0422217932530204	6.0304	1.421	2.30073343776875,3.23949417332413,0.490173949956388	0.336455973705179,1.08454509577556,6.93990779748664e-10	0.226032
ACTR2	NM_001005386,NM_005722	model_2	13295.1	0,0,1.01622160686432e-08	43.4646	66.7765	5.53534411346502,37.9292102373096	23.5755895743659,43.2009426136181	0.225699
ANXA7	NM_001156,NM_004034	model_2	4641.18	1.72084568816899e-13,0,1.8241334309721e-07	49.7628	55.885	27.4839971673497,22.2787913542152	18.2686260635163,37.6163389612319	0.225403
GAS8	NR_023348,NM_001481	model_2	-5595	0.000128794512661679,3.06753026012574e-05,0.0133301335016029	8.08209	9.14882	1.77915185297456,6.30293428975793	4.07536559368252,5.07345265583182	0.225317
FAM18B2	NM_001135036,NM_145301	model_2	-2751.35	0.259571646291712,8.51077419650181e-08	2.30226	1.71391	0.833055648217294,1.4691997920035	1.00618542320679,0.707725091676516	0.225227
DZIP1	NM_014934,NM_198968	model_2	-13340	4.51860771022439e-14,2.05391259555654e-14,0.0134955583993618	9.6067	8.17452	0.452665183163542,9.15403123319652	2.22588899027117,5.9486261492502	0.225176
SNAP25	NM_003081,NM_130811	model_2	1.31249e+06	0,0,0	444.553	1841.71	153.395676445139,291.157475013198	220.797278820873,1620.91692704685	0.225169
RASGRP3	NM_015376,NM_170672,NM_001139488	model_2	-7269.27	0,0,0.0108457398206445	10.2239	4.03031	5.19123699245133,8.01261924108731e-05,5.03260360536375	1.53900458078697,0.906427204063575,1.58487792590643	0.224895
TMEM185A	NM_032508,NM_001174092	model_2	-4999.92	1.88805237096856e-05,8.71684619108137e-06,0.025325421494418	10.558	11.9476	7.48882983947913,3.06916973137185	11.1604497968862,0.787132268674633	0.224814
LECT1	NM_007015,NM_001011705	model_2	-1203.75	1.430273677272e-10,4.65668614779702e-11,0.0110429023720241	2.60425	1.32498	1.21407082562976,1.39017768133508	0.915511339004903,0.409467254889974	0.224775
DNM1	NM_004408,NM_001005336	model_2	321223	0,0,0	160.549	434.575	104.940129959232,55.6084754130329	186.385954886731,248.189317917349	0.224742
MAX	NM_197957,NM_002382,NM_145112,NM_145113,NM_145114,NM_145116	model_2	-3314.12	9.82018910633542e-11,1.11022302462516e-16,6.50771792010119e-09	38.9796	32.2385	1.642004143997,14.3404558626147,15.2824567253508,3.38250463543533,2.80817978392793,1.52403504665936	0.306586093885852,7.84193354887595,19.8683133272054,1.74909997992425,1.88232210197762,0.590248750017844	0.224229
SS18	NM_005637,NM_001007559	model_2	-6699.23	0,0,0.00829726910357775	18.7343	10.0408	5.98890595766055,12.7454121038514	0.959801472170757,9.08096825067335	0.224085
PLK2	NM_006622,NM_001252226	model_2	-621.639	0,0,0.0268106795040108	22.6885	41.3456	22.6883171544264,0.000227729011224884	32.0831624562971,9.26243374976617	0.224015
GJB6	NM_006783,NM_001110221,NM_001110220,NM_001110219	model_2	-2064.83	0,0,5.66171798332959e-09	48.7817	23.1068	10.0000990860463,35.9216397164145,1.51921010174871,1.34080062767716	6.0389366502133,11.8422185088093,3.17052515952309,2.05513340378795	0.223876
JAG2	NM_002226,NM_145159	model_2	-10033.3	0,0,0.0342740599537299	7.599	9.50916	4.54818344488933,3.05081883092014	3.56294036880599,5.9462158393002	0.223839
SYNE1	NM_182961,NM_033071	model_2	-48271.2	0,0,3.06214149148332e-07	7.24524	10.2168	2.89148343002087,4.35375943958465	6.35886119581357,3.85796878796454	0.223304
APLP2	NR_024515,NR_024516,NM_001243299,NM_001642,NM_001142276,NM_001142277,NM_001142278	model_2	97626.7	0,0,1.47659662275146e-14	122.238	178.967	3.93973395236466,36.2653453552247,24.3723214425795,23.694160040399,0.000568439739564527,1.23133184614819,32.7341946227552	0.48543289565634,55.1326148752552,2.5521799964649,68.2122549221042,0.739529672107186,0.283783133442215,51.5612073080674	0.223129
LRCH1	NM_015116,NM_001164211,NM_001164213	model_2	-5696.72	0.0422282116044417,1.19322307590153e-09	2.60011	2.79902	0.241569060108666,0.204861967643713,2.1536742967581	7.7049269802182e-06,0.844511068875987,1.95449716276536	0.222927
ARHGEF7	NM_003899,NM_145735,NM_001113511,NM_001113512,NM_001113513	model_2	-16022.1	0,0,0	27.0498	39.2099	0.632718290072889,4.7509958118015,4.70830653172083e-09,5.2010300646304,16.4650081299964	1.55345660723188,7.53442357806188,1.01730904584462,13.9655904823138,15.1391365571405	0.222589
MCTP2	NM_001159644,NM_018349,NM_001159643	model_2	-1178.11	0.751615900618325,0.0151031571003525	0.276371	0.221334	0.0614280159620485,2.18087691318852e-05,0.214921607148021	1.09277283212755e-10,2.19687284836993e-05,0.221311876155757	0.222266
CAMTA2	NM_015099,NM_001171166,NM_001171167,NM_001171168	model_2	17523.9	0,0,8.10461142641827e-10	43.0197	70.9816	28.3488373313507,13.4660152886721,3.25329065945919e-09,1.20481967292539	62.3383091714988,6.9026861230065,0.194594661485824,1.54599271574454	0.222
DPH3	NM_001047434,NM_206831	model_2	-6844.54	6.89964167244206e-07,3.38507483044204e-07,0.0231864591924686	7.35342	8.63067	2.99101565509365,4.36240494344617	5.42183583670338,3.20883510361822	0.221454
CRTAC1	NM_001206528,NM_018058	model_2	-3548.34	0,0,0	12.1207	28.127	9.04611672640752,3.07460376082628	27.2167598951848,0.910221732957204	0.221304
MMAB	NR_038118,NM_052845	model_2	-7680.2	0.0025757348920441,7.52345370447216e-08,1.11458586837809e-06	9.26498	10.0341	1.05106382015971,8.21391898341883	3.34513893028922,6.68895788175315	0.219932
FAM156A	NM_014138,NM_001242489,NM_001242490,NM_001242491,NM_001242492,NM_001242493,NM_001242494,NM_001242495,NM_001242496,NM_001242497	model_2	-3209.32	0.845846022045486,8.38185298945859e-10	3.82282	3.66335	1.976595431567,0.0305944781096768,6.08289337768236e-06,0.139034560096821,0.0960975273409122,0.230449084670099,0.0373057414543682,3.46721683319089e-10,0.0188165075840713,1.293915720867	2.14523726697401,0.0208059054096296,1.911549478446e-06,0.24181434557862,0.102332799837751,0.626857141371738,0.0647846996289786,3.54783206413992e-10,1.77520199279738e-10,0.461517227836988	0.219737
SYTL2	NM_032943,NM_206927,NM_206928,NM_001162951,NM_001162952,NM_001162953,NM_206929,NM_206930,NM_032379	model_2	-7010.5	0.00230927893770383,0,0	32.6996	33.6951	1.70349769519925,1.07862314174031e-08,6.10815881935684,0.588893873180847,3.13290842558388,0.610789533970914,9.77392207263033,0.000655619940454869,10.7807739838359	0.842774156960666,4.2921390762442e-09,3.29698354439259,0.465309316654142,1.34186337895467,0.827255801959648,13.1169154213042,4.14417917912285,9.65982517291283	0.219225
DNASE1L1	NM_006730,NM_001009932,NM_001009933,NM_001009934	model_2	-4176.67	0.0309641280169047,0.00298416969595594	4.94651	5.3335	0.178486220888448,1.72152074793382,2.70747145091045,0.339033823976704	0.467515842001296,2.74775249594918,2.11821319704209,1.43264282725601e-05	0.218734
MYOT	NM_006790,NM_001135940	model_2	-1786.67	0,0,0.0345817525192933	4.09061	1.37677	1.05233831782193,3.03826914107748	0.654453440522492,0.722320808523639	0.218096
DIXDC1	NM_033425,NM_001037954	model_2	-10965.8	0,0,1.26690102852933e-10	13.9519	9.46757	11.6837746788085,2.26808060958192	5.87454529664222,3.59302596879773	0.216944
PARP2	NM_005484,NM_001042618	model_2	-2333.67	0,0,0.000622158496582204	20.4195	30.6442	8.26009825540482,12.1593658950912	19.0388133553597,11.6054304504974	0.216764
MSL3	NM_078628,NM_006800,NM_078629,NM_001193270	model_2	-5769.4	0,0,5.92637050544909e-13	11.6979	16.921	1.3757717998065,3.55600751405861,6.76607856898225,2.71160062602454e-05	0.956659609238857,2.51165090458618,12.9621282410785,0.490535277351559	0.216625
CPEB1	NM_001079533,NM_001079534,NM_001079535,NM_030594	model_2	-5808.12	0,0,0.00796959650271434	12.7659	18.0419	0.37659878415098,5.94719089442971,0.630773585114297,5.81137747431954	0.520475960518954,10.4627220183615,2.73836592318332,4.32032582851187	0.216416
HNRNPA1L2	NM_001011724,NM_001011725	model_2	-3003.9	4.59791094087336e-11,1.32310828959703e-11,0.00934498297081887	3.93546	5.73177	1.22473243748678,2.71072944245984	0.543995468870522,5.18777029818604	0.216295
MLF1	NM_022443,NM_001130157,NM_001130156,NM_001195432,NM_001195433,NM_001195434	model_2	-3528.38	0.131194053154341,0.0068230020564497	6.00981	6.44071	3.57951996721446,1.15981679928281e-05,1.90121111538695,0.138781120733209,9.82825938545568e-10,0.390286891328477	2.96718282118531,1.09630544081369,2.33172143796646,0.0454981951270821,7.89950532197903e-09,1.88844354789e-06	0.21589
MCTS1	NM_014060,NM_001137554	model_2	-14968.9	0,0,1.42417807272865e-05	4.95156	7.20065	3.01977050422383,1.93179432768553	2.8388531812622,4.36179497931779	0.215612
BUD13	NM_032725,NM_001159736	model_2	-3231.09	0.0658857993774945,0.024443627307729	5.74811	6.56768	5.09372304148893,0.654387410578256	4.40621027948416,2.16146688353991	0.215263
RNF146	NR_045102,NR_045103,NM_001242844,NM_030963,NM_001242845,NM_001242846,NM_001242849,NM_001242852,NM_001242850,NM_001242851	model_2	-1902.62	0.000393291955630315,9.4550378267888e-06,0.00068169140237162	38.5311	35.7393	2.33830719785939,3.16806065538793,1.81925777120451,3.30968617848019e-05,1.81640000656271,4.7902512716836,6.62592929118533e-09,1.90960773580499e-09,0.527236389829422,24.0715163378929	3.07369243061695,7.62382243386189,6.67888761503473e-05,1.44273835870458,1.84229380941093,2.54245285794556,2.92593994662789e-08,0.499817805230476,1.64565594844925e-08,18.7143850851195	0.215173
NCOR2	NM_001077261,NM_006312,NM_001206654	model_2	-10373.7	0,0,0	25.7718	30.7591	7.14186523613988,14.4695886286408,4.1603894814248	1.90634688608206,19.1090885947748,9.7436832443507	0.215142
DPF1	NM_001135155,NM_004647,NM_001135156	model_2	-2783.45	0,0,0.0480827937640569	17.4061	32.0746	9.06985473272609,1.65404950911949,6.68218166971843	10.1950863992685,2.67062209040895,19.2089027285723	0.214983
IL18BP	NM_173042,NM_001039659,NM_001039660,NM_001145055,NM_001145057,NM_173044,NM_005699	model_2	-2228.73	0,0,0.0168709855989537	6.23838	3.04237	0.67008929130992,7.02855664812979e-09,1.98199551038576,0.686878268904057,2.57570998101336,1.46946836933935e-08,0.323703865615797	0.359381083846229,0.147995908436504,1.01035903051276,0.434126451428274,0.603864212555382,0.069431315088399,0.417215404762333	0.214397
ZNF655	NM_001085367,NM_138494,NM_001009958,NM_001083956,NM_001085366,NM_001085368,NM_024061,NM_001009960	model_2	-10484.7	0.000254299244946243,0.00031054821164922,0.0282932409719006	16.2273	16.9919	1.6076291203286,4.19261447967261,5.98084266020834,2.6773689072734,0.000719716689556272,1.5399076330074e-08,0.00074263798664112,1.76734035715765	1.27657427974002,5.38795311551728,5.84330828403617,0.00170339896121605,5.8613748112729e-08,2.04266538336712,6.8233618799783e-08,2.43965156372137	0.213602
PPP1R12A	NM_002480,NM_001143885,NM_001143886,NM_001244990,NM_001244992	model_2	-10097.6	2.16041905720665e-06,1.00594536789345e-06,0.00936127261930575	9.88384	11.0253	0.91866168389352,5.09374296989022e-06,3.17132981873512,9.29355004484772e-08,5.79384770031875	1.03058083640087,0.266419910546026,5.2877773446138,0.331111241638669,4.10941284140098	0.213468
LOC100132891	NR_033651,NR_033652	model_2	-2679.06	1.01809671804176e-09,2.98724600611422e-10,0.0103532521393472	1.05886	1.62657	0.997650894027894,0.0612130973725898	1.18555382272895,0.441014170415712	0.213322
FOXRED1	NR_037647,NR_037648,NM_017547	model_2	-2076.53	0,0,0.00149917529419097	26.0421	34.0856	10.7309289407425,8.91590109331656,6.39527031269142	9.95684141767887,8.48887684548623,15.6398666536911	0.213267
ADK	NM_001123,NM_001202449,NM_006721,NM_001202450	model_2	-3869.44	0.00155043536632415,0.00032718541500687,0.0122184910894295	9.48232	10.6178	0.000403802786596379,1.12943364149968,8.35248497869968,1.87214096083262e-09	2.09308084669273,2.4158486749488e-05,8.35308998179484,0.171570668409237	0.213246
RPS24	NM_033022,NM_001026,NM_001142284,NM_001142285	model_2	1938.19	0,0,0	119.179	85.802	101.302563015223,0.130235465822025,16.898732442926,0.847775076415248	54.9298918654198,0.189384713161769,30.3604716099129,0.322294382906257	0.213165
ATG13	NM_001205120,NM_001205121,NM_001205122,NM_001142673,NM_014741,NM_001205119	model_2	-6704.47	0,0,0.0177865338525067	27.5702	31.4231	1.36789747398073,1.48322476139781,5.82210471425027,12.0124051772778,0.000104890185412033,6.88442254329343	6.13011510617777,1.14939571068866,3.32536142404031,10.8504505739879,5.29925993799432e-07,9.96782488585845	0.212975
GSTM1	NM_000561,NM_146421	model_2	-698.91	0.00049948440715708,1.52178776969825e-05,0.00150826569838003	1.4762	0.852168	0.998659916567584,0.477535495834638	0.757573396755715,0.0945948667034665	0.212486
DFFA	NM_004401,NM_213566	model_2	-5565.04	0.000616153625547788,1.11022302462516e-16,2.55351295663786e-15	13.0414	10.3579	9.96618792179875,3.07525547687425	5.72223336529045,4.63570874832696	0.211745
GDPD1	NM_182569,NM_001165993,NM_001165994	model_2	-5659.33	0,0,0.00151315682814712	6.9536	14.1578	6.69667787830479,0.052105270338523,0.204812308544773	10.6449027021345,3.08780767193187,0.425046814326637	0.211175
LOC100506714	NR_038957,NR_038956	model_2	-2358.87	0,0,0.0121517758258971	11.3801	18.0267	5.17917642766788,6.20093317638565	4.40118666260725,13.6255394749916	0.21096
MAPK9	NM_002752,NM_139068,NM_139069,NM_139070,NM_001135044	model_2	8645.55	0,0,1.93422365735163e-06	24.564	62.6917	8.07515220827413,4.03670956473591,2.19487962118341,9.87509737130752,0.382123322839166	18.2460268892064,0.00474938547895651,12.2404609649501,31.7164772295144,0.48403187279264	0.209791
SCARB1	NM_001082959,NM_005505	model_2	-3651.16	0,0,4.42686420853988e-08	33.7847	25.1457	20.850403843995,12.9343017578507	20.7933949555026,4.3523165696273	0.209761
SCRIB	NM_182706,NM_015356	model_2	-10097.7	0,0,1.67868385858583e-10	25.7144	15.9679	17.9288277666053,7.78554760025344	14.4823614446873,1.48555837978217	0.209736
VGLL4	NM_014667,NM_001128219,NM_001128220,NM_001128221	model_2	-6404.04	0.64261883839524,0.00952305981686474	7.36453	7.23788	1.88981252837774,4.04577347274906,0.594677093980574,0.834263975015138	2.84581434367937,2.93259827684186,0.11077872237241,1.34869299243153	0.20963
CSNK1D	NM_001893,NM_139062	model_2	2144.47	0,0,7.5140635064086e-06	38.8715	45.7615	22.063899723039,16.8076393555581	16.3857404906684,29.3757258117933	0.209542
LRRC16A	NM_017640,NM_001173977	model_2	-8477.14	0,0,0.0292395595868873	7.93138	5.13706	6.37590974791236,1.55547216738295	3.05446662571992,2.08259291100809	0.209289
FLJ10661	NR_024362,NR_024361,NR_024363	model_2	-1310.84	1.10461102720283e-06,4.57742550530327e-08,0.00131088713293759	1.20743	2.20879	0.609588844036983,0.431134923985261,0.1667014459792	0.657652464432053,1.24976318979007,0.301372782507197	0.208744
S100A13	NM_005979,NM_001024210,NM_001024211,NM_001024212,NM_001024213	model_2	10805.2	0,0,0.000170958123612119	170.789	99.8502	38.0819549580104,1.33810421101541,67.6021738185705,9.74043976292763,54.026211174107	17.9559842936352,0.649206933983465,60.3554194208216,5.10977087914519,15.7798504126232	0.208636
EDNRB	NM_000115,NM_003991,NM_001122659,NM_001201397	model_2	-8136.87	0,0,1.34735556045484e-11	25.6224	7.72159	0.000357726321235887,5.34224164769582,18.5376954682242,1.74209075207622	3.63989188175812e-05,1.30373872226449e-09,7.031362769483,0.690188408743932	0.208508
GRAMD3	NM_023927,NM_001146320,NM_001146321,NM_001146322,NM_001146319	model_2	-4398.77	0,0,0.000101904423751908	40.4675	15.5472	0.000882721304245567,8.08866139720403,1.96277046779241,30.316953248691,0.0981958921158374	2.13952206617859,2.13177500234525,1.85596594039323,9.4199036211465,1.41615925839405e-09	0.208467
CACNB2	NM_201593,NM_001167945,NM_201571,NM_201572,NM_000724,NM_201596,NM_201590,NM_201597,NM_201570	model_2	-7846.7	0,0,0.0432029726572071	8.93667	15.4277	2.66261379001493,4.98589393592953e-05,0.385128270566348,0.0890449535018801,1.5418150870187,0.968313192795725,7.13031416464223e-09,0.208358565989734,3.08135085486298	4.85908956058626,0.459033501635349,0.111891482968881,6.33690091681719e-09,1.16592773743876,4.16233218566146,1.12382748867875e-08,6.06950554754569e-09,4.66945893511284	0.208207
CCND3	NM_001760,NM_001136125,NM_001136017,NM_001136126	model_2	1343.36	0.751219203254599,3.49349593697923e-09	47.4982	46.7528	21.9258385211813,2.04083698095663,9.04176068306294,14.489742886063	30.8739891514,2.44960296936272,4.26877189068123,9.16040957920529	0.208181
CAMK2B	NM_172079,NM_172081,NM_172084,NM_172083,NM_172078,NM_172082,NM_172080,NM_001220	model_2	149565	0,0,0	122.78	206.105	11.4139649585997,6.67673048155534,3.63575274627906,2.62649349390273,79.5762565779091,4.1760850934427,12.7279314344552,1.94714850735387	4.32739732143998,6.14471201350302,0.581145546355198,0.400838766202176,176.477316525338,4.69641817726746,12.2384002121229,1.23889262709946	0.20813
CRELD1	NM_015513,NM_001031717,NM_001077415	model_2	83.3473	0,0,0	36.6281	47.0575	7.71179341052722,9.7213141221645,19.1949565921119	12.6797601291952,2.69585226955322,31.68190911828	0.208118
DCTN1	NM_001190836,NM_001190837,NM_001135040,NM_001135041,NM_004082,NM_023019	model_2	-8869.01	0,0,6.65023591750469e-13	7.11334	11.8915	1.42230576527485e-10,0.155130097342276,2.21267224721904e-10,0.0150281072811049,3.09768730974016,3.84549172418726	0.00752783906894166,0.122697624956239,0.00555582619009868,0.00809094991529257,7.63832779640843,4.1092526950148	0.207962
FAM69A	NM_001006605,NM_001252269,NM_001252270,NM_001252271,NM_001252273	model_2	-4768.79	4.83359907654801e-10,6.33084695778052e-11,0.00136049927543413	22.8621	25.4724	2.08897997069519,11.9649962746615,5.37171249448462,0.614154476132339,2.82228415864799	5.48696670847555,9.26284538818241,7.90403786819982,0.898888677537914,1.91966653072224	0.207798
MFN2	NM_014874,NM_001127660	model_2	7233.9	0,0,7.71556940337703e-07	43.7014	52.814	23.382782583346,20.3186356619867	17.3363819300402,35.4775740350045	0.206804
DYRK1A	NM_130438,NM_001396,NM_130436,NM_101395	model_2	-9550.61	0,0,0.0492363696275753	14.6217	19.4056	4.62330382840153,9.79242753554649,0.20599306425383,1.57217656572223e-09	10.1044219619391,9.10470187693031,0.159489784893161,0.0370019198842001	0.206408
ZMAT4	NM_024645,NM_001135731	model_2	-3564.49	0,0,0.0464175809345262	4.42543	17.3029	1.56546786887032,2.85995781151715	9.68931765469928,7.61357896053397	0.206238
C17orf62	NR_036514,NR_036516,NR_036518,NR_036517,NR_036519,NM_001193654,NM_001193657,NM_001100407,NM_001033046,NM_001100408,NM_001193655,NM_001193653	model_2	-4411.13	0,0,0.000143407588497957	36.7676	21.6514	0.337481649994049,1.38555056738135,11.2029349344186,2.43554242069543,3.69838365633845,2.63724695171546,4.37390336209501e-09,4.2666802100417e-09,7.63280035005497,1.94930299730511,5.4883696555678,2.50508048532803e-05	3.48015482633119e-09,6.29000565048591e-05,6.83409511713791,1.61870419012722,1.68164102790211,0.622141294885742,6.33768639096383e-09,0.269709486307259,8.07332398866671,1.33982216169072,1.21188822408087,1.36868353342251e-05	0.206071
FHL1	NM_001449,NM_001159699,NM_001159701,NM_001167819,NM_001159702,NM_001159700,NM_001159704,NR_027621,NM_001159703	model_2	18087.6	0,0,0	72.0129	87.182	8.22878512281237e-05,0.291248005618857,28.8970173270949,27.6820637348148,12.0947547256805,3.70446238542736e-09,0.21854252169536,0.436218693937518,2.39300992224105	0.408193166748365,0.0937629455974503,30.1286558733569,22.8109202085906,31.2984924658972,0.760291312785579,0.127566149637631,0.654008575120908,0.900080998079909	0.205895
RABL2B	NM_007081,NM_001003789,NM_001130919,NM_001130920,NM_001130921,NM_001130922,NM_001130923	model_2	-4808.18	0,0,0.0023258324232972	9.62164	14.008	7.2970649936599e-10,2.07720080159083,1.41170972967603e-09,0.58841588072755,3.13302456136903,1.5158268384859e-09,3.82299718173338	7.9561088880387e-10,5.90747558565728,7.77004917379119e-07,1.0076591856958e-05,3.86985031564403,3.71461415381132e-09,4.23066055074315	0.205833
SUMF2	NM_001042470,NM_001042469,NM_015411,NM_001130069,NM_001146333	model_2	-2072.1	3.46256356920094e-12,9.38138455808257e-13,0.00196351890174706	27.975	33.2208	3.14026143126525,1.23472518566577,23.3020151786412,0.298023481833218,2.51940024176961e-09	6.01250802241201,5.61978964255601,20.8658092721253,0.443204569427475,0.27947262364412	0.204863
SPOCK3	NM_001204356,NM_001204353,NM_001204355,NM_001204358,NM_016950,NM_001040159,NM_001251967,NM_001204352,NM_001204354	model_2	19.1158	0,0,0.00547720160362464	54.6434	34.0588	1.93363613457855e-06,4.13299000547323,0.502837631064757,0.87122077711605,9.52569494752535,38.3506849375021,3.06637757550681e-05,0.936227243707803,0.323680543360711	0.568447593261491,4.10464612535666,4.39302218091569e-05,0.556917518936286,9.86442085611021,17.8251625807653,0.815936965965043,2.54651120042738e-09,0.323260983946678	0.204807
GTF2I	NM_001163636,NM_001518,NM_032999,NM_033000,NM_033001	model_2	-6787.83	3.8160898458095e-05,3.03654973610179e-07,0.000250989130124668	5.75853	4.93547	0.787730672507557,1.70238173263629,1.65254542027942,0.941906763655815,0.673962296283738	0.753180931144693,0.529601908621429,2.33838823980693,0.728160519754615,0.586142065605802	0.204354
HINFP	NM_015517,NM_198971,NM_001243259	model_2	-4305.21	5.53426179095151e-06,1.92690747280455e-06,0.0131168335964562	10.6557	12.589	2.87293672197864,6.3361274701912,1.44664376777834	1.94952901309469,10.0572591640438,0.582182199934624	0.204272
RAP1GDS1	NM_001100430,NM_001100426,NM_021159,NM_001100427,NM_001100428,NM_001100429	model_2	797.812	0,0,0.000254445962450833	33.6674	45.4288	1.47864839754795,0.612128311933047,4.19687755712919,7.35619435310051,1.41552235216882,18.608075001427	6.62850880566008,8.2169968121993e-08,6.16062896294676,3.38318673909033,0.00115170387683884,29.2553429771909	0.204224
LOC100190938	NR_024462,NR_024461	model_2	-2314.94	1.75545663116949e-07,2.62720911692327e-09,0.000470413151067439	2.98182	2.36612	1.58432686229098,1.39749731988287	1.74040218943351,0.625715050485674	0.204224
CTSC	NM_148170,NM_001114173,NM_001814	model_2	-4666.9	0,0,0	8.63091	2.3326	0.900134859052252,1.13890026639551e-05,7.73076657910834	0.666302054081827,0.0529645841452458,1.61333486599586	0.204061
APOL4	NM_145660,NM_030643	model_2	-3295.25	4.6138875220425e-07,1.33771198562727e-08,0.000992988433391573	3.41086	2.59101	2.71502063755368,0.695835161834113	2.59100362834571,8.07452817960128e-06	0.204003
RCAN2	NM_001251973,NM_001251974,NM_005822	model_2	44440.4	0,0,1.7430501486615e-14	35.3308	129.846	0.277812520930564,20.0399397477578,15.0130121762173	4.86647828834048,96.2933200961314,28.686438791076	0.204001
NMB	NM_205858,NM_021077	model_2	-1601.44	1.19260157305234e-12,1.11777254119261e-12,0.0330930899966161	8.42534	5.16116	3.07522395792941,5.35011858916107	0.832093013252844,4.32907116834921	0.203775
LY6H	NM_001130478,NM_002347,NM_001135655	model_2	34548.7	0,0,0.000144721140214243	162.689	196.333	3.9526697968688,94.1088506446819,64.6272236643272	6.4287407945673,73.610670729717,116.293363952788	0.203531
ANP32E	NM_001136478,NM_001136479,NM_030920	model_2	-6001.92	0,0,0.00351948492735776	31.1877	17.2514	0.933583621990883,10.2607230295228,19.9934185493093	2.97571601715449e-05,2.68483913037691,14.5665162034209	0.203301
GTDC1	NM_001164629,NM_001006636,NM_024659	model_2	-5016.63	5.85087533977457e-14,5.04041253179821e-14,0.0137571304491998	13.5813	16.6391	3.31984667639395,3.86360602642979,6.39781137201681	7.43749701958717,3.61677626385178,5.58485978395098	0.202545
ARSA	NM_000487,NM_001085425,NM_001085426,NM_001085428,NM_001085427	model_2	-8547.17	0,0,0.0399132008356726	17.7543	12.0491	8.67724906766876,0.656788671225987,5.97290014889836,2.07505145345517,0.372268875503	4.59530458450866,0.142593334175977,3.21379605259912,3.16997031998955,0.927429181158488	0.202215
CX3CR1	NM_001337,NM_001171171,NM_001171172,NM_001171174	model_2	-5251.15	0,0,0.0300257760099439	12.2285	4.97812	11.2708830073721,0.209509021698478,2.45552716239898e-09,0.748124587859572	3.58487678141399,0.270076812510374,0.18826591226858,0.934902803457784	0.201562
PLTP	NM_006227,NM_182676,NM_001242920,NM_001242921	model_2	703.554	0,0,0.00168396441042251	72.3605	27.0558	26.9075586435472,7.92146248319751,1.8453182580562,35.6861518099679	15.5045338279254,0.562238390723589,0.487708038530025,10.5013144661186	0.201204
STX2	NM_001980,NM_194356	model_2	-5471.54	2.67200415571267e-07,4.19692425257523e-08,0.00617223720571181	7.71729	6.34963	6.81907978371051,0.898209706018564	4.33740367924108,2.0122306993831	0.200516
PHF19	NM_015651,NM_001009936	model_2	-7052.3	0,0,1.89848137210902e-13	12.4165	7.46476	8.56426010261471,3.85228250174794	3.65304501357984,3.81171737584245	0.200374
PHF11	NM_001040443,NM_001040444	model_2	-2961.51	0,0,0.00812717926591044	16.4616	8.55093	4.97460836196048,11.4869522899013	4.29277721256719,4.25815351183676	0.199829
LPPR4	NM_014839,NM_001166252	model_2	-9083.27	0,0,0.0102404475196086	12.7	18.2659	8.08972766568617,4.6102718943554	7.98737467995783,10.2785360198723	0.199703
TAP2	NM_000544,NM_018833	model_2	-8259.15	7.07120645246917e-05,1.50289348965771e-07,7.70347774962099e-05	6.76296	5.29444	5.25797046644359,1.50498506214229	5.17141103845495,0.12303102532452	0.199296
MTHFD1L	NM_001242768,NM_015440,NM_001242767,NM_001242769	model_2	-4969.67	1.39118716546704e-11,0,7.55361329041193e-11	6.39878	7.23007	4.60627675760696,1.38486210298327e-05,1.74603517228594e-06,1.79248338887272	6.53866728158772,0.106561951800705,3.99230682196745e-09,0.584845439337037	0.199239
MLX	NM_170607,NM_198204,NM_198205	model_2	-4354.04	1.65798486051472e-11,2.27814433984008e-11,0.0270590787504782	8.5679	11.0502	0.27316263609631,7.0809286410476,1.21380790416575	0.709679609415294,6.93203469230146,3.40850445781184	0.199128
MAST4	NM_001164664,NM_198828,NM_015183	model_2	-15267.6	3.23482662990537e-05,3.46956463559422e-10,3.50299378060193e-07	5.71612	6.30773	0.478361592299897,0.196985193653082,5.04077021844094	1.66463039624686,0.336076075582697,4.30701898035048	0.199036
RGNEF	NM_001177693,NM_001080479,NM_001244364	model_2	-3570.83	0.0131476432991299,0.0027743404083308,0.0187870139942181	1.28608	1.56047	0.255778299694692,0.176088733395509,0.854214505369351	2.54175757242567e-05,0.231273091875279,1.32917334972388	0.198866
RPS10	NM_001014,NM_001203245,NM_001204091	model_2	4055.08	0.153489842484588,1.64004268166096e-07	80.9473	74.6037	51.2925911746949,26.7039192846449,2.95080508076716	33.4446756342421,39.4472670431546,1.71178263279678	0.198865
MTHFS	NR_037654,NM_006441,NM_001199758	model_2	-763.938	0.0305564129442989,0.00645112137791481	0.560671	0.391171	0.241388671984174,0.234696849931986,0.0845859097791656	0.116524996602781,0.138082035792139,0.136564261778976	0.198251
CELF2	NM_001025077,NM_006561,NM_001025076,NM_001083591	model_2	-12473.3	0,0,0.000399668075709347	19.5559	29.0539	5.05309296028584,9.07812363708892,2.34217133614199,3.0825367284306	8.14786311631491,18.6060706385336,0.698023417101878,1.60189541645222	0.198234
EPS15	NM_001981,NM_001159969	model_2	4651.88	0,0,0	39.2035	52.5092	11.9033149319931,27.300216530627	5.53487248149487,46.9742834497941	0.198221
WDR20	NR_038354,NM_144574,NM_001242414,NM_001242415,NM_001242416,NM_001242418,NM_181291,NM_181308,NM_001242417	model_2	-7136.02	2.62504464831892e-08,5.50448575609153e-13,2.03948502752738e-07	12.1093	9.85441	2.39639169098978,1.24083007696593,4.48643805631314e-05,1.33895797038204,2.99585811910705,0.254848565542525,1.90471663707729,1.97767057325679,5.1662960502915e-09	1.29564698781059,1.99440247627725,8.45485664687369e-05,1.63252800887224,1.36974700215542,0.143937237319289,1.38407335462694,2.03398861094801,1.67788542865988e-09	0.198101
AP2A1	NM_014203,NM_130787	model_2	19166.2	0,0,1.45164336107229e-09	52.0997	78.8931	35.0433838094715,17.056292514351	68.6568131602339,10.2362439658379	0.19763
GRIA4	NM_001077243,NM_000829,NM_001112812,NM_001077244	model_2	-5970.57	0,0,2.82598653367216e-06	4.21286	13.1898	0.0835359914731487,0.0426611586704694,8.06808100241997e-05,4.08657976306969	0.298455115575546,0.00938389169304577,2.56586005571486,10.3161002090349	0.197313
ELMO1	NR_038120,NR_038121,NM_014800,NM_001206480,NM_001206482,NM_001039459	model_2	12543.9	0,0,0	43.7212	73.6641	0.418821261002539,29.9119417611863,7.99915338739782,4.92250095584135,0.0890174734790924,0.379734599126954	1.7934504888385,63.0978947270867,3.73147151548148,3.62360322098923,0.0899530491350952,1.32767884885372	0.196516
GPRASP1	NM_001184727,NM_014710,NM_001099410,NM_001099411	model_2	5405.94	0,0,0.0374555625980472	21.2337	52.3784	2.6055770198812,7.86899413467737,1.97682819958987,8.78227461992002	8.53893971576918,12.9032711085978,1.10077333149624,29.8354514916242	0.196326
AKAP12	NM_144497,NM_005100	model_2	-15202.5	0,0,0.000739126162448089	17.4882	20.1938	11.1452471320372,6.34296644520849	8.90669385468415,11.2870740764415	0.196239
GABRB3	NM_000814,NM_021912,NM_001191320,NM_001191321	model_2	-5557.4	0,0,0.00222151091875644	17.5267	33.8225	6.98233872143331,0.474666494585091,1.91664639673547,8.15303772989375	7.7322504644503,1.61630637095236,2.80347640386104,21.6704560871096	0.196238
WFS1	NM_006005,NM_001145853	model_2	-3828.42	0,0,0.0205688726041736	40.0407	25.4753	27.4471020333754,12.5935585888597	22.4538320502367,3.02143929628271	0.195916
LTBP3	NM_001164266,NM_021070,NM_001130144	model_2	-4925.2	0,0,3.53562274679753e-07	39.2237	27.6984	0.442058842134042,28.2589176096937,10.5227318983513	1.23865639715076,14.5334405321002,11.9262766337569	0.195751
NUP93	NM_001242795,NM_001242796,NM_014669	model_2	-5256.33	9.99200722162641e-16,0,0.000115722789026163	8.39699	11.0191	0.508402878678264,7.53565096869467e-06,7.88857573203624	2.18996169091619,0.625527780101814,8.20358655733285	0.194964
USP16	NM_001032410,NM_006447,NM_001001992	model_2	-5888.85	0.000921518519839903,0.000667606589602521,0.0463907606696402	15.5012	14.1322	3.05448417021993,5.40674967529302,7.03993282045337	5.53834316139188,2.22693378181292,6.36694362901206	0.194846
APAF1	NM_001160,NM_013229,NM_181861,NM_181868,NM_181869	model_2	-7931.28	2.1374980674338e-09,3.33461147583591e-10,0.0017881097369653	4.54508	5.66106	5.72823843189684e-08,0.401486320232165,0.000605855644179097,0.88509177685349,3.2578995165389	5.42481094669612e-09,1.41345707624074,0.000144441098636549,4.57966466012316e-09,4.24745883741293	0.194844
SPECC1	NM_001033553,NM_001033555,NM_152904,NM_001033554,NM_001243438,NM_001243439	model_2	-10621.7	0.75036763939468,0.0194583228021951	20.5774	20.3938	3.8382808625787,13.2650184387198,0.000161702638971763,1.69567029264117,0.896306863534028,0.881958772887813	6.74087398403922,9.47695075145934,7.07307826809223e-05,1.79185955901749,0.58807997789113,1.79592944538085	0.194668
SLITRK4	NM_173078,NM_001184749,NM_001184750	model_2	-15300.2	0,0,0.0136897985001023	7.6269	12.6863	0.125245873902668,1.5257170307822,5.97594153866741	1.45585715754304,3.75664296777443,7.47384672309225	0.194409
NMNAT2	NM_015039,NM_170706	model_2	3648.18	0,0,0.00932450032477372	17.1479	49.9556	10.8304095917029,6.31748366490219	21.8673726057019,28.0882590464727	0.193852
HBP1	NM_012257,NM_001244262	model_2	-4761.48	0,0,0.0270333321419582	10.8065	6.01705	4.15751886397489,6.64894640929802	1.1513521616522,4.8656986848268	0.193377
KAZN	NM_015209,NM_001017999,NM_001018000,NM_001018001,NM_201628	model_2	-9744.94	0,0,0	15.507	23.5951	1.11126740973473,2.24571821690752,1.53920519315559,8.3884118646852,2.2223760345969	3.69159736854261,1.2900840106791,3.42439468481556,14.2394644388853,0.949580380812775	0.193214
SNRPN	NM_022805,NM_022806,NM_022807,NM_022808,NM_005678	model_2	-2463.24	0,0,0.00496733170784736	2.87646	6.30892	1.22183892194693,0.633920905147634,0.842234184770227,0.178464140225365,1e-10	3.52013868444518,1.72921230848409,0.893505069239103,0.127366581411286,0.0386996905024768	0.193032
SMAD2	NM_001003652,NM_005901,NM_001135937	model_2	-15887	0,0,6.27272461301009e-05	7.11007	4.84911	0.778391220677455,5.87365884050027,0.458022327789513	0.229426263475668,3.37385665980318,1.24582979573637	0.1925
PLEC	NM_201379,NM_201380,NM_201381,NM_201382,NM_201383,NM_201378,NM_201384,NM_000445	model_2	-11372	0,0,3.18788758442157e-05	40.8782	29.8889	4.31565310838029,1.08774585150772,16.6710701426255,2.47300624011552,0.844736571518511,5.07604194704679,0.862426860253237,9.54755550085357	3.35263363319197,0.281690532519133,9.09527606050874,0.491810896855271,1.41248369397781,2.95097818255215,0.562704478801541,11.7412866430384	0.19246
C1D	NM_006333,NM_173177,NM_001190263,NM_001190265	model_2	-2221.37	0,0,0.0127226597774275	16.2518	23.2239	5.58000339913377,6.10553889927486,2.57867588142256,1.9875611184766	5.72921058520841,6.50135682968417,4.1878687182661,6.80546411791578	0.192394
ING1	NM_005537,NM_198219,NM_198218,NM_198217	model_2	-1188.07	0.00117303162487736,8.13403879142971e-05,0.00379633456679951	0.530792	0.810821	0.16166188426926,0.360379582118538,2.38155590701929e-08,0.00875013135196878	0.0913520098442144,0.702516521563767,5.25079166644921e-08,0.0169526006289211	0.191901
PTPRT	NM_133170,NM_007050	model_2	-20424.8	0,0,0.0363884289380932	5.07366	11.5654	1.21477838692769,3.85888280234824	0.552947361313064,11.012439809112	0.191618
CHD3	NM_001005271,NM_005852,NM_001005273	model_2	2664.58	6.62149560737291e-08,1.20646890255927e-08,0.00505943753795612	40.4869	42.7616	25.6607953275922,7.07346825104089,7.75267575538969	33.4608321129189,9.30025605879179,0.000485926382206655	0.191474
WDR83	NR_029375,NM_032332,NM_001099737	model_2	-2596.81	0.00181902384772537,0.00081456663258872,0.0305576488713193	19.58	17.7344	1.59928737305006,14.2435045414939,3.73716563240522	3.60852733834805,14.1255915842977,0.000256510460421154	0.190852
CFL2	NR_028130,NR_028131,NM_001243645,NM_138638,NM_021914	model_2	-1793.52	0,0,2.27165886101943e-08	49.2431	29.0862	3.38153142393951,1.02485840626054,38.7182656630213,2.53767514616454,3.58077607988159	0.861319348273946,0.604775652949593,20.5772531931905,7.04276899391434,3.45209162755243e-05	0.190601
AFG3L1P	NR_003228,NR_003226,NR_003227	model_2	-5316.93	1.4122036873232e-13,0,1.16602076427608e-06	8.08423	5.8623	1.67648633644185,3.42739399326463,2.98035000907292	0.644007731943398,1.94004145836296,3.27825178788696	0.190547
MEFV	NM_000243,NM_001198536	model_2	-1758.53	0.00734872787961838,0.00297857311971084,0.0349640151683717	1.35899	1.09659	0.354687752742377,1.0043067716638	0.0774598956526337,1.01912611517142	0.190355
TMEM126A	NM_032273,NM_001244735	model_2	-650.779	1.04161194092178e-06,8.57696504930061e-08,0.00319336611886811	29.2129	34.1253	20.7234183941209,8.48947005460295	30.6936343353568,3.43169945213262	0.190045
RDH11	NM_016026,NM_001252650	model_2	5486.74	0.0461561316556538,1.15019440891651e-05	55.5718	52.9972	38.8431442328761,16.7287013609318	47.1152772116492,5.88193427329392	0.190043
EIF4G1	NM_198241,NM_182917,NM_004953,NM_198242,NM_198244,NM_001194946,NM_001194947	model_2	-182.405	0,0,4.76241635521957e-05	44.4159	39.524	1.95715442523901,5.56461644657638,8.18765214469555,21.1857827704625,2.69814031037435,1.0861772689102,3.73640012532763	2.47125714089162e-08,3.84905280034075,9.23767130277384,20.072836016355,0.509784722934889,5.3011990463845,0.553415123127529	0.189933
ATP2C1	NM_001001485,NM_014382,NM_001199180,NM_001199182,NM_001199183,NM_001199184,NM_001199185,NM_001001486,NM_001001487,NM_001199181,NM_001199179	model_2	-9112.15	0.0450568474418411,8.18269851460274e-05	33.0518	32.661	0.708961393573794,5.43632348136505,2.68699698710873e-09,0.161483487764113,2.59299904833161e-09,6.37159931584111,1.78550612805414e-09,11.8128377764942,5.86072408737573,2.6998362853055,5.1334547672425e-09	0.669896021020389,0.885424276318169,0.113298928978359,0.657272130689577,3.27127352605787e-09,9.99359763637752,2.06959298549444e-09,12.9025424713795,5.56434359942223,1.21814147615317,0.656482641084877	0.18965
TSPAN17	NM_012171,NM_001006616,NM_130465	model_2	-4511.09	0,0,0.0414749165614129	14.8111	20.8455	0.437099341827028,0.64777782544446,13.7261747178512	0.233453460668626,4.86491272808583,15.7471544246484	0.189643
TOB1	NM_005749,NM_001243877,NM_001243885	model_2	-4182.16	0,0,0.005649653142766	25.1196	16.1014	10.2747130689755,0.214284030785799,14.6305585018389	9.33435723952529,0.434995592408027,6.33201862745321	0.189177
GOLGA4	NM_002078,NM_001172713	model_2	-14097.6	2.06591065532447e-06,9.94537785459215e-13,1.05334932998247e-08	8.8617	7.99276	5.82618395363615,3.03551390542541	6.76604213246245,1.22672131790415	0.189064
ZNF226	NM_015919,NM_001032372,NM_001032373,NM_001032374,NM_001146220	model_2	-4562.06	0.302597987141136,2.12139474373707e-05	11.985	13.3677	3.78013662295316,0.605232971696958,4.71832332875883,1.9660879970553,0.91523019869295	6.74188138353699,0.604352206277566,3.69608893973755,1.89324829549292,0.432109932262369	0.188937
CNOT4	NM_001190850,NM_013316,NM_001008225,NM_001190847,NM_001190848,NM_001190849	model_2	-7205.33	0.0863470927297032,0.00894675517115961	9.09855	8.53377	1.01028469785162,3.28093572715259,0.6180473639114,0.974094408603469,0.0554507126747065,3.15973648056582	2.12999511015734,3.10115179994569,0.501728191258168,0.000189166869378368,0.454371507463206,2.34633581300635	0.188505
FOXRED2	NM_001102371,NM_024955	model_2	-9259.27	0,0,0.0354769921114793	13.9408	17.4562	13.0113415064114,0.929494540322328	13.0022148450478,4.45400014545675	0.188478
KCNC4	NR_036437,NM_004978,NM_001039574	model_2	-7833.94	0,0,6.48172685635551e-07	11.7651	20.3558	8.51128330176338e-06,7.77366947816496,3.99137964015994	0.15629810423262,9.61417584122307,10.5853492177704	0.188436
WDR25	NM_001161476,NM_024515	model_2	-3121.43	7.51507269303175e-07,2.81226344323038e-07,0.0170629009541324	5.83181	7.53441	4.16812273420097,1.66369154539249	6.80347398989742,0.730936072307546	0.188266
BTN3A3	NM_006994,NM_197974,NM_001242803	model_2	-3442.4	0.0305516061013157,0.0204881566677364	4.4653	3.80592	1.95660105060574,0.000104085582102087,2.5085947759208	2.15952898570643,0.224410709154736,1.42198438868795	0.188174
PDE8A	NM_002605,NM_173454,NM_001243137	model_2	-7395.67	0,0,0.00583949749193824	21.7213	10.205	1.32421919345667e-05,4.58643722412405,17.1348085989291	2.66155544813302e-05,4.0703844089725,6.13458696938787	0.187714
PVRL2	NM_001042724,NM_002856	model_2	-5598.54	0,0,0	16.0076	7.92186	6.08603954482404,9.92155323680909	1.53111447540292,6.39074410114328	0.18692
ALDH4A1	NM_003748,NM_170726,NM_001161504	model_2	-3157.56	0,0,0.000137959789290654	47.8418	22.2364	10.1840295605776,0.148781286869142,37.508964701094	8.88802513427162,0.0379611419369464,13.3104284790215	0.186837
SLC1A3	NM_004172,NM_001166695,NM_001166696	model_2	184840	0,0,0	344.215	137.766	70.5633713146563,272.824199567843,0.827314163654556	53.896359097751,83.4880639849957,0.38126885862882	0.186584
RNF4	NM_001185009,NM_002938,NM_001185010	model_2	-5173.26	0.000289170896546231,5.58135313150077e-05,0.0101220399503484	19.8888	21.8627	0.324657174686403,17.319663634765,2.24444428326918	0.146339791284754,15.1713176533546,6.54501232345292	0.186519
ZFP91	NM_001197051,NM_053023,NR_024091	model_2	-11296.7	0,0,0.0113551473594901	20.2587	13.866	4.90692955019573,15.3517790113171,1.31727223669973e-10	0.773030098555531,13.0929709502483,1.37498966504354e-10	0.186463
ZNF483	NM_133464,NM_001007169	model_2	-4010.18	0,0,7.09719253366714e-08	2.44044	3.70787	1.20802220984549,1.23241362157772	2.52648992366619,1.18137936485467	0.186383
GATS	NR_028039,NR_028040,NM_178831	model_2	-3488.9	0,0,0.00545611831976933	24.3558	30.3052	0.138172838153618,11.6853929306766,12.5322169916861	0.191604854848661,8.89161657548541,21.2219693101174	0.186377
MAPT	NM_001203251,NM_001203252,NM_001123067,NM_001123066,NM_016841,NM_016835,NM_005910,NM_016834	model_2	88975.3	0,0,9.67004254448511e-14	91.6772	124.627	8.21036179355813,1.03999480497276,9.8043962818257,0.240131805271789,47.0373494657798,0.504100708036087,0.259878127049035,24.581005254123	23.5387676933827,0.48005756815324,17.3111422299259,0.489232160489559,65.6489108473183,0.966151218337204,5.05186391254006,11.1405805888139	0.186226
CHN1	NR_038133,NM_001822,NM_001025201,NM_001206602	model_2	489981	0,0,0	287.696	772.988	92.5915175109217,5.11824116583634,2.41350390187533,187.572248856099	108.531689796004,14.9234500854662,2.81724928046945,646.715357897943	0.186178
PPP6R2	NM_014678,NM_001242898,NM_001242899,NM_001242900	model_2	-4097.55	0,0,0.000198807919601696	27.3958	33.2672	7.07337032243064,18.1345760421697,1.41387198382395,0.77398516313786	13.4280348713189,15.8403000558925,2.65825490181883,1.340635628289	0.185794
CROT	NM_021151,NM_001143935,NM_001243745	model_2	-4045.54	0.0277578868467425,6.87511252372985e-08	4.33687	4.46033	3.48430593218405,1.45058550355301e-05,0.852548504455235	2.75486971974797,1.38923639974428e-05,1.70544932833886	0.185778
CEP44	NM_001040157,NM_001145314	model_2	-4824.92	0,0,3.89799303945892e-13	3.62564	2.26251	3.10774094770005,0.51789991150527	1.5191460636349,0.743364377117716	0.185714
INSIG1	NM_005542,NM_198336,NM_198337	model_2	-3675.05	1.68172415336842e-05,4.91460734330929e-08,0.000103841780683123	31.7639	28.6092	18.2910027705148,11.1142034613724,2.35870506347103	21.0684406600866,4.71532814854028,2.82542623480907	0.185082
SIRPB1	NM_001083910,NM_001135844,NM_006065	model_2	-1021.54	0,0,0.00221374206406322	0.298864	1.38456	0.0464576916879934,0.223546304277736,0.0288596774758098	0.092686895026655,1.29187283085518,5.7837417864983e-07	0.185069
GAB2	NM_080491,NM_012296	model_2	-9308.09	0,0,0.0457822733836289	39.0002	14.9662	13.0672841805684,25.9328802433912	7.78089142648019,7.18528043499278	0.184841
MED22	NM_181491,NM_133640	model_2	-6192.96	0.197771126372958,0	16.4526	19.5479	6.8394494700361,9.61314504100577	4.51655232308384,15.0313774342551	0.184656
GBAS	NM_001483,NM_001202469	model_2	-588.047	9.06830166513828e-13,3.21964677141295e-15,7.41491116242887e-05	41.3552	35.3497	32.528396394734,8.82679934034416	34.3250534365483,1.02462110893489	0.184453
JMJD6	NM_015167,NM_001081461	model_2	-9568.62	0,0,1.11022302462516e-16	13.3558	8.19785	6.65312039221596,6.70272170556159	2.57207346415831,5.62577946905965	0.184393
SLC25A27	NM_004277,NM_001204051,NM_001204052	model_2	-4704.96	0,0,3.96240466469244e-05	18.3967	25.5377	6.56121988327585,11.3359075439134,0.499524141373093	13.8163266714795,11.4946244062872,0.22674305592402	0.184364
COMMD5	NM_014066,NM_001081003,NM_001081004	model_2	-2824.82	2.62974109277447e-06,2.92439079674356e-06,0.0411941536291692	14.5612	17.1628	3.01688924549708,4.93562442267913,6.60869635026263	4.61393401118549,7.92254519053639,4.62628307591611	0.184303
GEMIN8	NM_017856,NM_001042479,NM_001042480	model_2	-5478.97	3.33066907387547e-16,1.11022302462516e-15,0.0472379343890615	9.49259	7.13618	0.680351921673322,6.04598037172,2.76625641594663	0.129502752789303,5.86030078784437,1.14637784809592	0.184294
HLA-A	NM_002116,NM_001242758	model_2	26477.6	0,0,0	217.41	79.8601	133.503280993353,83.9065912976055	34.3266703337109,45.5334221571665	0.184228
RBPJ	NM_005349,NM_203283,NM_015874,NM_203284	model_2	-9371.19	0,0,0.0003189636572003	34.4245	19.2519	0.159807951896154,17.9560664073931,10.7724511905708,5.53616461953057	0.841257371485728,7.9566735177128,8.81714612529948,1.63681070384777	0.184114
TRIP13	NM_004237,NM_001166260	model_2	-1653.95	0.028348696243726,0.000108221829257071	1.33151	1.78568	1.15771268810615,0.173797974753893	1.22467205248432,0.561007707080144	0.183643
DYNC2LI1	NM_001193464,NM_016008,NM_015522	model_2	-2978.69	2.08592298989174e-09,9.99273441770754e-10,0.0113843495450257	14.9435	18.7934	3.92111141359362,10.3420866058428,0.680262099126084	7.88948035300183,9.55567525584538,1.34829145849542	0.183623
TMEM129	NM_138385,NM_001127266	model_2	-5347.82	0,0,4.48760455846742e-05	23.13	17.7713	1.77664110558137,21.3533515600314	4.61574231587592,13.1555379866345	0.182919
NF2	NM_000268,NM_016418,NM_181828,NM_181829,NM_181830,NM_181832,NM_181833,NM_181825,NM_181831	model_2	-10591.9	1.1562825954492e-06,6.21813611711985e-09,6.47121356606162e-05	21.5531	23.4693	6.23663849012905,1.86514340923037e-07,0.322530188395787,2.84040923013504e-05,9.3660486865069,3.7390869975492e-09,5.54457357696877,0.0832718033809464,1.2934880689733e-09	2.50367126791475,7.38943386006938e-05,0.491673371027898,0.555537493297235,12.7958060858827,0.632122487237792,6.36157990002054,0.128842094834114,2.94722789606427e-10	0.182683
AGBL5	NM_001035507,NM_021831	model_2	-5468.08	0.632631831212788,1.74610116809859e-07	9.30294	9.9823	4.93811652000956,4.3648263626211	7.12182425190893,2.86047582553743	0.182633
MFAP3	NM_005927,NM_001135037,NM_001242336	model_2	-6411.71	0.00222214325330838,0.00127401649490555,0.0408254984875809	4.88383	4.41953	1.76623237614398,2.90301611463955,0.214584358657701	0.792244525360686,3.35788861601999,0.269399025459844	0.182389
ATL2	NR_024191,NM_001135673,NM_022374	model_2	-5950.82	0.324032121028731,0.000567895474026026	9.7572	9.68095	4.83190967036603,1.36388481584361,3.56140978508005	3.48399717486525,0.898399746324072,5.2985483295589	0.182314
MX1	NM_002462,NM_001144925,NM_001178046	model_2	-5562.23	0,0,0.000425362425183318	12.167	16.4282	1.72666734049061,1.4860116649521,8.95427615090582	5.32348861543818,1.10071009214385,10.00401574983	0.182131
RAD1	NR_026591,NM_002853	model_2	-6681.75	0,0,0.0284047981107334	4.23335	6.82594	1.43174076000544,2.80160536592204	3.55119237499983,3.27474999252486	0.182044
DTNA	NM_001390,NM_001391,NM_001128175,NM_032980,NM_032975,NM_001392,NM_032979,NM_032978,NM_032981,NM_001198938,NM_001198939,NM_001198940,NM_001198941,NM_001198942,NM_001198943,NM_001198944,NM_001198945	model_2	-10098.1	0,0,0	92.6742	49.4875	1.97828715124812e-05,4.40017637915172e-09,1.16217332845553,0.290598641605443,2.37658142489933e-09,8.47662381455657,0.0571591206208319,0.361223510878028,16.1766886295446,14.6810841696802,0.270637456706031,0.067325699655806,6.12598616624703,0.301300084439558,26.3655203439787,18.3379044600467,1.65148992239329e-09	1.95787473035201,3.34915498938567,1.25444088005689e-09,4.53795646531595e-09,1.52398372963212e-06,4.33475331645117,0.554821182844688,2.22872130287953e-09,8.02437880153153,6.01433989653439,3.48574440506179e-09,4.05406078199309e-09,6.23525054313568,0.04848638407828,12.7667962734607,6.01521711186347,0.186394924885557	0.181495
PHF17	NM_199320,NM_024900	model_2	-13750.3	0,0,0	10.0073	13.16	7.74031837797817,2.26700719973682	7.79060529783413,5.36938622454672	0.181474
FAM122B	NM_145284,NM_001166599,NM_001166600,NM_001170756,NM_001170757	model_2	-7149.19	0.00105105335787614,0,4.44089209850063e-16	17.3712	16.9897	2.27281651834644,3.68595665908517,2.60466589815103,0.284460486538155,8.52325998541053	1.36789210858174e-05,3.02364418039829,5.34215789695437,1.24995706730282e-09,8.62393156101401	0.181433
C1orf144	NM_015609,NM_001114600	model_2	-7059.3	0,0,0.034556636828497	23.8964	12.9527	15.9655329836905,7.93089334423859	6.30413159000071,6.64856023983024	0.181409
FXR1	NM_005087,NM_001013438,NM_001013439	model_2	-17462	0,0,3.32994929075348e-07	14.9454	10.3289	4.38138538550574,6.0552557333368,4.50872310852082	4.6587757737497,4.42331361009942,1.246792908538	0.180971
SPTBN1	NM_003128,NM_178313	model_2	155531	0,0,0	146.46	109.069	108.223556755671,38.2367528307542	100.32925283546,8.73967966058326	0.180943
APRT	NM_000485,NM_001030018	model_2	-415.197	0.0107735946282043,2.64425785712064e-08,9.89564611364457e-08	39.7983	37.8113	35.3030526061548,4.49521586157307	26.7047441212961,11.1065687237023	0.180787
RCOR3	NM_001136224,NM_001136223,NM_001136225,NM_018254	model_2	-8315.22	2.33146835171283e-14,0,4.57356985616997e-08	9.39829	10.9598	0.000239835880761314,2.26108690271615,1.68379743562806,5.45316866457239	1.58694402735535,3.03034754731741,0.90113655540375,5.4413768197268	0.180683
ST3GAL4	NM_006278,NM_001254757,NM_001254758,NM_001254759	model_2	-3438.87	0.741890718915477,0.0130325406010108	20.623	20.3004	1.5383732590992,7.6920904896858,11.1947906155779,0.197764398609036	0.74482543736658,11.2371472698363,8.13733775018087,0.181088217448212	0.180558
RASGRF1	NM_001145648,NM_153815,NM_002891	model_2	-217.239	0,0,3.09511309248833e-07	14.7991	47.5726	8.6143310530114,4.67740934620684,1.50734675754639	19.1021985804014,20.6122377400287,7.85813888234494	0.180547
SEC14L1	NM_001143998,NM_001143999,NM_003003,NM_001144001,NM_001039573,NM_001204408,NM_001204410	model_2	-6135.89	0,0,3.3382145342209e-05	38.9915	28.1612	13.8659361650421,1.06494673346188,5.54941142363448,17.0050449767482,1.50616297834273,8.27113237123066e-10,5.14625378274757e-09	13.6971738708326,1.7816346452514e-08,4.27212017931804,7.97262342022308,2.18890369541991,0.0303601880459749,5.12207301993199e-09	0.180327
PEX19	NR_036492,NR_036493,NM_001193644,NM_002857	model_2	-5204.66	9.56901224924422e-13,9.36584143573782e-13,0.00972948533360019	24.1052	27.3032	10.3955136522695,4.41880142466126e-05,2.23477974740728e-06,13.7095911226909	6.87217658528688,0.254652715494761,0.385334038837609,19.7910763342533	0.179559
CLPTM1	NR_040006,NR_040007,NM_001294	model_2	26650.1	0,0,0.03196937384586	84.4061	97.6158	17.9719642699247,7.33052889599719,59.1036436843247	37.4385472956388,9.34954318630697,50.8276627260948	0.179538
LAMP2	NM_002294,NM_013995,NM_001122606	model_2	-5459.47	0,0,0	85.0457	49.1519	14.6408472433819,64.9743046515121,5.43058125144219	6.92445210559531,30.2671767349295,11.9602511878178	0.179478
MECR	NM_016011,NM_001024732	model_2	-4237.82	0,0,0.00331864996483955	11.7523	19.3749	6.00489734047706,5.74735640323708	13.3751772248948,5.9997687402699	0.179377
CYTH1	NM_017456,NM_004762	model_2	-3424.98	0,0,5.3971012437759e-05	37.4992	27.4169	1.67011079554686,35.8290465538204	6.13750888784651,21.2793864481588	0.179321
C15orf41	NM_032499,NM_001130010	model_2	-2463.55	0.0286683065583779,0.00589876873497008	2.81767	2.40245	1.63797151874843,1.17969397295564	1.826366382609,0.576079062597901	0.178889
GNAO1	NM_020988,NM_138736	model_2	58360.3	2.15054940522208e-09,0,0	132.014	157.287	88.2821270767346,43.7319504189404	133.316043200156,23.9706326901132	0.178866
RPGR	NM_001034853,NM_000328	model_2	-3775.29	0,0,2.19712026350294e-11	3.33495	2.22851	1.05267315842008,2.28227675896214	0.304910699634077,1.92359766753124	0.178826
KLHL2	NM_007246,NM_001161521,NM_001161522	model_2	-600.442	0,0,0.0382073247408105	46.1606	35.3173	20.1618845952089,14.440385575684,11.5582907790283	17.1684280300559,4.74883552952856,13.4000107795413	0.178367
LOC100506428	NR_038892,NR_038893,NR_038894	model_2	-1167.47	2.06906390909367e-07,3.10767184208416e-08,0.00443170637725587	1.52505	2.44984	6.12231666362131e-06,1.10508077271832,0.419966906707759	0.24348767164726,1.96829207913709,0.238056911975773	0.178206
EXOC1	NM_018261,NM_178237,NM_001024924	model_2	-6490.29	5.77382586186559e-12,8.20143952751096e-12,0.0268723501691772	15.2029	17.937	3.16337565095525,9.73821382674909,2.30134067396034	0.537499729365875,14.571422477385,2.8280720270307	0.178111
ACBD5	NR_024150,NM_001042473,NM_145698	model_2	-7367.2	0,0,0.00217049570062122	26.5055	15.8431	9.60145287952761,12.0726571548405,4.83135910630459	4.39397558668338,5.74152567229314,5.70763202760675	0.177981
NFASC	NM_001160331,NM_001160332,NM_001005388,NM_001005389,NM_001160333,NM_015090	model_2	-15776.1	0.128784993197225,3.52552332505418e-06	27.1371	26.4988	16.9337190200567,0.000909933077897298,5.6894089375757,1.00355440597583e-08,0.537815160287859,3.97523589467393	14.4018495355161,1.39137608808063,8.87020340692166,0.000380937545970699,0.415732284299873,1.41925973445147	0.177573
MVP	NM_005115,NM_017458	model_2	-5344.96	0,0,0.00221715938119116	28.2555	9.7498	26.6110039754806,1.64450613562065	7.45294717580819,2.29685530203378	0.177378
C3orf18	NM_001171740,NM_001171741,NM_016210,NM_001171743	model_2	-4440.71	0,0,0.00892587704837255	14.5973	21.5057	0.865956976944754,6.06153775309031,1.28581507189254,6.38399894637969	3.12481034619894,10.8938322897168,0.805346363015477,6.6817554499241	0.177282
GUK1	NM_001242839,NM_001242840,NM_000858,NM_001159390,NM_001159391	model_2	125881	0,0,0	422.557	444.455	24.7771463229814,16.4258438378965,109.77045415123,85.9053719633107,185.678558467138	19.1569535222862,15.7879367474474,175.420587511829,109.126929646436,124.962183200604	0.177142
YWHAZ	NM_003406,NM_145690,NM_001135699,NM_001135700,NM_001135701,NM_001135702	model_2	280408	0,0,1.05004893669047e-12	194.447	399.701	11.408198929687,83.8269882319266,23.4121050140345,68.1362495712224,5.81757002750574e-09,7.66345369408833	26.2253167922684,142.640888761142,19.6554077171055,207.122330858303,0.710343971819979,3.34684434496822	0.176502
BRF1	NM_145685,NM_001519,NM_001242786,NM_001242787,NM_001242788,NM_001242789,NM_001242790	model_2	-6767.61	1.11022302462516e-16,0,3.72164017728993e-05	20.1031	24.1871	3.4144428420165,3.57767693867665,1.8034156828013,2.49253165920334,0.000271523297865551,8.66192615653537,0.152839775133768	5.1446735551801,4.07483269730677,0.952792423936277,0.225185924563398,0.989452244652093,12.6640378147858,0.136154591389181	0.176462
SYNJ2	NM_003898,NM_001178088	model_2	-14494.2	0,0,0.0148270774252791	16.5426	14.0848	5.60511310957922,10.937528536255	2.29028806681538,11.7945499181563	0.176222
MCL1	NM_021960,NM_182763,NM_001197320	model_2	-5240.24	0,0,3.0829647439834e-05	44.8192	18.495	1.68634557702648,11.5273085739341,31.6055525857292	3.95189095396019,3.74463583145068,10.7984762269523	0.176048
LOC344595	NR_028301,NR_028302	model_2	-3486.31	0.00678725681773606,4.33930736098986e-06,3.08102414958711e-05	3.58343	3.62875	2.23749431552579,1.3459368760814	2.89989044058586,0.728856752348721	0.174744
C9orf3	NM_001193329,NM_001193331,NM_032823	model_2	-6043.04	0.0224404146457651,3.10107727274911e-08,8.34315398989816e-08	8.23221	7.59318	0.830772581905032,0.811219926533318,6.59021599277694	2.08815879570704,0.393423014188573,5.11160172465413	0.174087
SLC3A2	NM_001012662,NM_002394,NM_001012664,NM_001013251	model_2	-4588.89	0.00390569788735873,1.4432899320127e-15,1.56541446472147e-14	14.3447	12.5652	0.471709679367852,0.23808783896206,1.23490340560194,12.4000131318048	1.56393367745547,1.24142637258498,0.678639249985014,9.08120803544412	0.173783
ISOC2	NM_024710,NM_001136202,NM_001136201	model_2	106.721	0.0241997671057484,8.73537113421641e-07,2.41996090788454e-06	45.058	44.1346	3.75450200565173,8.49335777769273,32.8101761740526	1.78212676203717,15.9848495741827,26.3675957537405	0.173686
PDHX	NM_001135024,NM_001166158,NM_003477	model_2	-5166.9	0,0,0.0175662512798782	15.3366	19.1528	12.3809140194016,2.95547266023777,0.000165671379638413	14.4198393001242,1.4082534078806,3.32470783294433	0.173578
PTPN2	NM_002828,NM_080422,NM_001207013,NM_080423	model_2	-4891.34	0.0274193525879263,2.25542629017639e-09	7.93999	6.42553	2.23688902393128,5.70309206337473,1.02529325031865e-05,8.56046750180284e-09	2.78738378302496,3.5007236987359,0.13742075247044,1.84576674421177e-06	0.17346
PAK4	NM_005884,NM_001014832,NM_001014835,NM_001014834,NM_001014831	model_2	-5155.71	0,0,0.00320042655915542	13.6259	10.328	3.0116606135894,2.7877390413325,7.41864580810753,7.54937308179858e-05,0.407761097261789	2.18404028647047,0.594544136225499,6.07081830580171,1.34307656920827,0.135500932681471	0.173388
GPR34	NM_005300,NM_001097579	model_2	-1610.88	0,0,0.0353203927361586	3.48791	1.39139	0.603729667322206,2.88417830091406	5.76911141123363e-06,1.3913847510205	0.173088
PARVB	NM_001003828,NM_013327,NM_001243385,NM_001243386	model_2	-3226.29	0.0372274482656741,0.000279590958319087	15.3916	16.6383	0.127365883479189,7.8641666077287,6.68521336978158,0.714843061879806	0.493522698740694,6.39519433066907,9.74955493214342,1.12129590974494e-09	0.173016
RB1CC1	NM_014781,NM_001083617	model_2	-12036.7	0.00928077618678325,6.52642701344242e-05,0.000405614478510619	21.607	20.7824	7.81726639958449,13.7897644287848	11.1110140949801,9.67142499469407	0.172842
SRSF10	NR_034035,NM_054016,NM_006625,NM_001191005,NM_001191006,NM_001191007,NM_001191009	model_2	-9091.26	0,0,8.55693849111105e-10	21.3792	16.072	2.26171030112791,7.23235336430867,0.891080555986802,2.66357481009444,3.6497836933566,3.67700910788901,1.00366727808535	1.26639367648521,6.88705905799615,1.89835141184853,2.09491886049444,2.54323104586015,1.38201783098952,3.4534046768472e-09	0.172419
CAND2	NM_012298,NM_001162499	model_2	-7911.82	0,0,0.0171949373296892	7.47666	10.2781	0.624002617936201,6.85265998860087	2.62971484502369,7.64833689591886	0.172397
RNH1	NM_002939,NM_203383,NM_203384,NM_203385,NM_203386,NM_203387,NM_203388,NM_203389	model_2	11061	0,0,0.0106075572617044	88.3593	72.6043	7.4328859696018,11.8940402556102,12.0413724525499,4.95464073542393,7.74247943992571e-05,3.4728259412808,24.7072416456235,23.8561754622775	10.7715465870338,7.55943590077813,5.01818483133431,1.50252768477325,2.52985777856656,9.5080679576532e-05,25.3504491891559,19.8721842543062	0.172333
EZR	NM_003379,NM_001111077	model_2	3701.48	0,0,0.00376455011974797	68.1378	35.4069	18.6628370014567,49.4749325421775	15.7898788823828,19.6170537501095	0.172056
ZFYVE9	NM_007323,NM_004799,NM_007324	model_2	-8340.92	0,0,0.0315323504408268	12.2286	21.1466	1.45414106990595e-10,7.21993856784343,5.00865314079646	1.47207350614276e-10,8.84888122601353,12.2977073187252	0.17196
MSI2	NM_170721,NM_138962	model_2	-4916.43	0,0,7.13873404833976e-14	17.9345	9.19431	10.9893816276795,6.94514921737848	4.05334785379014,5.14096033986678	0.171896
RBL1	NM_183404,NM_002895	model_2	-2421.21	1.05608882983166e-06,1.44496056231347e-08,0.000457317651373912	1.48488	0.958365	0.706490424387749,0.778386762010291	0.291634048591861,0.666731435745284	0.171487
ASTN2	NM_014010,NM_198186,NM_198187,NM_198188,NM_001184734,NM_001184735	model_2	-12580	0.000203160361863186,6.26578401585753e-06,0.00107031738014918	24.2468	25.9704	6.48526892457362,1.35396067485455,7.06748146534893,3.19355920454863,4.01982388974956e-09,6.14657028982815	7.6090394089355,1.11668218110979,11.3555860813462,3.02961978598672e-05,9.1235174137682e-09,5.88909096835261	0.17129
USP5	NM_001098536,NM_003481	model_2	9134.14	0,0,2.01026592483444e-07	45.2444	62.6444	32.0399620907157,13.2044479274405	55.0762923453081,7.56812924964927	0.171036
CCDC121	NM_024584,NM_001142683	model_2	-1964.17	0,0,0.014313758229251	3.24311	1.30699	3.01592168411503,0.227191205051226	0.991967670994727,0.315025453228422	0.170977
MADD	NM_130476,NM_130470,NM_130471,NM_130472,NM_130473,NM_130474,NM_130475,NM_003682,NM_001135943,NM_001135944	model_2	5669.88	0,0,3.57986973398283e-11	30.4152	54.5122	1.32967745344868e-08,0.370486493508784,4.47236261482426e-09,6.33888682089039e-09,3.36960503471306e-09,1.01017872993025,11.2819309191087,0.217522051691379,2.44534361478182,15.0897608041365	7.0333088558269e-09,0.336528522969775,2.49292007577176e-09,0.0834823352641323,0.0778525044636644,0.261562487516213,29.3611054158264,4.38393465724205e-09,2.01011161233356,22.3815741272114	0.170644
SORBS2	NM_001145670,NM_001145671,NM_001145672,NM_001145673,NM_001145674,NM_001145675,NM_003603,NM_021069	model_2	-10308.9	0,0,0.0145660358090879	10.4023	18.5829	0.463063657514172,0.607166236650224,1.74358733383731,0.227042856585645,3.31321686246931,3.20089135884482,0.631798245538146,0.215519162304108	1.21986610007986,0.900811594088419,1.58426607251402,0.10018902726424,5.4425425958267,8.27754145557317,0.456778487852398,0.600895555273223	0.170475
PSIP1	NM_033222,NM_001128217,NM_021144	model_2	3472.48	5.55111512312578e-16,0,0	64.0903	80.986	10.9911836700907,21.743640097323,31.355451443047	11.4556934040879,16.1055885602307,53.4246691839082	0.170439
LSM14A	NM_015578,NM_001114093	model_2	-6565.31	0,0,3.70470689864399e-05	30.3532	19.6231	18.1469484404961,12.2062266882551	8.38889417420546,11.234184394336	0.170359
ITGB1	NM_033668,NM_133376,NM_002211	model_2	-5451.81	0,0,0.00406130406181626	39.9017	17.8628	2.47194542182874e-05,33.7936900004702,6.10796916007231	0.470673854514218,12.0875807807222,5.30449568233229	0.170232
RARB	NM_016152,NM_000965	model_2	-4078.76	0,0,0.0109186620034601	3.35969	6.72151	1.83289349739937,1.52679919762168	4.80999755351295,1.91151024242755	0.170059
COQ10A	NM_144576,NM_001099337	model_2	-2811.48	0.0370360978627285,4.71218932268647e-05	11.0473	11.7573	1.11134342461791,9.93596686529741	3.18151181619656,8.57577489259867	0.170001
PPP2R2B	NM_181676,NM_181677,NM_181674,NM_181675,NM_181678,NM_001127381,NM_004576	model_2	14767.9	0,0,1.61816549049121e-09	65.3497	89.2565	3.88947620777569,13.5072180442722,1.65303994667132,33.4448013989862,4.90208392231334,4.0469805388935,3.9060597631382	3.65592783025322,8.70359528435898,1.6939987086067,54.4693974253772,3.52677698698546,7.79305527558276,9.41371096508527	0.169554
HYDIN	NM_032821,NM_017558,NM_001198542,NM_001198543	model_2	-8857.65	0.000716368207094642,2.7014047154772e-07,1.78489058314524e-05	2.0494	2.27011	1.11676027884407,0.061962893504989,4.98045021106908e-05,0.870626451312526	0.852190633788446,0.189305129127182,4.98692013332423e-05,1.22856291328934	0.169527
PTK2B	NM_173174,NM_004103,NM_173176,NM_173175	model_2	20847.3	0,0,5.57484683971765e-08	33.3368	80.4712	1.09937212772564,6.31424580923818,24.9173948126748,1.00577637990426	0.640011219748825,5.31374837994545,73.7720863944554,0.745340935471691	0.169307
MSMO1	NM_006745,NM_001017369	model_2	1210.58	6.77236045021345e-15,0,5.96451534828901e-08	41.54	46.9384	12.0453587984331,29.4946035193199	21.548671943215,25.3897649290048	0.169113
WHSC1	NM_001042424,NM_133330,NM_133331,NM_007331,NM_133335,NM_133334	model_2	-23658.2	5.99520433297585e-15,0,0	11.3257	12.8491	3.91613241546704,2.93042795038796e-09,6.80942180255988e-09,1.47622058625613,1.30394520482981,4.62941195669911	3.75083018498847,0.0488312386819238,6.9279564302276e-09,1.69554237302137,0.000157355899418291,7.35378273478118	0.16898
AP1B1	NM_145730,NM_001127,NM_001166019	model_2	2709.46	0.00042633055605934,2.37187713914011e-10,2.09016948193863e-08	43.4621	45.4701	13.2254149536151,29.6031551497713,0.633560099392316	6.15533246489935,37.5207477933949,1.79405607664135	0.168927
LFNG	NM_001040167,NM_001040168,NM_001166355,NM_002304	model_2	-3854.73	0,0,0.0419503878411831	13.4959	5.08114	3.93193221145479,0.170331159286819,4.97744112982913e-07,9.39359305990964	2.23494369875564,0.111825096148563,0.0560309994803281,2.67833982542646	0.168921
HLA-DQB1	NM_002123,NM_001243961,NM_001243962	model_2	-3694.43	0,0,8.6815643562943e-10	5.87683	9.77592	4.3009207409462,1.08233721831034e-05,1.57589427423393	5.50460351719122,1.20597142225916e-05,4.27130440185996	0.168767
ADAMTS2	NM_014244,NM_021599	model_2	-2266.13	5.11753972531892e-11,4.58411086867727e-13,0.000215579602671934	0.795963	1.82655	0.285712020082681,0.510250965878868	0.348155335814895,1.47839487307979	0.168343
FANCA	NM_001018112,NM_000135	model_2	-3039.74	1.00629041255296e-06,1.28902044593815e-09,3.69353669188444e-05	1.48129	2.60289	0.787949593902623,0.693336536304299	1.82272223270371,0.780166069596469	0.168333
PPP3CA	NM_000944,NM_001130691,NM_001130692	model_2	74083.6	0,0,1.07089942236183e-06	65.9107	133.311	50.5752912227742,3.52190551507275,11.8134549666589	113.284666235137,18.567361034603,1.45847705710497	0.168294
FOXO4	NM_005938,NM_001170931	model_2	-2552.19	0,0,0.00945064361085757	53.807	17.6268	51.1183745064403,2.68862787035843	13.7806242227955,3.84620169052035	0.168234
GUSBP1	NR_027028,NR_027026,NR_027027	model_2	-5930.74	2.21621609952649e-10,0,1.61003765875023e-10	8.04916	9.64578	2.03584646295681,1.71641954762557,4.29689424802505	0.817654998188597,2.09886963208079,6.72925162886869	0.168158
FKTN	NM_006731,NM_001079802,NM_001198963	model_2	-7245.65	3.80007124115567e-05,2.66863783626725e-06,0.00292517994861652	4.20223	3.10021	2.46231006501444,3.88192539505482e-05,1.73988357510732	2.20231654348652,0.135591138893197,0.762303103717509	0.16815
TMCC1	NR_033361,NM_001017395,NM_001128224	model_2	-10139.9	0.00119197867000309,4.87652089301571e-05,0.00235297267092405	8.5428	7.86984	2.38972506772446,2.261103385752,3.89197393696396	0.882255948260471,2.27075418938519,4.71682503517702	0.167629
CAPN2	NM_001146068,NM_001748	model_2	-4239.68	0,0,0.000269010823380711	40.9112	22.7976	23.078594453203,17.8326024458705	9.03995497434494,13.7576366258364	0.167583
HMGA1	NM_145903,NM_002131,NM_145899,NM_145902,NM_145901,NM_145905	model_2	-65.8808	0,0,0.00130889870747741	33.3044	43.4209	3.69603228422841,4.03383668220494e-05,24.8617188564975,5.9636994499512e-06,1.53567574262493,3.21091217633792	2.10910246097396,0.55505471092432,29.2440317756277,9.70970157817754e-09,0.609251009532037,10.9034906484673	0.167482
RRNAD1	NM_001142560,NM_015997	model_2	-4093.86	0,0,0.000742546040695458	12.756	9.72188	5.2396096631383,7.51640721911579	5.62116529871526,4.10071686069404	0.167441
KIAA1191	NM_020444,NM_001079684,NM_001079685	model_2	8273.58	0,0,0.00304063938610943	49.7065	62.4203	8.20108307427302,17.0804736995623,24.4249468038434	6.11763674837035,15.181477289495,41.121223045285	0.167396
TJP2	NM_001170414,NM_201629,NM_001170630,NM_004817,NM_001170415,NM_001170416	model_2	-9380.45	0,0,0.0221064550497927	29.7419	12.612	2.91478141869681,3.38073954351752,0.497486347691044,0.00276571797242406,18.1583976903444,4.78771371276048	1.40236045524056,2.11006126822387,0.186041927824416,0.000917491802633352,5.61431471059557,3.29827395663001	0.167371
LOC100128252	NR_036521,NR_036522	model_2	194.058	0.413385165167385,5.14920328598123e-11	44.9887	43.7372	11.1037647993262,33.8849083914064	18.1133985633222,25.6238335450602	0.167329
ENSA	NM_207045,NM_207168,NM_004436,NM_207042,NM_207043,NM_207044,NM_207046,NM_207047	model_2	51549.2	0,0,0	146.697	278.634	0.184980069598545,6.35540341884684,84.9399793061728,1.20653776209653e-09,2.84655548035455e-09,30.9845707258148,7.46377411284722,16.768306367936	2.07650242018747e-09,7.65767389563657,192.968713971106,0.236527468912013,0.940888822669736,41.2165432842398,27.9836268569614,7.63020469253051	0.167314
TROVE2	NR_033393,NM_001042369,NM_004600,NM_001042370,NM_001173524,NM_001173525	model_2	-3454.48	0,0,0.00149292207329432	5.09881	3.00864	2.99568877174931,1.86430376851947,9.82442844691254e-10,0.238819554558415,9.71939665114689e-10,3.90380429066798e-09	1.26450012365102,1.44521853068771,7.28279395007146e-10,0.149934795090708,0.148976707385797,6.88935173893087e-06	0.167237
PABPC4	NM_001135653,NM_003819,NM_001135654	model_2	-6210.74	0,0,0.00975838750124758	23.3102	17.7846	16.0416622663942,3.00226063666271,4.26629134512002	9.2710455466733,3.04928971085538,5.46429565590146	0.166886
TCERG1	NM_006706,NM_001040006	model_2	-7507.09	0,0,0.0138617045647296	10.2146	16.7118	1.14556290282671,9.06901881064377	4.66012942283444,12.0516857547413	0.166703
CLDND1	NM_019895,NM_001040182,NM_001040183,NM_001040200,NM_001040181,NM_001040199	model_2	112663	0,0,0	374.462	138.888	50.5833239670286,22.6135411638376,7.61075301021323,90.564890906432,199.820701850879,3.26850077228373	29.4285927385202,19.1928491606247,1.80788598857969,20.1262601962239,65.4401373381032,2.89195223795016	0.166699
DAZAP2	NM_001136264,NM_001136269,NM_014764,NM_001136266,NM_001136267,NM_001136268	model_2	24065.9	0,0,1.09945925585997e-07	111.088	89.8586	2.26426109135543e-06,0.722671813519014,87.9005949097522,2.10967702493684e-05,0.418556207836604,22.0464025360463	0.243584189423628,0.597982268554871,85.0208061414655,0.799820168223732,3.27285732270844e-09,3.19645067183106	0.166654
MON1A	NM_032355,NM_001142501	model_2	-4170.36	0.0366042285842303,0.000428972540461037	16.214	17.9596	12.9831518479921,3.23084216237429	11.3885439511757,6.57109903194699	0.166619
PTPRF	NM_130440,NM_002840	model_2	-13158.9	0.024554391037773,0.0108214324501194,0.0455701972088657	21.6485	22.3062	13.2882913735871,8.36018046086143	9.98248516909302,12.3236689398823	0.1663
AIFM1	NM_004208,NM_145812,NM_145813,NM_001130846,NM_001130847	model_2	-4444.27	0,0,2.154225519857e-06	11.4765	17.0967	4.20321854978656,3.05231569894543,2.39077167847626,1.32799012150146,0.502163875722164	7.3907758213271,3.60825997059698,5.27426228842568,0.823388855727605,8.45320794726553e-10	0.166222
TMEM130	NM_152913,NM_001134450,NM_001134451	model_2	75833.6	0,0,1.10714304391024e-09	91.3568	180.324	46.3987893627775,7.61964287565117,37.3383688865899	61.6148588964068,22.2075554894283,96.5018844768699	0.166196
ZNFX1-AS1	NR_003605,NR_003604,NR_003606,NR_036658,NR_036659	model_2	135.396	0,0,5.80452352849647e-11	91.9461	51.2089	22.0814818360081,8.90481180057901,12.5412217893635,7.24014999672543e-10,48.4186332672964	16.0524682287902,4.94751647218027,11.7093289374331,6.92145497714435e-10,18.4995434524579	0.165575
DLGAP1	NM_004746,NM_001003809,NM_001242761,NM_001242762,NM_001242763,NM_001242764,NM_001242766,NM_001242765	model_2	1235.62	0,0,0	18.2884	53.3624	0.0653677295152737,0.764863393918723,2.47308255569923,0.455052584583014,3.77544531306205e-06,8.25455548858052,6.27548808964316,8.900437973464e-09	1.95997558542875,2.92363599656849e-08,1.44192585006863,4.62685420915513,0.688863448982761,23.2749373071452,19.5812508778929,1.78864262611563	0.165215
CCNC	NM_005190,NM_001013399	model_2	-4075.96	0,0,0.0104216967617029	11.3905	16.3428	5.33131083518487,6.05918102170996	4.94948560603692,11.3932766141661	0.165194
COX11	NR_027941,NR_027942,NM_004375,NM_001162861,NM_001162862	model_2	-4564.17	3.0918601012786e-12,1.43254297313433e-11,0.0262837310932525	21.4927	26.9041	0.815167706940011,10.7072231952398,7.72348968052822,0.0559861018384789,2.19083755508596	1.62473751617024,8.95887091245858,9.93163907147711,0.531627089765913,5.85718540657027	0.165186
MXRA7	NM_198530,NM_001008528,NM_001008529	model_2	12098.8	0,0,0	84.1412	111.481	35.3249906743965,12.8909122171715,35.9252641497989	60.8441733445626,21.4505318865096,29.1858390912421	0.165162
ANAPC16	NR_038391,NR_038392,NM_001242547,NM_001242548,NM_001242546,NM_173473	model_2	-7442.36	0,0,0.000656824103328679	19.2696	13.7095	0.42542212185112,1.67890486497097,2.83537583661261,0.0955370308675075,11.1416312273895,3.0926792853141	0.114771615077912,0.732567886428769,0.405496467249569,0.160972899797213,9.60725910222571,2.68838566185853	0.164963
DDX3X	NM_001193416,NM_001193417,NM_001356	model_2	-5531.77	0.00777120125693176,0.0031408235167667,0.0342521778602712	30.062	31.1224	15.2745462414288,14.7871865109791,0.000247256706780914	14.1399488553571,11.8484403889999,5.13401064866631	0.164954
CCNT2	NR_037649,NM_001241,NM_058241	model_2	-10770.6	2.77555756156289e-15,2.44249065417534e-15,0.012877587578296	5.75856	7.09947	1.18531333207751e-05,3.35109008783934,2.40746103188168	1.13044638022779,2.96267478833472,3.00634438026309	0.164622
PREPL	NM_006036,NM_001042385,NM_001042386,NM_001171603,NM_001171606,NM_001171613,NM_001171617	model_2	28004.9	0,0,0.00350888985807951	32.1104	79.0883	0.222047873639928,8.56077490526267,8.98334989293572e-09,0.0598648551165821,3.05108192530265e-09,21.714463059747,1.55327037058757	0.251781897561038,10.887347209066,2.19568717258322e-06,0.0716387425916924,0.159628104242831,66.3310451056278,1.38682479967506	0.164471
PYGM	NM_001164716,NM_005609	model_2	-6991.25	0,0,0.0391440974930015	16.382	10.0226	6.20620779302842,10.1757466052704	2.14876192804384,7.87385063842962	0.164453
LSM5	NR_024466,NM_001139499,NM_012322,NM_001130710	model_2	-4311.14	0.00472565646232859,0.00161072001679397,0.0241362873361807	8.93711	7.83666	0.714071705699809,0.510914856310108,5.86585187849133,1.84627111984334	1.0288941305194,0.188373460597707,6.02945313591407,0.589939599643388	0.164436
GIT1	NM_014030,NM_001085454	model_2	36287.1	0,0,1.87494817240896e-05	95.5268	85.4268	31.6492400404756,63.8775784559809	14.2600817557731,71.1667250325039	0.164385
PHLDB1	NM_015157,NM_001144758,NM_001144759	model_2	3943.1	0,0,5.98024566533795e-08	70.1033	29.9215	2.90456939355605,31.6653068844397,35.533395895855	1.52443157644377,18.1472905225893,10.2497466460012	0.164317
EXOC7	NR_028133,NM_001013839,NM_001145297,NM_001145298,NM_001145299,NM_015219	model_2	-2915.78	0.00106396322763047,0.000152237727566673,0.00637203635713968	34.5054	36.0206	13.3186058622024,2.9173562263405,2.19311438099713,0.395497413402309,0.645376016655483,15.0354118908474	16.8813741298712,5.98527970077435,1.12581747264138,0.22737427794411,0.380824702880522,11.4199581973612	0.164287
NAA60	NM_001083600,NM_001083601,NM_024845	model_2	-4502.12	6.69062883984495e-08,2.29231057469192e-08,0.00967056757977836	25.7741	22.8341	16.5503926924471,4.89908301400561,4.32460708710819	10.9129046232569,4.53038435773895,7.39078413140697	0.164211
LARP1B	NM_018078,NM_178043,NM_032239	model_2	-5549.75	4.44089209850063e-16,0,1.03800301687329e-11	4.39848	5.94858	1.03529393136877,1.23718926888751e-06,3.36318277680781	2.33489638446983,0.0408901813105847,3.57279583904085	0.164011
MID1IP1	NM_021242,NM_001098790,NM_001098791	model_2	5686.51	0,0,0.0168114270123599	89.2762	41.5239	28.9546833814556,40.6144183395775,19.7070627002484	12.6635368399551,25.6922121791995,3.16813070727365	0.163803
SERBP1	NM_001018067,NM_001018068,NM_015640,NM_001018069	model_2	-12697.2	0,0,0.00533837752332855	24.4658	20.0026	5.07471386582655,8.16235288787112,4.510171137443,6.71855385287167	3.67517553161763,6.66601280885944,0.892918819006997,8.76848831391212	0.163757
ERCC1	NM_001983,NM_202001,NM_001166049	model_2	-5359.46	0.00519979052412933,0,0	28.914	35.1658	6.69019740093406,19.2283196201409,2.9955125058932	2.38491712489165,27.2409585126163,5.53994169187373	0.163563
KCNJ11	NM_000525,NM_001166290	model_2	-5676.92	0,0,0.00237621353300022	6.8511	13.7727	4.75081417855781,2.10028371158913	7.3013510404444,6.47132994867336	0.163305
SEPT6	NM_145799,NM_145800,NM_145802,NM_015129	model_2	-5897.83	0,0,0	10.4763	22.9816	1.2390758813285,0.60513957248855,8.26804121051202,0.364066499835483	0.681959201060172,0.146172501845275,21.8871128638621,0.266374128780034	0.163163
MARVELD2	NM_001038603,NM_001244734	model_2	-1489.01	1.11022302462516e-16,0,0.00896590504036898	1.94252	0.812153	0.865290875144885,1.07722631252005	0.494279497013402,0.317873256851025	0.163156
TPM3	NM_153649,NM_152263,NM_001043351,NM_001043352,NM_001043353	model_2	8493.9	0,0,0	60.2977	73.5183	9.52155009870629,1.48258746164568,35.9619830502244,3.62802500068738,9.70354456797993	4.29358205680808,1.58026438735994,45.7920605233276,0.000464535362821718,21.8519389559544	0.162763
MFSD12	NM_021731,NM_001042680,NM_174983	model_2	-5169.36	1.02140518265514e-14,0,8.65973959207622e-15	27.567	33.1586	9.26538305031176,4.23614949949847,14.0654763524431	5.74845009944228,7.29821796761367,20.1119322200673	0.162742
PIK3IP1	NM_052880,NM_001135911	model_2	-3992.2	0,0,0.000947213479009057	29.9099	21.4797	21.9218359403796,7.98805603882293	19.2264491492965,2.25320342202149	0.162171
PPP1R21	NR_024188,NM_001135629,NM_152994,NM_001193475	model_2	-5911.77	2.20501139802654e-06,3.22486481962869e-11,3.8962852633162e-07	16.8118	18.7634	1.08090551870656e-08,13.8456198532806,2.96619004065087,3.39883683457635e-05	1.61599832000188,16.7139231731653,0.269837688531822,0.163664080547819	0.162053
TMLHE	NM_018196,NM_001184797	model_2	-5395.87	0,0,7.56906245347189e-07	6.13551	4.47658	5.99091318609241,0.144595146051859	3.64568123120179,0.830895937403424	0.162043
OXR1	NM_018002,NM_001198532,NM_001198533,NM_001198535,NM_001198534,NM_181354	model_2	-397.187	0,0,0.00754332313130424	20.2566	54.5445	0.0556368851368886,1.94855846089982,2.97388380732074,11.3433958261752,3.62110169020764,0.314068421995905	1.72957290583956,8.07976347289418,6.59552895490043,23.4484983249483,14.1599978420419,0.531116847820041	0.161744
DGUOK	NM_080916,NM_080918	model_2	-103.648	0,0,6.44412355810253e-06	31.8218	44.1751	22.6689178702237,9.15292907908222	38.6081129904303,5.56695428420935	0.16161
UPF3A	NM_023011,NM_080687	model_2	-2611.85	2.16458435892131e-05,1.32541273323294e-06,0.00265749728990849	32.6727	29.7053	17.4455542550838,15.2271475423348	20.6564856552139,9.04878645112822	0.161432
LYNX1	NM_177458,NM_023946,NM_177457,NM_177476,NM_177477	model_2	60699.5	0,0,7.57801488227017e-10	55.6654	124.843	1.50124606906827,0.0976027606895653,3.37057224052298,30.9482483977987,19.7477109130435	1.33415964399686,0.0512900218943672,4.81853639407178,89.5321727586196,29.1070858395704	0.161187
POU6F1	NR_026893,NM_002702	model_2	-8453.95	0,0,0.00027343642018296	14.5379	23.6272	10.2963488031445,4.24155718190078	12.9272528417096,10.6999694437346	0.161108
APP	NM_001204301,NM_001204302,NM_001204303,NM_001136130,NM_001136129,NM_000484,NM_201413,NM_201414,NM_001136016,NM_001136131	model_2	669182	0,0,0	395.875	654.216	1.28136040431236,1.4105730281044,8.0773477298172e-09,5.03759320467703,7.06851796985374,17.9242318018132,135.850194307534,62.1631531577562,1.5852062692636,163.554466458113	0.965711271666264,0.775720713448968,1.38583539543768,7.16977412034516,83.5946318143088,15.3102003902745,153.227036224589,87.6536338987117,1.79694007869782,302.336567104838	0.16103
ACP1	NR_024080,NM_001040649,NM_004300,NM_007099	model_2	2134.48	0,0,0.000231895204973909	38.4333	57.042	3.8715541047827,0.443489276302194,19.8499834697186,14.2682364163973	8.99534553558562,0.241594870220933,35.3684498752999,12.4366197785002	0.160525
SMG7	NM_173156,NM_201568,NM_201569,NM_001174061	model_2	-11178.7	0,0,0.00427736954103752	14.334	18.0986	4.7277932051167e-05,10.4086930509827,0.391865854892469,3.53337360582997	7.2281280158434e-06,10.2385580721218,1.21471629666373,6.64532200863602	0.160448
TMEM30A	NM_001143958,NM_018247	model_2	13118.3	0,0,0.00791251845435459	47.7358	61.6747	9.94858554867331,37.7872624694613	22.7265486708428,38.9481983078351	0.160081
SMAD7	NM_005904,NM_001190821,NM_001190822,NM_001190823	model_2	-5010.66	7.43827222038362e-12,2.68450817131338e-11,0.0369479748870998	10.8656	8.36478	1.33677762706661,2.23164409044228,6.93718163591541,0.360016299034539	2.36613514855788,0.837403260181481,5.16123792271827,2.32882145076532e-09	0.159841
LUZP1	NM_033631,NM_001142546	model_2	-13719.7	0,0,0.0144131874120021	5.64112	14.8064	5.97704330190652e-05,5.64106348174277	2.36404582805429,12.4423712989001	0.159653
FOXJ3	NM_001198852,NM_014947,NM_001198850,NM_001198851	model_2	-9575.56	0,0,0.0166513464005281	12.8859	18.0252	9.89550704727638,0.00268964055977129,1.95745332698456,1.03027580107809	13.0613185187799,2.87589333851676,1.9124056231503,0.175615695632358	0.159339
ARL6IP4	NM_018694,NM_016638,NM_001002252,NM_001002251	model_2	25517.3	2.22044604925031e-16,0,0	122.204	137.932	23.7138662257047,26.2177429114238,17.7948307760661,54.4780256239795	18.0264115245407,51.5551551888712,7.26410632031892,61.085863633722	0.159234
LDB3	NM_001171610,NM_001171611,NM_007078,NM_001080114,NM_001080115,NM_001080116	model_2	-9354.91	0,0,5.11035913846047e-05	12.7476	8.02207	0.515060839648284,0.0409249090366245,1.10082740117481,5.8939584957436,5.19686793988396,3.82252205020069e-09	5.43269502260898e-06,0.578725652065241,1.25035919950631,2.86129474001815,3.16593191155857,0.165752499219005	0.159103
PPP5C	NM_001204284,NM_006247	model_2	1452.38	0,0,2.20566914276299e-05	32.9572	48.2254	7.48178490949838,25.4753845033331	3.28180648726021,44.9435694329231	0.158964
AFAP1	NM_001134647,NM_198595	model_2	-10773.7	7.53751514904755e-05,4.83014131503756e-05,0.0403001369995675	5.49527	4.89097	1.06451961929548,4.43074859295919	1.72460691454425,3.16636595403829	0.158895
DEF8	NM_207514,NM_001242817,NM_001242818,NM_001242820,NM_001242822,NM_017702,NM_001242816,NM_001242819,NM_001242821	model_2	-3410.63	0.00284729399242079,3.88332093481658e-07,7.14788436251279e-06	43.958	50.1154	1.43378283186121,1.57611471841154,12.4804224537225,0.438528131723882,5.32241642694871,3.40174564977856e-09,5.97520105666372e-09,15.9441660674678,6.76254436280236	2.83418496773494,3.71093849403338,6.48993414808979,0.611624127154436,5.9314123533152,0.000138866315989962,0.665258765162584,18.0916260425515,11.7803007469245	0.158857
CXorf40A	NM_001171909,NM_178124,NM_001171907,NM_001171908	model_2	-3816.74	7.04769576032049e-13,1.4432899320127e-15,2.27831257400002e-05	6.26196	8.93702	1.94348535295391,1.6384213338642,1.8709112505056,0.809141530695896	1.65977822894659,3.37535495374789,3.05200867286421,0.849877982755811	0.158763
BMP2K	NM_198892,NM_017593	model_2	-3724.39	0.157417786811891,3.02228474126087e-05	2.88854	3.33014	1.30532539601893,1.58321957270626	0.97711096704993,2.35303268125928	0.158483
GLUL	NM_002065,NM_001033044,NM_001033056	model_2	795313	0,0,0	701.143	456.952	6.54203288806663,116.025998887957,578.574484470872	4.56263144070309,147.489086532548,304.900364461717	0.15794
MAP7D2	NM_152780,NM_001168465,NM_001168466,NM_001168467	model_2	-3002.79	0,0,0.0376609684653356	11.0871	35.3795	1.23580701972437,2.26488352687115e-09,3.80253305394773,6.0487173370418	1.79752179373044,0.108208398766255,8.69403811792835,24.7796840659926	0.157891
ARHGAP24	NM_001025616,NM_031305,NM_001042669	model_2	-6652.44	0,0,9.24842640241952e-05	4.46776	9.81508	0.950750216349402,0.0870458679617606,3.42996204933704	0.540425824263588,0.208136912930491,9.0665179796215	0.157742
C7orf50	NM_032350,NM_001134395,NM_001134396	model_2	9259.65	0,0,0.00450695321153438	63.1609	87.1428	3.84494085246455,0.000140601446194642,59.3157806615015	16.0018422625414,3.03559493904579,68.1053206206016	0.157585
MAGED1	NM_006986,NM_001005332,NM_001005333	model_2	37253	0,0,2.13056462361472e-07	77.7021	119.947	26.3009755143882,50.7465650436909,0.654562314754087	21.7486869386615,95.6135601983702,2.58476532574027	0.157166
EPB41L2	NM_001199389,NM_001135555,NM_001199388,NM_001252660,NM_001431,NM_001135554	model_2	1539.14	0,0,2.78178036161592e-10	68.1706	33.589	3.15303525996839,0.475798722843608,11.2639496411593,24.2928359407494,13.4115504516625,15.5734255816209	1.11689773868432,2.24966024932769e-06,4.20811842621926,13.7972213804909,10.0548404576268,4.41196480201913	0.157026
NCAM1	NM_000615,NM_181351,NM_001076682,NM_001242607,NM_001242608	model_2	34304.1	0,0,0	117.532	99.4085	27.3652161915164,27.9224405856686,1.64963565416713,0.858080229441982,59.7368533004314	23.6960441698931,37.5167391825784,1.57374672529877,1.69458191536633,34.9273561049011	0.156907
PIAS2	NM_004671,NM_173206	model_2	-9023.53	0,0,0	6.51575	8.49069	5.5442272026859,0.971525880187607	5.89672655857175,2.59396377669025	0.156403
YIF1B	NM_001039672,NM_001039673,NM_001039671,NM_033557,NM_001145461,NM_001145462,NM_001145463	model_2	-5537.02	7.76335749241852e-07,3.67390627964426e-06,0.040807037505351	17.7691	20.0932	2.13042880469161,9.43362017766336,0.951637633289428,1.82667827954157,1.02979158034435,1.15109369764472,1.24584321737374	2.72533239981514,9.15422316294659,3.47416717635411,1.65632187872047,1.59059723684549,0.773212754698551,0.719304783661511	0.156294
OPCML	NM_002545,NM_001012393	model_2	-6704.83	0,0,0.0104616495586838	12.8824	31.693	8.34658535682295,4.53583905282418	25.4837841047193,6.20923410106841	0.156177
PPP2R5C	NM_002719,NM_178586,NM_178587,NM_001161725,NM_001161726	model_2	-7218.09	0,0,0	28.5789	30.4983	1.1800934949004,1.2313191541151e-05,7.36783622065238,0.866129250164343,19.1647924191517	1.5193630481561,3.91460559779042,3.44922286722195,0.576665650695694,21.0384070581836	0.15611
SMARCAL1	NM_014140,NM_001127207	model_2	-4638.48	0.000874885829322714,0.000197835453458084,0.0144614553344801	5.43342	6.30202	1.28182489898698,4.1515996950999	0.504820047167507,5.79719750214978	0.15581
CYBASC3	NM_001161454,NM_153611,NM_001161452	model_2	-4657.93	2.72130918436142e-05,3.13806800544825e-07,0.000441580266679842	8.07603	7.07628	0.64768055916395,2.25344748623252,5.17490406773933	0.121566722600182,1.32018701520416,5.6345278220729	0.155482
RNF166	NM_178841,NM_001171815,NM_001171816	model_2	-3858.63	3.02739726842916e-07,6.41769726250629e-09,0.000609344823567448	11.5687	9.65738	7.76620029624711,1.46208330237235,2.34037709046822	7.98402430999202,0.644754364935385,1.02860423106074	0.155414
AKT1	NM_005163,NM_001014431,NM_001014432	model_2	1105.58	0.000176184489077413,4.93697693837447e-09,1.06450350112475e-06	44.6012	42.3499	7.69751072358543,32.4287850594952,4.47486012657992	4.01051021541661,37.3700594587049,0.969365361046173	0.155327
PRKACB	NM_001242857,NM_001242858,NM_001242859,NM_001242860,NM_001242861,NM_001242862,NM_182948,NM_207578,NM_002731	model_2	40498.7	0,0,2.55351295663786e-15	67.8422	104.742	2.33673813844938,10.0457992562353,1.29501278181592e-08,1.82133732270527,11.8004253153579,37.2994913577443,0.0769101508610376,3.62055216824935,0.840927402351696	4.72980439127497,5.11590401376731,1.86752166840872,4.94420858477137,29.0096969403316,54.4353570785298,0.430254448195995,2.86625913583178,1.34315549506033	0.155325
MRPL55	NM_181463,NM_181454,NM_181455,NM_181456,NM_181462,NM_181464,NM_181465,NM_181441	model_2	3074.84	0,0,1.8235173809833e-06	58.7297	87.7616	3.27811230388842,2.23925291649882,0.577371789974523,3.62586556881786,0.804516209213819,1.06443873935546,26.6914912907117,20.4486604512015	10.8370969570764,4.07907849777897,1.86563418785045,3.70545588550208,1.85554819820282,6.86823073897205,38.1462027155312,20.4043714910343	0.155024
DNAJB12	NM_001002762,NM_017626	model_2	-7950.52	0.432194685568798,5.71648364067201e-06	12.528	12.8884	7.0014515630545,5.5265023434376	5.21174043715673,7.67662871651476	0.154491
SOD2	NM_000636,NM_001024465,NM_001024466	model_2	2690.14	2.75557354711964e-13,0,2.22044604925031e-16	75.1788	83.8253	16.6998125236241,45.6811794382507,12.797823440777	24.9011975752892,37.9941159714802,20.9299648025788	0.15438
MRPL33	NM_145330,NM_004891	model_2	2005.02	0,0,1.84869008990063e-10	65.3866	88.6028	47.0741153731278,18.3124626699275	50.1352563058019,38.4675453073294	0.154093
ADD3	NM_016824,NM_001121,NM_019903	model_2	6242.45	0,0,0	77.4728	32.1951	5.69755032708544,1.4751985513821,70.3000604673	7.1467856299299,0.776664590881538,24.2716683714989	0.153523
ABTB1	NR_033429,NM_172027,NM_032548	model_2	3390.94	0,0,0.0148539719020474	36.4568	57.6644	12.3057551330794,16.2247994007352,7.92621687791449	10.6246496283957,27.6817047756427,19.3580812848924	0.153294
SPHK2	NM_001243876,NM_020126,NM_001204159,NM_001204158,NM_001204160	model_2	-4329.03	0,0,0.00411493289237208	19.3073	26.8201	3.9011464699939,1.43285365271318e-05,3.72493786364932,0.177468031335289,11.5037666934491	2.78347417977502,1.7754965382565e-05,3.70008662596718,0.330515525368097,20.0060074446852	0.153241
FUZ	NR_033269,NM_001171937,NM_025129	model_2	-3135.38	0,0,6.12180298809051e-06	27.4352	18.4524	1.99307013189349,1.06440387680417e-05,25.4420802991911	1.43639123405098,2.72802395001275,14.2879847283891	0.153037
FAM208A	NM_001112736,NM_015224	model_2	-13117.8	0,0,0.000457472727251607	7.98605	6.13679	3.83151489633727,4.1545343107026	3.88322269723084,2.25356778907766	0.153001
TESC	NR_031766,NM_017899,NM_001168325	model_2	64.9272	0,0,0.00455334729274071	16.7426	46.1313	4.44852689015405,12.0671902400151,0.226893604825286	5.19962467782399,39.435413694444,1.49629180986559	0.152987
POLL	NR_033406,NM_001174084,NM_013274,NM_001174085	model_2	-4785.68	0.00380045584070443,0.000656185784772001,0.0116091094569811	11.2623	12.3059	7.61755153537411,0.559790381196117,0.000307752310309659,3.08465612212163	6.44136824781417,0.649528409379328,1.0016134016902e-05,5.21499510353445	0.152965
CAPRIN1	NM_005898,NM_203364	model_2	-11496	0.00072993312614078,0,0	34.0121	38.0845	21.3937044430175,12.6183739102951	18.1404911726579,19.9440284715773	0.152681
GSN	NM_001127662,NM_001127664,NM_001127665,NM_001127666,NM_001127667,NM_001127663,NM_198252,NM_000177	model_2	-4907.7	0,0,0.000581029083888795	5.42182	3.16217	0.00753223289354887,0.0419456215267384,0.399598035521709,1.73085204884924,0.371658706458519,0.206891561273131,2.0174849036324,0.645852703100021	0.00962890221258112,0.0207031604493735,0.130340780596946,1.38435643998202,0.19386344426029,0.222425723602379,0.861672999478062,0.339175711452303	0.152385
ZNF331	NM_001253799,NM_001253800,NM_001079906,NM_001253798,NM_001253801,NM_018555,NM_001079907	model_2	-7947	0.00508757562263396,2.4606347737155e-07,2.96701924584752e-06	7.85125	8.857	0.548242536843865,0.119327452217626,0.972736705778512,0.0197527307426062,3.49006125851436,2.39347127895275,0.3076590601377	0.693654171178979,0.312659776190794,1.62796178432523,2.38802826007181e-05,4.09829373828388,1.37377991137096,0.750625774784053	0.152259
PRKAA1	NM_206907,NM_006251	model_2	-7170.29	0.00189821748887409,0.000888271489648096,0.0357912777982048	4.95426	5.50568	3.46650714911615e-05,4.95422617576916	0.836880855041597,4.66879571824209	0.151996
TNRC6B	NM_001162501,NM_001024843,NM_015088	model_2	-22195.8	3.14487914709893e-07,7.29239602037524e-09,0.000669445222404419	4.50539	3.98951	0.334181568638065,2.50478456469195,1.66641926013999	0.899480723221907,1.78481927611449,1.30520549644003	0.151288
PICALM	NM_007166,NM_001008660,NM_001206946,NM_001206947	model_2	987.658	0,0,3.03002067880698e-12	50.7464	39.946	5.33262178143567,18.0424250629396,0.177547543003156,27.1938323266971	8.47143763221998,15.1564762762126,0.940298037109793,15.3778169553503	0.150912
PPIE	NR_036543,NR_036544,NM_203456,NM_006112,NM_001195007	model_2	-6329.86	1.2179146580138e-13,0,0	21.0851	31.0897	4.85609538348623,8.52944713778314e-09,9.53237441580715,0.000717415631569078,6.69593515023774	3.08756527976647,1.05015019234153,17.6870093064425,9.44168000552704e-05,9.26490067290219	0.15059
PPCS	NM_024664,NM_001077447	model_2	-2384.73	3.46857098598718e-10,7.02771174587724e-13,4.67317253274313e-05	19.4218	25.5822	9.67321649472322,9.74854967255986	8.90031501325628,16.6819075845826	0.15015
PDE4DIP	NM_001198832,NM_001198834,NM_022359,NM_001195260,NM_001195261,NM_001002810,NM_014644,NM_001002811,NM_001002812	model_2	-23061.9	0.000181227265487305,0,0	39.552	42.5353	18.1613012640184,1.98491514263894,10.3034125815624,2.90665481108245e-10,0.183583890592527,2.06959829072037e-10,2.17590847012062,6.74289505043655,1.90697757423406e-07	15.8138547620698,1.96205222911979,15.1940525325965,1.93625763940316e-10,0.128717351518733,1.75821279116554e-10,2.07405611072559,5.08965748569055,2.27289442388943	0.150143
HMGCS1	NM_001098272,NM_002130	model_2	-4638.5	0,0,0.0417156964529958	18.1749	34.8772	6.42192517129479,11.7529532587462	17.5561193088799,17.3210959924206	0.150029
CCM2	NR_030770,NM_031443,NM_001167934,NM_001029835,NM_001167935	model_2	18792.6	0,0,0.000512324650142282	82.9273	103.559	33.9818299924618,11.4370658162134,29.9859366130382,3.29021087176317e-09,7.52242739774712	26.8996623597678,14.4608808147927,43.1681941204277,0.454698088214446,18.5752949740213	0.150026
TKT	NM_001064,NM_001135055	model_2	-2771.21	3.60054426362666e-06,4.99611030324587e-08,0.000488911418118687	3.04751	2.36661	1.63746401794281e-06,3.04750870218272	0.354970672711691,2.01163746713875	0.149991
PICK1	NM_012407,NM_001039583,NM_001039584	model_2	-2094.02	0,0,0.0142197768024348	26.1486	33.7624	3.63058609277272,2.71229377146465,19.8057555030523	6.77020371047068,6.48051887500669,20.5116290649545	0.1499
NUDT8	NM_181843,NM_001243750	model_2	-1188.69	0.0531741895265558,0.00343434712873714	7.72592	6.77703	1.67347151827917,6.0524517176181	0.453724342183625,6.3233091162112	0.149654
HNRNPAB	NM_031266,NM_004499	model_2	-1452.4	0.521862865913161,0.000356512607079806	34.9443	34.8654	20.8159871876602,14.1283611881271	15.5792424234209,19.2861206875561	0.14885
MRPL21	NM_181514,NM_181515	model_2	1640.12	1.57651669496772e-14,0,4.66814224631129e-06	49.1113	61.8498	34.2150950347942,14.8962344491645	52.2896010701912,9.56024472497111	0.148744
FASTKD3	NR_036553,NM_024091	model_2	-2245.62	4.7342900710845e-09,6.94159285608009e-10,0.00499582518027575	3.49411	6.18721	1.94371516882566,1.55039175042418	4.35881616105354,1.82839185403934	0.148205
MCAT	NM_173467,NM_014507	model_2	-3695.7	0,0,0.00826097946010806	8.43239	16.352	5.76144994024194,2.6709430607825	8.75783732891195,7.59412757802222	0.147669
PHKB	NM_000293,NM_001031835	model_2	-10308.4	0.000198991635051993,0.000111351860775599,0.036683417530095	9.90438	10.7708	2.68146272146358,7.22291302426744	1.32907042250655,9.4417345757295	0.14734
YTHDC1	NM_001031732,NM_133370	model_2	-12426	0,0,0.0149268509149431	17.5286	12.2938	14.6076507712292,2.92092200832492	8.43471369798025,3.85908138373788	0.147267
MOBP	NR_003090,NM_182935	model_2	234358	0,0,0	665.402	132.541	583.372460402588,82.029630339962	96.6881166322572,35.8524699945033	0.147224
THTPA	NR_023314,NM_024328,NM_001126339	model_2	-1808.06	0.96712398568118,0.0153031134790835	2.58505	2.74295	0.996253769655434,1.67814813537442e-06,1.58879903872929	1.46038178270532,1.66401089548662e-06,1.28256475428482	0.147023
SH3GL3	NM_003027,NR_026799	model_2	3966.03	0,0,0.000155786498586052	67.2616	48.773	34.6830068414475,32.5785522479518	32.3152952374543,16.4576810974392	0.146922
ADRA1A	NM_033303,NM_033302,NM_000680,NM_033304	model_2	-1664.2	0.0808504321545351,0.0228393415984302	1.54646	1.31832	0.774870197957464,0.543953225043048,0.212290551766583,0.0153435956668459	0.538731245142419,0.609078614022245,0.109233932101625,0.0612735128193331	0.146828
RUFY2	NM_001042417,NM_017987	model_2	-11232.9	0.0156932630220639,0,0	14.6343	16.7277	6.47744400755249,8.15684265596729	9.85582509252789,6.87187934451931	0.146571
FAM182B	NR_026714,NR_027061	model_2	-2188.86	0.000196313110258917,0.000107361690008578,0.0356751303755862	0.921388	1.58816	0.530985842339314,0.390402486090938	0.68261993354151,0.905537023096682	0.14647
SYT15	NM_031912,NM_181519	model_2	-6918.57	0.0023786262079083,5.7451380878204e-06,0.000113205172478925	6.47816	4.99444	3.57848853670844,2.89967488517685	3.48963365645489,1.50480465847519	0.146311
PXN	NM_001243756,NM_001080855,NM_002859,NM_025157	model_2	-6730.65	0,0,0.0310899498001751	15.5498	5.55422	2.02320809977528,2.71731839835234,9.86254306853635,0.946757190651326	0.569974126081807,0.648925364763182,4.33532042712722,3.04384485832153e-07	0.146291
SCAMP5	NR_033660,NM_001178111,NM_001178112,NM_138967	model_2	135872	0,0,1.02327880905362e-05	120.506	227.272	36.6557021674304,1.15949624110311,1.131242072121,81.5599605830132	101.730083754364,2.76954408764098,1.19995042003462,121.572844885131	0.145997
LOC100505894	NR_039993,NR_039994,NR_039995	model_2	-1462.85	0.0386197403621066,0.0217391157541517	16.7428	14.9577	0.0777380045358419,11.4241754009171,5.24088799489131	0.941972707444682,8.02265975737345,5.99310298780858	0.145978
CDKL3	NM_001113575,NM_016508	model_2	-1741.28	0.0234990864337939,0.00964892139634765,0.0416200307059231	2.45073	2.10008	1.50346476658057,0.947266195448568	0.982307326001482,1.11777673295235	0.145729
NCALD	NM_032041,NM_001040624,NM_001040625,NM_001040626,NM_001040629,NM_001040630,NM_001040627,NM_001040628	model_2	50650.7	0,0,0.00322192288968715	37.9276	132.866	9.15117884253621,0.307648109217984,0.000987169351955074,6.59114107271711,9.36827613464697e-09,0.0758704234390101,21.3077079582468,0.493031216802224	20.0688096579333,0.581001561557735,2.84815068093079,17.0380121726781,0.732368231046641,0.749297531586742,89.8764540939937,0.971574327644737	0.145207
PMP22	NM_153321,NM_153322,NM_000304	model_2	13967.8	0,0,0	124.286	61.7186	25.6774845987133,95.2017845720217,3.40623969257112	14.9192283596499,38.3172310256891,8.48213467198856	0.145155
MPRIP	NM_201274,NM_015134	model_2	-10121.4	5.96415139497708e-10,8.88178419700125e-16,2.70616539177482e-08	33.7678	31.8547	11.1457132117948,22.6220561980279	15.1369598720169,16.7177198190622	0.145118
TOR1AIP2	NM_145034,NM_022347,NM_001199260	model_2	-20073.8	0.00134243029953784,0,0	10.0459	9.49665	4.01736517517621,5.39300815886823,0.635575200445566	2.41983966299962,6.12091566502512,0.9558929795621	0.145089
BRD7	NM_013263,NM_001173984	model_2	-3744.66	0,0,0.00599846400524784	31.4646	21.3486	23.9127144739532,7.55189689559286	13.1298079070284,8.21874411561506	0.144967
MYO1B	NM_001161819,NM_012223,NM_001130158	model_2	-7104.24	0,0,0.0481027770228166	4.39963	6.38173	3.42931624419094,0.97028179718859,3.4293527471691e-05	4.99378795114045,0.482458498927223,0.905481232610438	0.144937
PVRL3	NM_015480,NM_001243286,NM_001243288	model_2	-6205.76	0.21979978103628,4.27170063654891e-07	3.87686	3.74287	2.68068546405637,2.05443093060695e-05,1.19615308486926	2.90425824596461,0.225725021000611,0.612889937140752	0.144788
STEAP2	NM_152999,NM_001040665,NM_001040666,NM_001244944,NM_001244945,NM_001244946	model_2	-9035.82	0,0,0.0127585606345474	6.13508	13.2871	0.119972898846469,1.56141423342984,1.91362160804673e-09,0.437552421265521,9.93004749250251e-10,4.0161411583721	0.362370286668442,4.8784111616695,0.323728498854299,0.474240260129792,4.15736535473166e-09,7.24838780257744	0.144728
ATP8A1	NM_006095,NM_001105529	model_2	-13862.6	4.5936278385561e-06,3.69605679961804e-06,0.0450485958718813	23.693	22.3237	5.29171590118379,18.4012629332004	8.21107354196003,14.1125878881661	0.144474
ATG12	NR_033362,NR_033363,NM_004707	model_2	-8261.73	0.153210917879066,0.020511624127046	10.5103	10.9498	0.920177990661797,2.60477622082496,6.98536397842466	0.550406631643903,1.54037620199444,8.85905017254857	0.144438
ZRANB2	NM_005455,NM_203350	model_2	-2202.8	0,0,0.018506240827675	29.5524	35.3385	11.5723496862278,17.980035414746	18.9420826515179,16.3964176989684	0.144431
AXIN1	NM_003502,NM_181050	model_2	-6618.87	0,1.11022302462516e-16,0.0357366840943438	10.4271	8.10574	7.85609605860545,2.5709957387524	4.93926172403641,3.1664744511311	0.144077
C16orf13	NM_032366,NM_001040160,NM_001040162,NM_001040161,NM_001040165	model_2	12121.7	0,0,6.51926024941574e-07	106.813	135.687	58.867567343864,7.61716320033191,27.8218738726414,8.5608417920968,3.94561111769797	87.1760395208747,14.4012327451901,23.6973013516629,2.97683735849276,7.43531406845151	0.144034
MIAT	NR_003491,NR_033319,NR_033320,NR_033321	model_2	73427.3	0,0,0.00167903351362908	53.582	89.0907	2.04501372407041,8.06681348156085,16.5867725260272,26.8833634915507	5.57089743827303,8.96750412153001,38.1779334477388,36.3744123809125	0.143334
GGA1	NM_013365,NM_001001560,NM_001001561,NM_001172687,NM_001172688	model_2	-6807.87	0,0,0.000761896024209063	26.5935	22.2569	11.8098227587817,4.27182780592075,1.98197447712972,2.47445980114278e-06,8.52987076377973	11.6001285215337,3.65531385948721,1.39995601221159,1.39377752698126,4.20770047715527	0.143327
DMPK	NM_004409,NM_001081560,NM_001081562,NM_001081563	model_2	-5668.4	0,0,1.01860437276002e-05	32.1527	22.6725	11.3748184413945,2.97416762208805e-05,10.0465683401103,10.731317581879	4.78515983322069,0.270165990468994,7.10955738775678,10.5076007718342	0.142719
GRIA2	NM_000826,NM_001083619,NM_001083620	model_2	9002.96	0,0,9.32587340685131e-15	38.8488	56.8852	4.54086788920989e-05,9.84596332203533,29.0027421249785	0.0573901386127925,22.4674988656798,34.3603375702291	0.142526
TCN2	NM_001184726,NM_000355	model_2	-3758.5	0,0,0.034260313360591	13.6368	6.92583	3.39231439758546e-05,13.6367936149065	0.987116834230268,5.93871498774046	0.142524
SLCO3A1	NM_001145044,NM_013272	model_2	-10779.1	0.137890387333649,0	15.2927	17.2692	8.24518667350928,7.04755419277899	11.7683047679289,5.50093129035092	0.142304
TTI2	NM_001102401,NM_025115	model_2	-310.306	0.0393509727125778,0.0244585727545161	0.0977374	0.183923	1e-10,0.0977373797608513	0.0261249400126382,0.157797685433381	0.142043
BCAN	NM_198427,NM_021948	model_2	48602.5	0,0,0	188.558	72.089	15.0574560287749,173.501000889934	15.9815367844637,56.1074800559803	0.141836
SRSF3	NR_036610,NM_003017	model_2	983.649	0.080422394347663,0	42.6258	44.6515	12.9671612680398,29.6586692730328	7.26228817960964,37.3892589264447	0.141565
PCDH11Y	NM_032971,NM_032972,NM_032973	model_2	-4613.01	0.000300918055185284,3.21247776047251e-07,4.67691262736603e-05	1.19522	1.3596	0.684044547549936,0.111697684521013,0.39947991952318	0.639623889481588,0.0730957518082087,0.646876927871585	0.141555
LOC440288	NR_038448,NR_038449	model_2	-1322.28	0.00696834645748123,0.000770009373431191,0.00789514480148223	2.35577	1.75254	1.94506509218772,0.410700785312037	1.69467216001542,0.0578641541567732	0.141321
WDR81	NM_001163809,NM_152348,NM_001163811,NM_001163673	model_2	-8113.21	0,0,0.0083925587459035	8.90893	6.24554	2.260430835902,1.79597856663188,0.130510884091838,4.72201004067836	1.31736146767496,0.645193981765616,0.178419831625244,4.10456498828134	0.141086
PLP1	NM_001128834,NM_199478,NM_000533	model_2	2.00466e+06	0,0,0	2127.31	955.215	6.29562748604171,868.224815906289,1252.78997345595	3.96657261240124,255.203631331335,696.045252051658	0.140964
BTBD7	NM_018167,NM_001002860	model_2	-8134.02	0,0,2.21065249439434e-07	3.29856	2.68681	0.522914210646771,2.77564100893824	0.804556363845179,1.88225755755246	0.140918
TWF1	NM_001242397,NM_002822	model_2	-5851.53	0,0,0.00363175134840832	23.6934	15.1484	0.917622467990934,22.7758003667743	2.72132904058287,12.4270677847485	0.140916
QSOX1	NM_002826,NM_001004128	model_2	-6239.81	3.02254224657794e-05,2.24228417611272e-07,0.000277331166734562	16.8701	18.0371	11.2296038789997,5.64047352249446	14.5476881195896,3.4894403311037	0.140889
DOHH	NM_031304,NM_001145165	model_2	-1312.9	0.23702803650669,3.07987767111939e-06	35.3451	35.4633	28.6301537097319,6.71497255856388	23.7503564465239,11.7129320555945	0.1403
OLA1	NM_001011708,NM_013341	model_2	-4399.51	0,0,0.0023225048436889	17.7025	33.4761	2.57029652572127,15.1322500641476	9.55448098164652,23.9216083694851	0.140218
SH3D19	NM_001009555,NM_001128923,NM_001128924,NM_001243349	model_2	-6858.87	0,0,0.0250088443660199	6.70535	4.33963	1.52685820751371,2.22158043632281e-05,4.37115416447607,0.807317949008165	0.506656809074701,0.060129256844755,2.70198250666198,1.07086185787792	0.140217
DMAP1	NM_019100,NM_001034023,NM_001034024	model_2	97.2211	0,0,0.00171533065505824	35.175	43.3456	2.43187213355776,17.7116599989385,15.0314529195819	6.04975526077189,24.8355161815823,12.4603350262946	0.139869
PRDM2	NM_015866,NM_012231,NM_001007257,NM_001135610	model_2	-11429.1	0,0,0	25.798	49.8264	4.07649754137464e-07,0.455804494944377,7.38373504707586,17.9584697099822	0.0196178603889579,3.82849146682918,7.30366056862033,38.6746335646157	0.139631
NT5C3L	NR_033464,NR_033465,NM_052935	model_2	5681.94	0,0,0.0124894627184288	43.8439	73.362	4.56622499393947,14.4399515525651,24.8377043390517	16.6181023397212,25.4185219026241,31.3253577336197	0.139506
HNRNPC	NM_031314,NM_004500,NM_001077442,NM_001077443	model_2	33935.5	0,0,0.0145365443920237	117.129	82.8667	3.75704080854276,92.6561219348752,16.155280657468,4.56025254489985	9.9455721785005,57.6044431544307,7.82773060048013,7.48898845949723	0.139383
DPP10	NM_020868,NM_001178034,NM_001004360,NM_001178036,NM_001178037	model_2	-8654.14	0,0,0.000102160160358578	7.13772	14.4573	0.421200388199923,5.11641888023178,0.395362424380536,1.20469822581925,3.83948411123767e-05	0.484754405166459,10.982854517854,2.19453442183223,0.795157629000943,3.74264315094564e-05	0.139262
PQLC1	NM_001146345,NM_001146343,NM_025078	model_2	5720.75	0,0,0.00017612232651143	37.7042	62.2455	12.9923612731192,3.74768382374674,20.9641125310498	12.8115644584546,14.0741594384827,35.3598086913592	0.138764
ABCC5	NM_005688,NM_001023587	model_2	-13475.6	0,0,0	26.0737	32.8923	7.95842201281604,18.1152428404724	14.6036976969688,18.2886067055101	0.138757
ZFR2	NR_027149,NM_015174,NM_001145640	model_2	-7934.97	0,0,1.40110145707695e-13	12.024	13.803	4.15636874188241,3.5287371532913,4.33891774684044	4.7739745543525,5.96132133137544,3.06775136968625	0.138602
SUOX	NM_000456,NM_001032386,NM_001032387	model_2	-4955.89	0.00972783048631776,3.71687143433386e-05,0.00026273588392145	14.6494	13.6939	3.65750764986803,4.35498000829602,6.6369571590924	1.52154547823187,4.79042780594896,7.38193785042643	0.138558
RAPGEF4	NM_007023,NM_001100397	model_2	44667.2	0,0,1.98159297970513e-07	116.558	78.8569	76.2196495476221,40.3385168002783	62.4861070581108,16.3708336150049	0.138479
USP19	NM_001199160,NM_001199161,NM_001199162,NM_006677	model_2	-10475.9	1.32726544421757e-07,2.38864483748102e-12,3.95813387621402e-07	12.2456	13.906	0.0972975711176156,8.03855961992863,0.583535813987415,3.52622738253113	4.67043389107588e-09,7.31578368025203,0.802371444862527,5.78787644761488	0.138302
SOCS4	NM_080867,NM_199421	model_2	-6720.54	0,0,0.0203133428485864	3.27415	2.28618	3.27412951785167,2.10748614912329e-05	1.97025316997835,0.315926023770126	0.138183
ZNF266	NM_006631,NM_198058	model_2	-5035.26	3.44169137633799e-15,7.7715611723761e-16,0.00564752424407733	6.76089	4.99696	1.45141175587904,5.30947538584754	0.382798166353047,4.61415864955891	0.138071
AMOT	NM_001113490,NM_133265	model_2	-13194.8	0,0,9.27111723932894e-05	15.6999	9.4166	3.37407975702111,12.3258259380828	3.32222061844054,6.09437736195335	0.137894
LOC400550	NR_036444,NR_033925	model_2	-1855.05	0,0,0.00967651489172194	2.20555	0.514149	0.75753096459561,1.44801625749108	0.247385672841072,0.266762850798517	0.13769
PDE4A	NM_001243121,NM_006202,NM_001111307,NM_001111308,NM_001111309	model_2	-6442.25	0,0,0.000642502015713253	12.5883	27.1481	0.0934658712679839,8.69660085598916,1.09747621959021,1.07351304871719,1.6272111017317	0.241427888444752,22.4496220742887,2.12623663075811,0.462179455576717,1.86864297268979	0.13755
PDE6B	NM_001145292,NM_000283,NM_001145291	model_2	-5157.13	6.48583517358636e-05,4.88274125487465e-06,0.00329240648788509	9.16205	7.80316	8.37310624632535,0.209646874539697,0.57929893236753	6.55385335982307,1.24927604151955,2.8015137942495e-05	0.137217
RGMA	NM_020211,NM_001166286,NM_001166287,NM_001166288,NM_001166289,NM_001166283	model_2	-737.998	0,0,0.0025831243985085	52.3839	30.7575	10.491097706358,34.5333487968188,0.631949932226313,6.46817612356605,1.47595558419088e-08,0.259281791637077	9.61322170826611,19.8544907163113,1.05055586983851,0.000134486597461964,9.56592587683752e-09,0.239113889852885	0.137192
ATF5	NM_001193646,NM_012068	model_2	-3988.73	1.9041037191414e-08,1.01111008454779e-10,0.000144724235882965	12.1661	10.0245	9.83439219786226,2.33170820295337	9.47618617122085,0.548281325228707	0.136962
RWDD1	NM_015952,NM_016104,NM_001007464	model_2	-1854.7	0.00233634035412178,3.30735784892511e-06,7.75488512915201e-05	32.0643	28.3901	17.7895421294973,5.17288634890088,9.10183630100894	11.8665273509326,8.11945401355084,8.40407471387508	0.136827
G3BP2	NM_203504,NM_203505,NM_012297	model_2	9179.78	0,0,0.000233939899083491	26.2358	62.033	8.56008260006298,4.05018056605243e-05,17.6756511332876	11.7697225239861,0.819755893031553,49.4434918092773	0.136542
C6orf106	NM_024294,NM_022758	model_2	10560	0,0,0.000506028164130479	43.0287	60.3364	27.697240674142,15.3314393082482	30.6170685537739,29.7193419456461	0.136253
HHATL	NR_027753,NM_020707	model_2	1718.16	0,0,0.0211843057559679	40.0936	49.1315	17.4645336483206,22.6290278489871	14.7105457304148,34.4209161662384	0.136183
SIGIRR	NM_021805,NM_001135053,NM_001135054	model_2	-3224.49	1.0502709812954e-13,2.4757973449141e-14,0.00376880176018424	16.4634	12.4386	15.3154056742118,0.606049555559038,0.541917682312882	10.3386867413311,2.30119368172301e-05,2.09986223841263	0.135902
IMMT	NM_006839,NM_001100169,NM_001100170	model_2	-1831.28	0,0,0.0181458374531619	25.207	37.5294	0.000118217470231414,4.66786748963292,20.5390026969638	1.41058198451195,10.6375427169272,25.4813173830824	0.135845
CDH23	NM_022124,NM_052836,NM_001171930,NM_001171931,NM_001171932,NM_001171933,NM_001171934,NM_001171935,NM_001171936	model_2	-5182.01	1.11022302462516e-16,1.22124532708767e-15,0.00839264762274317	3.14551	2.03674	0.25635264440611,0.69266455690542,0.278961435262994,0.6165088704894,0.0143390673936286,1.55658755147987e-05,0.719477601728298,1.48349430617645e-09,0.567190110515011	0.18321603888242,0.707600819545422,0.116238922431626,0.254368693398182,1.29839873670731e-10,6.2870646849263e-05,0.411508424392467,5.78445596943126e-09,0.363739391952613	0.135695
ATP2B1	NM_001001323,NM_001682	model_2	11294.1	0,0,6.29678844432657e-06	24.5873	57.393	20.3482993178618,4.23897927064868	55.28310741429,2.10989720590481	0.135643
APOO	NR_026545,NM_024122	model_2	-66.8067	0,0,5.66340387253561e-07	28.9606	53.0225	11.7435702319405,17.217020441964	28.6910644167543,24.3314066654931	0.13561
ASS1	NM_000050,NM_054012	model_2	536.574	0,0,0.000174326969259231	24.4739	46.7337	1.08099972191877,23.3928641758112	8.40151386159306,38.3321997759246	0.135605
SRPK2	NM_182692,NM_182691	model_2	586.198	0,0,0.0181403028878425	28.8977	44.4703	20.3709610365741,8.52672659079295	25.3272137642896,19.1431323743262	0.135404
CHST8	NM_022467,NM_001127895,NM_001127896	model_2	-3957.05	0.00267070955448689,7.54029433589487e-05,0.00176637074616548	6.52004	7.42614	0.416825810275065,3.02260427037925,3.0806073216286	1.10788912804634,2.4373771879356,3.88087106183879	0.135371
BID	NM_001244567,NM_001196,NM_197967,NM_001244569,NM_001244570,NM_197966,NM_001244572	model_2	-2579.16	0,0,0.00809427960734643	24.7018	35.0369	9.16088422856941,5.08084056781038,0.696554197995832,2.21517663646715,3.79962037927185,2.53616429590857,1.21251795988665	13.4785086111036,5.4818197715966,1.21578790602053,2.00981179683218,9.41257970802746,3.27530622689533,0.163090371760193	0.135164
ADAL	NM_001012969,NM_001159280	model_2	-4245.24	0.00100667766306295,2.67684761023901e-08,9.35335128349202e-07	5.4519	5.7288	3.89972209935914,1.55217945389677	3.32568498774068,2.40311211536176	0.134775
DIP2A	NM_206891,NM_015151,NM_001146116,NM_206889,NM_206890,NM_001146114,NM_001146115	model_2	-12630	0,0,0.0228020387419969	8.82552	6.41732	0.324372592276839,7.08646028473554,1.09514994376887,0.145220601173619,4.90194033740899e-09,0.00973486360363828,0.164585499983924	0.384493269540365,5.81579304758697,0.000148621636052676,0.0368999704771554,4.75720448339952e-09,0.01841756447976,0.161569213962154	0.13477
NTRK2	NM_006180,NM_001018064,NM_001018065,NM_001018066,NM_001007097	model_2	48761.1	0,0,0	138.372	65.2748	2.22332057978132,0.00214389196749586,4.87481929627728e-06,3.76116557926446,132.384924322881	0.00011485377509905,5.27053152936932,2.28355241709833,3.01193939846562,54.7087000180324	0.134673
MLL5	NM_182931,NM_018682	model_2	-13318.4	0,0,0.0194779188378158	15.0569	12.6263	2.38788087224937,12.6689707827882	3.70280231489982,8.9234901880479	0.13467
NELF	NM_001178064,NM_015537,NM_001130969,NM_001130970,NM_001130971	model_2	123925	0,0,0	165.698	180.097	1.26070220280973,22.0262107581415,99.6661973938169,30.8841810426262,11.8611240520747	4.41484914914369,10.2399449572372,106.585250432442,54.6958032330412,4.1611312676545	0.134219
TBC1D9B	NM_015043,NM_198868	model_2	1953.28	0,0,0.00209962758042981	47.4727	39.9532	20.4345180457381,27.0382117242072	11.8455194923431,28.1076929006602	0.133963
KTN1	NM_182926,NM_004986,NM_001079521,NM_001079522	model_2	-5745.24	0,0,2.54018693335301e-06	42.935	24.7536	0.0836074625705593,20.8773377569954,13.8798198992653,8.0941896576923	0.167875710001008,12.2379632308501,4.69419856211918,7.65360058571329	0.133639
KIAA0913	NM_015037,NM_001242488,NM_001242487	model_2	-12254.4	0,0,0.00055347590547572	13.6412	11.3836	7.90475994262515,4.6471711124083,1.08926655710078	5.3781941182293,5.39772386254178,0.607638483681141	0.133497
SC5DL	NM_006918,NM_001024956	model_2	-13145.6	0,0,0.00335051851743795	14.1139	16.8211	13.4181289199228,0.695787602443821	13.7476100522596,3.07344511863374	0.133416
TIRAP	NM_001039661,NM_148910	model_2	-2574.45	0.0107297418258075,0.00221873911034787,0.0168484204552738	3.32767	4.25324	2.5098115724767,0.81785647578959	2.64244969723804,1.61078952842757	0.132946
MTMR11	NM_181873,NM_001145862	model_2	-2999.31	4.93161067538495e-13,2.639000129534e-13,0.0170175189553524	3.94344	2.50174	0.816626513979488,3.12681366534481	0.185477777611041,2.31626034308734	0.132945
LRRC8A	NM_001127244,NM_019594,NM_001127245	model_2	246.182	0,0,0.00129614484170548	55.638	31.3685	0.55870816694144,41.0313248494187,14.0479554478712	1.00187110873229,18.9631770145359,11.4034150523131	0.13294
TEKT4P2	NR_038327,NR_038328,NR_038329	model_2	-1216.03	1.06442827224607e-05,1.72743243920248e-06,0.00626927177694692	1.87852	3.28793	0.259813649738136,1.04652990048461,0.572177462302229	0.648550043537396,2.07480040267467,0.564578733551071	0.132877
CARNS1	NM_001166222,NM_020811	model_2	23701.8	0,0,0.0196452234499388	93.9686	60.8631	21.2691394778602,72.6994218666615	21.8630813736638,38.9999721630629	0.132874
MEF2BNB	NM_001145783,NM_001145784	model_2	-3436.6	0,0,0	14.978	23.5294	12.1988530214968,2.77914767365368	22.2889236409885,1.24050922473774	0.132827
ALS2CL	NR_033815,NM_147129,NM_001190707,NM_182775	model_2	-4473.3	1.76781999816633e-07,3.83824570904245e-07,0.0433666326839894	2.66309	3.63436	0.76455805347802,0.229110533738595,1.7476347764028e-05,1.66940885050639	0.560696488290089,0.387477870024446,0.102147359200131,2.58403486568338	0.132817
ATG9A	NM_024085,NM_001077198	model_2	2129.76	0,0,0.0474465303056384	36.7448	45.9185	27.0452603087926,9.69952599301335	27.7007192363776,18.217750452827	0.132771
AQP4	NM_001650,NM_004028	model_2	61431.9	0,0,1.34057618905725e-06	159.785	56.1388	20.2232263676099,139.561861198767	14.5511983572054,41.5875895969309	0.132635
NEO1	NM_002499,NM_001172624,NM_001172623	model_2	-14141.2	0,0,0.022853822338198	20.7881	13.4153	2.61753907267288,14.2061613920002,3.96437508942549	2.07091959843835,7.39141081870361,3.95301935130768	0.132414
FAM58A	NM_152274,NM_001130997	model_2	-1192.78	4.18554080283684e-14,9.10382880192628e-15,0.00591429722543357	27.7585	34.7705	12.0144612672511,15.743995286829	10.450042052333,24.3204307818117	0.132278
ZNF519	NR_033354,NM_145287	model_2	-2924.2	2.97577770491664e-06,4.39876524094274e-08,0.000518869042694159	1.03101	1.74518	0.604722800644741,0.426290697806329	1.25429419319617,0.490888339962666	0.132186
CXADR	NM_001207066,NM_001338,NM_001207063,NM_001207064,NM_001207065	model_2	-8835.07	3.02341485181046e-11,1.69182001741319e-10,0.0358051493269747	7.92731	6.32686	0.472632872575619,1.20005403528753,0.455417656598249,0.346329801826017,5.45287251942569	0.190055974584691,1.79358401252885,5.71517940482431e-09,8.51502532116933e-05,4.34313647791981	0.132105
CHM	NM_000390,NM_001145414	model_2	-8244.95	0,0,0	4.30972	6.94102	3.50433055678338,0.805385089377536	6.56018010231366,0.380839824145925	0.132009
BSCL2	NR_037948,NR_037949,NM_001122955,NM_032667,NM_001130702	model_2	-4207.98	0,0,1.12235275517847e-08	5.33615	9.94541	2.8721324018201e-10,0.857069186965628,3.88930635414851,1.27944657261847e-06,0.589773891641587	0.0266037642861827,1.0683274338775,8.49272424159849,0.0417643936411959,0.315993345239237	0.131948
TCOF1	NM_001135244,NM_001135245,NM_001195141,NM_001008657,NM_000356,NM_001135243	model_2	-11013.5	0.486957908189144,4.40137424091436e-05	12.3535	12.7616	1.43019196939864,6.78916251342885,5.38051356277016e-05,1.08944397913144,1.16359538995526,1.88105396687148	0.982548887224176,6.83271416237225,9.90215098904705e-05,1.83133148412158,2.17766374817111,0.937235171441617	0.131768
CDK18	NM_002596,NM_212502,NM_212503	model_2	8159.02	0,0,0.00184351665437399	73.51	47.2921	13.2815736861903,45.6966287750579,14.5317772606559	5.17104635547119,35.6290895942073,6.49192005348565	0.131746
APOLD1	NM_030817,NM_001130415	model_2	-8267.34	0,0,4.45382839387998e-05	32.1304	13.2247	27.6011585275096,4.52923455744531	13.1002905460157,0.124385672634047	0.131559
SLC29A1	NM_004955,NM_001078174,NM_001078175,NM_001078176,NM_001078177	model_2	-3529.95	0,0,0.000194419836123894	13.818	24.7101	2.00602849752761,5.98580958056214e-06,1.0814622181042,10.2284018087575,0.502073311966147	0.591598139730892,0.186630061682868,2.31118103237275,20.9768613040948,0.643819647563534	0.131514
LMO2	NM_005574,NM_001142315,NM_001142316	model_2	-3284.8	0,0,0.0490406565328898	24.9352	18.0471	0.867477795522786,16.3604737448631,7.70726123213441	0.438241324367243,9.66995805688724,7.93886580152154	0.130806
BSDC1	NM_018045,NM_001143889,NM_001143890,NM_001143888	model_2	396.939	0.000165288758988136,0.000192932703188098,0.0482638388231635	42.9475	40.8744	30.0927739712535,2.72981715184022,5.62989791309385,4.49504290904099	26.1132850354244,1.27185170514652,10.6919182176966,2.79731744925829	0.130492
PDE11A	NM_016953,NM_001077197,NM_001077358,NM_001077196	model_2	-2758.38	0,0,0.0419179370954872	1.20064	0.287818	0.0125326265949721,6.64798684864994e-06,1.10592626092733e-10,1.18810125213841	0.0404687751167585,5.97094505910046e-06,1.13287130621539e-10,0.247342931833414	0.130183
SUN2	NM_015374,NM_001199579,NM_001199580	model_2	16093.1	0,0,0.0130199627194582	76.0352	56.9674	42.4240109136053,0.741792263441284,32.8693867555985	38.834918445349,0.906992508523337,17.225519568008	0.129917
ELMOD1	NM_001130037,NM_018712	model_2	1405.63	0,0,0.0250229234236592	15.6406	48.5365	9.96616017341653,5.6744616157895	37.227639750162,11.3088933052021	0.129805
PDCD10	NM_145859,NM_145860,NM_007217	model_2	-2373.49	0.0113297329025314,0.00472832079819563,0.0379087313546586	18.1427	19.6605	6.02007014506843,11.9131059285664,0.209556393094529	8.59717445797073,10.3583494630934,0.705008523998126	0.129772
WAC	NM_100486,NR_024557,NM_016628	model_2	-3637.86	1.13281162228418e-10,2.22044604925031e-15,3.40100089646356e-07	37.6473	34.5225	4.80622826586781,5.5205380892011,27.3205176383595	5.18001269564029,8.75429744430884,20.5882245159619	0.129326
CLASP1	NM_015282,NM_001142273,NM_001142274,NM_001207051	model_2	-15274.6	1.88737914186277e-15,2.44249065417534e-15,0.00960778281192021	15.586	17.5855	1.9647263481448,0.84454894362251,9.23325588608664,3.54345552438348	3.62616775176208,1.66639591444072,10.5652565285729,1.72768185868723	0.129104
MAP2K5	NM_002757,NM_145160,NM_001206804	model_2	-4038.69	0,0,0.0142032322838618	13.3598	21.4949	0.730964234342295,7.04135941660996,5.58747576456003	1.07099859183461,8.65941335560047,11.7645285839485	0.129086
GDAP2	NM_017686,NM_001135589	model_2	-4639.47	0.0551180190801885,0.0172136608756169	1.28053	1.28243	1.06775947056552,0.212770297397794	0.903896638110972,0.378532741185576	0.12901
AP4S1	NM_007077,NM_001128126,NM_001254726,NM_001254727,NM_001254728,NM_001254729	model_2	-7944.08	0,0,0.047895809234207	7.03642	13.7643	0.767263770439487,5.23941106611787,0.172960051537032,0.512998965766899,8.46919766318154e-10,0.343790348767469	2.05862822451897,11.4428801343001,8.16218316201517e-05,0.240292708303109,0.0224331804234616,2.12931531551062e-08	0.128882
MAP4K5	NM_006575,NM_198794	model_2	-8490.45	0,0,0.0356949106766521	16.4455	9.17973	15.7784687489282,0.667008094952549	7.62604059358078,1.55368512134938	0.128693
IP6K1	NM_001242829,NM_153273,NM_001006115	model_2	-1599.5	0,0,0.000115657148639703	31.4209	39.7009	0.147101499508989,13.1254910396368,18.1483472552455	0.34361872028248,11.4753186645406,27.8820072581785	0.128687
CXCL12	NM_199168,NM_001178134,NM_000609,NM_001033886	model_2	-5815.6	0,0,7.40530101683845e-08	8.78685	5.974	4.26820738579693,7.10402617213546e-06,3.94808896278276,0.570541566852188	3.67026729439755,6.91441806191775e-06,2.02836992017116,0.275355132472924	0.128624
CXorf56	NM_022101,NM_001170569,NM_001170570	model_2	-4369.67	2.13980055896457e-10,8.77781181074511e-11,0.00876765526782086	11.4867	14.1939	9.412005878712,1.73748778113696,0.33716891359955	13.4536223450469,0.740247934973606,1.86944427464062e-05	0.128461
GNAS	NM_080425,NM_001077490,NR_003259,NM_000516,NM_080426,NM_016592,NM_001077489,NM_001077488	model_2	1.10423e+06	0,0,0	1053.5	1618.29	0.0657868834208502,0.0657868834208502,765.41403796231,6.36916943585629,124.656930311211,0.121862753910923,75.52625093823,81.2753205352129	0.0696006991137956,0.0695993189687352,1176.92661975315,141.500269555068,69.8014207900518,0.328820668347364,30.1006578796736,199.496063106457	0.128324
MBNL2	NM_207304,NM_144778	model_2	-3329.79	0.069429644865818,9.95101855817415e-05	33.2052	33.9471	29.2874612858643,3.91771960911305	25.589088208333,8.3580385004801	0.128222
PCMT1	NM_005389,NM_001252049,NM_001252050,NM_001252051,NM_001252052,NM_001252053	model_2	38097.1	0,0,3.41755568289415e-09	74.0958	169.006	52.018007957558,17.975666542907,1.43842595183423,0.613263358155022,0.393012168878983,1.65739695511724	107.883477920325,33.2240314339468,24.677014443384,1.60125580328249,0.000592223463917402,1.61955539021322	0.127798
SLC6A15	NM_018057,NM_001146335,NM_182767	model_2	-8563.03	0,0,0.0312428996343949	4.78905	11.0315	0.508278373687832,2.61624696696683,1.66452816234718	0.964390916940186,7.43595838398651,2.63117420801407	0.127767
VCAN	NM_004385,NM_001126336,NM_001164097,NM_001164098	model_2	-11870.9	0,0,7.92674696992179e-08	27.1733	4.69575	0.0969962415636442,19.795170922922,1.00577841700622,6.27540200705498	1.34867620738838e-05,2.83774904887046,0.255914744123564,1.60207105414215	0.127721
RNF19B	NM_153341,NM_001127361	model_2	-4867.62	4.98490138056695e-14,3.34177130412172e-14,0.0210040614548708	9.70944	12.537	5.44309171740901,4.26634613968682	8.6288756673453,3.90809546485424	0.127676
NAP1L1	NM_004537,NM_139207	model_2	22819.6	0,0,0	83.5008	63.1454	41.7132129725032,41.7876002575625	23.4849230693347,39.6604680101533	0.127636
PEX5	NM_000319,NM_001131023,NM_001131024,NM_001131025,NM_001131026	model_2	-3604.48	4.49029078253282e-07,1.18899812551199e-07,0.00466110653764562	30.62	33.7375	5.49900877169375,1.65281544044693,19.2098611668268,4.09587260906712,0.162419461776573	10.3440152701626,1.28358882753109,19.047025437717,2.86436278816179,0.198533746029081	0.127594
ACE	NM_000789,NM_152830,NM_001178057	model_2	-3692.45	0,0,0.0418650225412547	1.79445	2.83116	0.606014443320461,1.051921073444,0.13651755921834	1.31734121358718,1.51381159710697,8.99864294947172e-06	0.127585
ANXA6	NM_001155,NM_001193544	model_2	74121.5	0,0,0.00166580054471732	69.3569	178.799	46.4296151275803,22.9272496646125	96.8897420418111,81.9096035574498	0.12754
STAU2	NM_014393,NM_001164380,NM_001164381,NM_001164382,NM_001164383,NM_001164384,NM_001164385	model_2	-9415.06	0,0,0.00474157300122269	15.9988	35.5029	5.01827611471744,1.09941611263872,3.98423385185945e-05,2.64091097179043,4.37678172308503,0.206561058227238,2.65677122393475	8.28984925965431,2.52771010946457,6.79039440256604e-09,4.18847499959294,9.78714347697972,0.611315427764865,10.0983663433287	0.127265
ENOX2	NM_182314,NM_006375	model_2	-4705.93	0,0,0.0306892432093346	4.54369	2.90204	1.70094725111768e-05,4.54367538043714	0.369225042864841,2.53281803174393	0.127226
BOLA3	NM_212552,NM_001035505	model_2	-103.16	0,0,0.00137391289008681	30.7478	49.3122	16.6289053043613,14.1188837715532	32.9417203124006,16.3704504399174	0.127208
GPR56	NM_005682,NM_201524,NM_201525,NM_001145770,NM_001145771,NM_001145772,NM_001145773,NM_001145774	model_2	11998.1	0,0,0.0371143587450231	93.597	38.993	19.4517628238917,1.5977891727693,20.0386472976358,27.8289614361803,9.85928551468089,1.06595953517044,6.02635090577514,7.72821393930233	9.14112079659816,0.966940368829058,9.88249022690406,8.37120337509816,3.37633295692942,0.355004468080801,1.59970104690368,5.30022268520055	0.127038
ADCYAP1R1	NM_001199635,NM_001199636,NM_001118,NM_001199637	model_2	-7933.47	0,0,0.000510060120773259	38.6587	24.1967	1.66718922361532,1.29352273427921,8.85070147333135,26.8472820055531	3.53305646866876,1.39355431587419,3.16268171766844,16.1074252123587	0.127021
ZNF577	NR_024181,NM_032679,NM_001135590	model_2	-3534.99	0,0,1.8594860738963e-05	8.90113	5.48852	5.46013745101374,3.05861857246299,0.382375548124927	4.06339895235941,1.42510990971989,1.48544222808782e-05	0.126924
WASF2	NM_006990,NM_001201404	model_2	-10486.9	0,0,0.0035321191444494	28.8898	11.2432	13.8315101850381,15.0582693213021	6.8081575971777,4.4350044064831	0.126769
TRAPPC1	NR_030684,NR_030697,NM_021210,NM_001166621	model_2	15155.1	0,0,0.00169622420146343	98.5438	142.401	1.14067776332304,1.74695349283055e-07,74.1167763759765,23.2863705647944	2.24416775419952,0.491865578749658,124.055801452809,15.6086773604786	0.126694
HYI	NM_031207,NM_001243526,NM_001190880	model_2	-2601.88	0,0,0.0244760336881246	15.1457	9.00203	10.3760006297037,0.631318002199074,4.13841814178306	5.10136686538265,0.301337795929505,3.59932168479126	0.126595
GMPR2	NM_001002001,NM_001002002,NM_016576,NM_001002000	model_2	-907.738	0,0,0.0053651851109302	31.5652	42.3459	1.83810854948019,20.0461613986703,6.47490452412506,3.20606525553334	3.41767118373941,22.0878197526856,13.0653240525212,3.77511837507897	0.125887
ANKRD65	NM_001145210,NM_001243535,NM_001243536	model_2	-3087.99	0,0,1.2384043991176e-05	17.5816	24.2022	1.08895709580049,10.308266775788,6.18438284893319	3.43696888444021,11.1546488985535,9.61061160675755	0.125416
ZFAND5	NM_006007,NM_001102420,NM_001102421	model_2	10950.5	0,0,0.0213493454536788	45.8471	54.273	0.858026265741196,27.2049356729358,17.7841215862435	1.28832044996491,38.7349755585467,14.2496955562551	0.125345
MXI1	NM_001008541,NM_130439,NM_005962	model_2	-1227.09	0,0,0.00426017221274066	50.7633	31.1472	14.7500449158478,5.39857883430055,30.6146384513636	5.15268590618183,4.6125815774389,21.381921004771	0.125135
GPSM1	NM_001145638,NM_001200003,NM_015597,NM_001145639	model_2	-5764.06	3.2103431024666e-11,9.2148511043888e-15,3.98963014980325e-06	32.2148	27.4469	9.46279973421647,7.71731067329626,0.499926078432389,14.5348133732423	9.49279704580917,3.41659794798494,0.153096883620755,14.3844476251531	0.125018
NASP	NM_002482,NM_152298,NM_001195193	model_2	-3103.37	0,0,6.70592470441989e-11	46.1946	31.3821	12.7115169809064,24.1075525885672,9.37552193750835	7.05327006920908,20.2978164197938,4.03104352279849	0.124926
PPP3CB	NM_021132,NM_001142353,NM_001142354	model_2	30250.2	0,0,0.0227140867837031	42.2652	106.942	23.9485846954075,18.145011621015,0.171643872086109	47.2679210531258,58.9368367018392,0.737657362476541	0.124632
ATP5D	NM_001687,NM_001001975	model_2	48475.8	0,0,0	218.713	320.856	67.2775850630249,151.43562329492	59.0539458402853,261.802205241053	0.123555
PANK2	NM_153638,NM_024960,NM_153640	model_2	-3570.39	0,0,0.0362744590872389	14.2454	21.8407	3.82267818141656,9.00717989295835,1.41558388661235	5.09838684125733,16.5078553085148,0.234504772620461	0.123543
HSPD1	NM_002156,NM_199440	model_2	26670	0,0,0.019339536817515	113.864	86.8867	94.86835259761,18.9959296309182	83.110774697141,3.77597063827465	0.123371
APOL3	NR_027833,NR_027834,NR_027835,NM_145640,NM_145642,NM_145641	model_2	-3002.9	0,0,0.0396684643521019	6.36685	3.50793	0.582285250006345,0.726528567239752,2.56093669847637,2.4451291136357,0.0519595224877947,8.39176834921265e-06	9.34626507404123e-07,0.317195030265962,1.51683474466178,1.67389983394831,2.43361223995842e-10,2.37376743980387e-10	0.123307
FAM89B	NM_152832,NM_001098784,NM_001098785	model_2	4109.1	0,0,0.0176485739597523	47.811	63.5891	4.29500177446761,18.1923552018239,25.3236823814932	8.10154658908567,16.3627331078245,39.1248273377967	0.123186
STXBP1	NM_001032221,NM_003165	model_2	281600	0,0,0	116.397	354.85	108.13300797542,8.26352963619509	285.951135250243,68.8985694875374	0.123168
ATP2A2	NM_170665,NM_001681	model_2	64096.8	0,0,0	57.1218	113.36	40.5306931912653,16.5911356466732	66.4746901248995,46.8855450898401	0.123146
SF1	NR_033649,NR_033650,NM_201997,NM_004630,NM_201995,NM_201998,NM_001178030,NM_001178031	model_2	11290.3	0.549425277485319,0.010751239352685	66.7822	65.9674	10.3112376951269,6.19034492633952,0.000209042671497029,2.94288994777108e-09,0.389226964532264,16.7775683984729,2.70045522683064,30.4131748925201	12.478919309589,3.48699010439406,0.00682362893897608,0.108463902814311,0.716566361998506,11.0951027413714,6.06725886814654,32.0072627807198	0.122873
GRIA3	NM_007325,NM_000828	model_2	-3707.8	0,0,0.026078933877909	18.2474	36.7098	13.188709363125,5.05871634188914	22.0258437112004,14.6839403546657	0.122772
AHCYL1	NM_006621,NM_001242673,NM_001242674,NM_001242675,NM_001242676	model_2	59222.5	0,0,8.04623034866836e-12	171.17	77.783	42.028408114856,0.561008436310397,126.727027080114,1.85372451069172,2.06643654556208e-05	28.064197132865,0.641003314312237,48.4919733564707,0.409620477020646,0.176200489311104	0.122494
CRMP1	NM_001313,NM_001014809	model_2	19736.2	0,0,6.28265373059378e-08	55.7868	84.1837	48.9491411222643,6.83764991543441	63.5756261355752,20.6080379243192	0.122231
LOC100506385	NR_038885,NR_038886	model_2	-1003.56	5.48372631703486e-06,2.38704513044752e-07,0.00171163141035935	2.70021	1.23997	0.361859960295404,2.33834838212235	0.317703110549137,0.922264780159398	0.122207
CSPG5	NM_001206944,NM_001206942,NM_001206943,NM_001206945,NM_006574	model_2	16152.7	0,0,7.04971142684307e-07	91.2074	77.3268	0.300677163228984,5.81663090838005e-06,26.8004486279653,0.556836581073632,63.5494393589909	0.443661828665881,3.73614732312334e-05,31.593727147118,0.857518282330427,44.4318171611034	0.122159
C9orf24	NM_032596,NM_147168,NM_147169,NM_001252195	model_2	-1009.32	0,0,0.00584759332705842	13.824	31.1635	0.513514804671979,10.4029715998941,6.74973096856816e-07,2.90748282435038	0.43816789107998,27.0374877675891,0.204468266903483,3.48338227313198	0.121631
SNX11	NM_152244,NM_013323	model_2	-4412.05	0.00921240381596777,0.00315764592016377,0.0295603754097689	12.2963	13.4515	2.78551861984003,9.51074637920399	1.41242815400637,12.0390637987261	0.121532
GOLGA7	NM_016099,NM_001174124,NM_001002296	model_2	7836.8	0,0,2.14365198527577e-05	92.7353	47.9601	82.9961012104961,3.51286828252262,6.22631038685125	37.0984787533283,3.94919438280337,6.9123837828221	0.12145
SMARCC2	NM_001130420,NM_003075,NM_139067	model_2	5816.62	5.03696218068228e-09,9.62829815875921e-12,4.24037616441053e-05	50.5095	47.3449	3.5859147655768,12.941116514221,33.9824620645961	9.08182190768942,11.7759429019937,26.4871638265814	0.120828
KCNC1	NM_004976,NM_001112741	model_2	-10408.3	0,0,0	10.7372	42.2817	3.3294959396475,7.40767196986694	8.01955940114578,34.262118881377	0.120421
CCNL2	NM_001039577,NM_030937	model_2	-5484.53	2.22044604925031e-16,0,0	42.7543	40.6761	11.0014001276863,31.7529220487587	15.3626951341959,25.3133638441096	0.120367
EPHA8	NM_020526,NM_001006943	model_2	-1727.22	0.00517381423188479,0.000165108341553699,0.00194560688986256	1.37241	1.21494	0.389790764584173,0.982622709318736	0.199031490783153,1.01591323646996	0.120199
PDZRN4	NM_013377,NM_001164595	model_2	-2749.13	0.000100005198103603,7.47429958789514e-05,0.0492649261394373	2.39825	1.80952	2.17331533538689,0.224937487426233	1.4226193893033,0.386897951118967	0.120021
H2AFV	NM_201436,NM_201517,NM_201516,NM_138635,NM_012412	model_2	3312.54	0,0,0	78.4294	57.6669	13.1914377095885,6.90619399531668,0.430217025781719,55.3295916251964,2.57199706864747	4.67678391643322,7.04385354786124,0.417224984646067,45.5290285934716,2.91234738348316e-05	0.119888
NCOA7	NM_001122842,NM_181782,NM_001199619,NM_001199620,NM_001199621,NM_001199622	model_2	-10307.7	0,0,0.000142284004366555	12.3924	22.9558	4.86292284690076,2.30110262604217e-06,3.77101721364727e-05,0.389868546677589,0.232398105022736,6.90718413270602	6.25853335813262,2.70074838602885e-06,1.07898896139708e-06,0.728130026499616,1.05703994911439,14.9121121969751	0.11978
CCPG1	NM_004748,NM_020739,NM_001204450,NM_001204451,NR_037923	model_2	-11324.5	0,0,1.35780275911657e-13	15.4374	21.9747	1.01315001425714,4.9095310653442,9.46537837809248,8.5980163627106e-10,0.049330399644562	0.950109476753733,4.87563998529488,16.0679957506527,0.027473302212128,0.0534606475787632	0.119309
MYLK	NM_053026,NM_053028,NM_053025,NM_053027,NM_053031,NM_053032	model_2	-10224.4	0,0,0	28.0295	13.6838	2.09745950204655,2.28663161302112e-09,0.695968908396397,2.35041929973185e-09,4.58941583267768,20.6466581482076	2.2326592637496,3.56603148058173e-08,0.702047509762638,0.0599003628617383,1.43022493041555,9.25898386532188	0.119183
RERG	NM_032918,NM_001190726	model_2	-4157.28	0,0,0.0164080277009856	12.2778	7.37745	10.8148020175334,1.4630020742818	7.37743295021961,1.83629439169923e-05	0.119156
EML2	NM_012155,NM_001193268,NM_001193269,NR_034098	model_2	613.809	0,0,0.0017784808213952	40.9331	48.0862	25.7721586929326,9.52319068304088,0.507123722665769,5.1306624313485	24.5783315710194,11.1569420629929,2.54225283248462,9.80865375816262	0.119118
CSAD	NM_015989,NM_001244705,NM_001244706	model_2	-5065.19	0,0,0.00109973519407414	24.2556	14.0466	7.15262709074522,3.50342157777639,13.5995649355669	5.48370872062402,2.35936555614137,6.20354025072764	0.119037
ZFYVE16	NM_014733,NM_001105251	model_2	-13148.3	0,0,0.00176780843685209	11.5437	8.55892	11.4023776202377,0.141346946420321	7.43576251656574,1.12315441360277	0.118982
TSC22D3	NM_004089,NM_198057,NM_001015881	model_2	4830.65	0,0,0	51.5414	64.9777	22.2882955267866,6.79551966219262,22.4576131834108	25.7641045411354,3.17082151024116,36.0427358429351	0.118975
PTPRZ1	NM_001206838,NM_001206839,NM_002851	model_2	-2474.51	0,0,0	70.765	22.2606	33.4363133530196,17.9190428855012,19.4096784349709	9.5056653922981,4.00221892919147,8.7527264281241	0.11891
TCF3	NM_003200,NM_001136139	model_2	-7358.41	0,0,0.00162431615281133	9.52324	5.00575	5.25222322135556,4.27101892115478	3.35517756282949,1.65057191800725	0.118748
CTNNB1	NM_001904,NM_001098209,NM_001098210	model_2	18467	0.00801311132447091,0,0	70.1	71.2509	51.2978622023,11.0157399448731,7.78638946629941	60.5994546924824,7.44018598973787,3.21121025182526	0.118727
HNRPLL	NM_138394,NM_001142650	model_2	-5082.81	0.0459841188480558,0.0162810575674738	9.10995	8.39402	1.73128914572475,7.37866337333118	2.59045008044035,5.80357014573298	0.118563
XPA	NR_027302,NM_000380	model_2	-2959.07	0.947114708920915,0.00037129000273417	13.3258	13.6154	2.47750053760888,10.8482829696773	0.921302753563058,12.6941154825878	0.118252
SLC39A8	NM_022154,NM_001135146,NM_001135147,NM_001135148	model_2	-4919.91	0.00986900481493014,3.61710661422876e-13,1.87694304543129e-12	5.21163	5.54881	0.0964989733439326,1.033744565731,0.249085276183171,3.83229636148242	0.220811783621341,1.05109453099016,0.80322938209537,3.47367520425536	0.118241
EEF1D	NM_032378,NM_001960,NM_001130053,NM_001130055,NM_001130057,NM_001130056,NM_001195203	model_2	25076.2	0,0,0	192.233	109.141	2.53073536307611,110.410706890067,15.3590507097558,4.20197360666118,6.83900789983552,50.1933307437883,2.69783389417969	1.216114151662,64.7354691509328,19.5634728892714,1.30216062617432,3.87093239734733,17.4163526349427,1.03635025688764	0.118129
ZSWIM7	NM_001042697,NM_001042698	model_2	-4147.81	0.0690409042752353,0.00214332569121467	14.6946	13.7018	7.7114032320334,6.98321555626826	8.80851309591106,4.8932481947697	0.118097
ADORA1	NM_000674,NM_001048230	model_2	2068.81	0,0,0.000940784614986812	32.7695	49.5496	11.0176776659041,21.7518602936945	10.8138903341288,38.7356968383845	0.117973
RGS12	NM_198227,NM_198229,NM_002926	model_2	-11364.2	0,0,1.22124532708767e-15	18.5783	28.1272	9.19118262588597,0.0100100518081478,9.37712805902351	10.6125862861008,9.95222781220852e-09,17.5145924967353	0.117958
C10orf58	NM_001243778,NM_001243779,NM_032333,NM_001243780,NM_001243781,NM_001243782	model_2	21235.6	0,0,0.0402583594760859	94.8237	108.325	39.1551441253784,1.00719083320723,30.0700586330838,1.8965367799541,11.9539460602655,10.7408118736619	57.4972457880849,0.630513851980487,33.9307256071461,1.39895353927296,9.41126509462911,5.45655257268727	0.117858
TRIOBP	NM_007032,NM_138632,NM_001039141	model_2	-8507.57	0,0,9.99200722162641e-16	8.09386	3.07724	6.23213768121949,1.08588924557795,0.775828856375362	2.07984364174812,0.339780696262654,0.657610868185528	0.117848
PAPOLA	NM_032632,NM_001252006,NM_001252007	model_2	-14458.7	0,0,0	32.3071	23.7274	23.7593655554367,7.25131665923081,1.29646113648066	15.2236359258176,8.11703132588899,0.386732606529392	0.117646
SMARCB1	NM_003073,NM_001007468	model_2	-470.935	2.27907935472782e-05,7.43061094532482e-06,0.0171670841650061	35.6636	39.1596	19.7925006637242,15.8711191160102	26.3370489689256,12.8225322166523	0.11758
PALM	NM_002579,NM_001040134	model_2	83213.4	0,0,3.33066907387547e-16	184.029	149.611	30.5288943909264,153.49980984435	42.4056990138099,107.205739548621	0.117547
HNRNPK	NM_031263,NM_031262,NM_002140	model_2	64036.2	0.164350824411567,3.64013186593404e-07	136.545	134.993	74.4241163555827,62.120603248549,6.61463863539399e-05	57.7281970720816,76.751638751134,0.512724941540283	0.117413
GSTK1	NM_015917,NM_001143679,NM_001143680,NM_001143681	model_2	693.749	1.44759260776173e-05,8.42179659343856e-11,1.78099793801678e-07	53.3072	46.7686	38.4719820151836,9.59912085228444,3.49691202396257,1.73919792076353	31.52824400302,13.9091217293807,1.13079258977942,0.200443443188339	0.117331
VPS13C	NM_018080,NM_017684,NM_001018088,NM_020821	model_2	-21902.2	4.21884749357559e-15,0,0	4.9233	4.08367	1.37341184827506,3.54983642316228,3.27836874538499e-05,1.98948097111897e-05	1.14797495929954,2.46536178744748,0.470258707659426,7.78899066249306e-05	0.117316
GSTO2	NM_183239,NM_001191013,NM_001191014,NM_001191015	model_2	-1802.98	7.97082358117152e-07,1.05852341891755e-06,0.0307705545699311	6.29204	8.21725	0.600193697157329,8.0214197942511e-06,1.91676870441242,3.77507122191873	1.42260530506603,0.168933382733292,2.65755933673811,3.96815654759085	0.11707
ASPSCR1	NR_045351,NM_024083,NM_001251888	model_2	-3626.55	2.34038426570882e-05,1.35891299493096e-05,0.0250323543170049	16.0242	18.5061	2.48273270913547,12.0086083994601,1.53284108729263	5.03245535740666,12.4424520966169,1.03117083639751	0.116999
SEC22C	NM_004206,NM_032970,NM_001201572,NM_001201584	model_2	-10453.2	0,0,0	27.26	18.7259	13.5992575030317,6.46327609926857,7.1974504828906,2.24889632498416e-09	9.02529147921335,6.4665518265438,3.0703558470592,0.163651053095897	0.116969
RBM4	NM_002896,NM_001198843,NM_001198844	model_2	-5649.88	0.507338024715913,0.00042756427899604	11.078	9.78871	3.07356702131579,3.20487291612466,4.79956490522467	2.28411098411627,2.1191640721874,5.38543603789785	0.116916
RABEP1	NM_004703,NM_001083585	model_2	-5305.45	2.25619523064324e-12,1.61970437062564e-12,0.0246259454690323	33.1819	30.2481	31.1447025984562,2.03714863165716	24.8601350861229,5.38796948301459	0.116732
CFH	NM_000186,NM_001014975	model_2	-5408.82	0,0,0.00084940894137342	9.43331	2.22747	6.49578079801494,2.93752497465943	1.79199627492814,0.435476767318511	0.115897
SPATA13	NM_153023,NM_001166271	model_2	-10977.7	0,0,8.66692688172854e-07	9.7072	3.66482	8.46271684550551,1.24448190099049	2.77071005147038,0.894112026688089	0.11577
HTR2A	NM_000621,NM_001165947	model_2	-8050.3	0,0,0.0432713399406064	4.23203	12.9636	2.08175235779003,2.15027379995088	4.88239542470934,8.0812049241772	0.115281
RABEPK	NM_005833,NM_001174152,NM_001174153	model_2	-2781.95	8.67929548231672e-08,7.80397581001679e-08,0.0264240272220394	21.0671	25.232	3.62528506863361,8.88319082542787,8.55858313290788	3.33825802190605,8.7365781831963,13.1571383914263	0.115193
ACSL3	NM_004457,NM_203372	model_2	-5987.3	0,0,0.0103079310928758	16.8799	27.7223	4.07768807117584,12.8022246165423	3.50568405282164,24.2166658317151	0.115113
PSMG4	NM_001135750,NM_001128591,NM_001128592	model_2	-1576.92	0,0,0.000380974939396705	10.0787	15.9009	1.34870723348995,7.94700797084554,0.783016368592733	0.297952500086726,13.1677071782124,2.43525761908869	0.115079
LACC1	NM_153218,NM_001128303	model_2	-6454.27	0,0,0.0341590640256179	10.355	3.877	9.14408807354188,1.2108667156498	2.97801947792098,0.898981288559517	0.114939
SPEF2	NM_024867,NM_144722	model_2	-2599.57	4.76275463512366e-10,4.98606156362769e-10,0.0437479925086608	0.758303	1.19716	0.468358522278414,0.28994401540803	0.8766586285611,0.320506084270214	0.114638
PTPRS	NM_130855,NM_002850,NM_130853,NM_130854	model_2	4141.48	0,0,0.00797203067144459	38.7888	49.3898	1.84771142336432,4.3744972124602,31.8389082945641,0.727714159266103	7.99430161139503,4.45990748570702,36.0715140942727,0.864083210050669	0.114226
PPP1R9A	NM_017650,NM_001166160,NM_001166161,NM_001166162,NM_001166163	model_2	-16618.1	0,0,0.0199484730978593	7.09871	8.73588	1.46292023527662,0.155952759001043,1.05083866666325e-07,1.09986638849671,4.37997433318179	1.68337087965128,0.0697385662441957,0.156982371773607,0.594982100468388,6.23080482666416	0.114203
UBE2L6	NM_004223,NM_198183	model_2	733.135	0,0,0	57.9989	39.8957	55.8365735489757,2.16233040000348	33.8534193938771,6.04228089775838	0.11417
RTN4	NM_020532,NM_207520,NM_207521,NM_153828,NM_007008	model_2	331810	0,0,0	316.754	653.888	2.99727339560653,7.02470098896536,34.5487997018738,28.1441371699807,244.038659312747	6.01501395597396,5.86179947706993,40.869555559402,22.7615855379346,578.38046468605	0.114088
AGAP1	NM_001037131,NM_014914,NM_001244888	model_2	-19170.2	0,0,0.0117052654983578	24.4834	20.2326	7.02963021514428,17.4424925564986,0.0113179603636855	3.50178939905939,16.7170278466206,0.0138075389973327	0.114041
TTYH2	NM_052869,NM_032646	model_2	4506.42	0,0,3.20951043519813e-11	74.4059	36.9017	23.0604226815263,51.3455012353916	7.23018980729053,29.6715221687105	0.113996
DHCR7	NM_001360,NM_001163817	model_2	-3763.36	0,0,0.0250170460475663	30.5181	24.3584	27.0402586916925,3.47783840721221	24.358301549952,0.000103863394788923	0.113956
FGF13	NM_033642,NM_001139498,NM_004114,NM_001139500,NM_001139501,NM_001139502	model_2	-2965.02	0,0,0.000289076155496448	19.7491	35.8538	10.6595684208622,6.30187753291259e-07,8.36094902601891,0.456335260547849,1.23640833821783e-09,0.272196864025137	21.7588503789268,5.17165656990766e-05,11.0953811421061,1.27709396425692,1.50980014210299e-09,1.72246817280514	0.113898
MYH14	NM_024729,NM_001077186,NM_001145809	model_2	-13241.3	0,0,0.000489679730144355	20.394	16.1229	16.969368792736,2.98167918236212,0.442950981771371	11.6040980724742,2.3341125480026,2.1847068618601	0.113784
CCT6A	NM_001009186,NM_001762	model_2	3849.41	0,0,0.034938193184626	40.7591	52.7562	3.84934020267508,36.9097568873954	10.9849102016519,41.7712842883479	0.113779
RBM5	NR_036627,NM_005778	model_2	1261.49	0.192686599767319,0.00898045831870098	43.1202	42.1405	37.7174969118215,5.4026902836264	32.068381018079,10.0721021332722	0.113719
PCDH1	NM_032420,NM_002587	model_2	-9458.1	0,0,0	13.8093	20.2601	11.3811104541756,2.4281773434941	19.0012930973953,1.25878810314168	0.113705
LOC254128	NR_037856,NR_037857,NR_037858	model_2	-3278.96	0,0,6.72795152922845e-13	19.8532	5.81479	13.4615086450235,0.961847836524129,5.42980302237073	3.5114458376575,0.942563329472831,1.36077761230716	0.11365
UBE2A	NM_181762,NM_181777,NM_003336	model_2	-3357.56	0.247057992516842,9.37688700863859e-06	28.7933	27.1537	10.0470043819359,1.94984772290912,16.7964187935063	6.39157398561999,3.16338122527746,17.5987587165888	0.113551
THRA	NM_003250,NM_199334,NM_001190918,NM_001190919	model_2	42505.3	0,0,0	143.212	115.953	74.9622357969887,8.70572715089769,53.2790563738925,6.26475754638293	47.9455652631895,10.8269986306279,52.5240627206911,4.65655950346905	0.113531
KLHL5	NM_001007075,NM_199039,NM_001171654,NM_015990	model_2	-14294.2	0,0,0.016254406118892	20.7073	8.58872	2.80653361717269,0.478216450979588,17.4224856316724,7.5479073406352e-05	0.388100513364583,3.49864872554232e-05,7.46899721328753,0.731588170390083	0.113436
ARL17A	NM_016632,NM_001113738	model_2	-8449.08	1.05259837068772e-06,6.8136063458013e-10,1.80528766983157e-05	9.95505	7.43584	4.15403536541007,5.80101716475353	2.25936104706714,5.17647714394707	0.113432
CHL1	NR_045572,NM_006614,NM_001253387,NM_001253388	model_2	-9716.34	0,0,1.39110944985532e-13	15.4533	32.6294	0.801906172230062,4.73806052551753e-05,5.18731464675024,9.46405631887582	0.661417170875982,0.178902375897625,8.28607584720904,23.5030271158024	0.113353
AGPAT3	NM_020132,NM_001037553	model_2	-6098.23	3.22386561890653e-12,2.14783746343983e-12,0.0227738103687489	29.4655	32.2247	10.4900987125652,18.9754173018287	7.82118618281394,24.4034715100484	0.113305
C5orf44	NR_003545,NM_024941,NM_001093755,NM_001093756,NM_001243737	model_2	-6233.96	1.09690034832965e-13,2.95319324550292e-14,0.00160657214607796	8.57058	10.6817	1.69038813539123,8.12820512114145e-06,6.11138739215559e-07,2.41594082998658,4.46424641981353	1.42891185416606,0.439769907160534,4.62206985539274e-06,3.7781905697565,5.03483446856548	0.112989
CRYM	NM_001014444,NM_001888	model_2	24804.1	0,0,1.35924463851023e-06	51.4847	162.404	31.6011175810022,19.8835812430855	117.981997458891,44.4223210056274	0.112675
ZNF688	NM_145271,NM_001024683	model_2	-2959.34	3.52939899528337e-13,9.93649607039515e-14,0.00819593919779982	13.6668	9.29888	4.39766117281969,9.26909636561332	4.03826072444684,5.26062280411227	0.112496
TGFB2	NM_003238,NM_001135599	model_2	-8161.76	0,0,0.0416536446926323	7.37643	3.43466	7.21339218434082,0.163036011717296	2.97237864568179,0.462279047268644	0.11249
KIAA0226	NM_014687,NM_001145642	model_2	-13521.5	1.17726872660429e-05,2.52103111220148e-06,0.0103020651994354	15.5501	14.3596	11.1204003437701,4.42974069668179	8.65425846918678,5.70530833311499	0.112449
ZNF84	NM_003428,NM_001127372	model_2	-11626.4	0.509340591869619,0.0244763708801635	7.65192	7.51939	3.42548365679331e-05,7.65188896682075	0.844677870540093,6.67471167317357	0.112329
IDS	NM_000202,NM_006123,NM_001166550	model_2	270808	0,0,0.000315495179233238	159.313	235.89	122.990762949275,2.59875276648904,33.7237306971744	156.662556133337,2.7982108264508,76.429219682111	0.112322
MCM7	NM_182776,NM_005916	model_2	-5137.66	0,0,0.00161624262336213	35.8868	15.5955	21.8114583811365,14.0753638997307	7.7296863311155,7.86576559006899	0.112147
ITGA7	NM_002206,NM_001144996,NM_001144997	model_2	-7979.33	0,0,0.0123172322395938	22.119	12.8771	7.82277792073256,0.240113646484896,14.056108181297	5.99669720979337,2.99506674979269e-05,6.88035887716189	0.11202
BRD4	NM_058243,NM_014299	model_2	-14895.7	0.0384231414437575,0	20.0569	19.077	10.4254650541203,9.63143069511552	12.0490643317042,7.02794489394625	0.111807
MAPKAP1	NM_001006620,NM_001006618,NM_001006621,NM_001006619,NM_001006617,NM_024117	model_2	-4993.43	1.87592164024863e-09,3.0161850794741e-10,0.00134769411291058	32.4008	28.333	0.473532551740618,1.54012485246458,15.8312049220091,0.853132180544288,2.3104952952152,11.3923529987466	1.378378817157,0.523103082655553,11.8134684325753,0.433800440664067,4.15858918331955,10.02567584378	0.111745
UBAP1	NR_033243,NM_001171202,NM_001171204,NM_001171201,NM_016525,NM_001171203	model_2	-3023.37	0.227999703883487,0.00420789327333393	31.469	31.0181	3.00454597547216,13.1037456393141,1.91367055880775,1.13840604689317,11.5294696939328,0.779178676775557	1.01847691532155,15.7710667272159,1.61821468900224,1.73029024094828,10.6896521248427,0.190405760202629	0.111653
SIAH1	NM_003031,NM_001006610	model_2	-3023.48	0.605280257774795,0.00499148959029905	5.51684	5.79501	4.55627944003825,0.960562909518901	5.43224138230624,0.362764520641289	0.111515
PTPRR	NM_002849,NM_130846,NM_001207015,NM_001207016	model_2	-4962.38	0,0,0.0458126687238957	5.34155	9.93934	1.66098332589676,0.142308999613916,1.02288164946256,2.51537846603269	1.98289681604403,0.64338476149917,2.22213696626862,5.09091861391536	0.111455
EBAG9	NM_004215,NM_198120	model_2	-2873.54	2.43454785220365e-08,8.46596481807182e-09,0.0138154263935418	14.7882	17.8869	1.94163131276745,12.8465876259886	4.33495842322387,13.5519860574692	0.111057
CASC2	NR_026940,NR_026941,NR_026939	model_2	-2750.24	0.108786261209738,0.00596835764577441	2.23272	1.97313	0.896460101678724,0.213466363536803,1.12279375783778	1.01126307635185,0.0697506143179547,0.892114645608469	0.111007
ING3	NM_198267,NM_019071	model_2	-3179.04	0.145350533382886,0.000851718221464126	4.98178	5.11079	1.56785239660909,3.41393125735379	1.04219478260008,4.06859837684495	0.110797
PART1	NR_028508,NR_028509,NR_024617	model_2	-10926.3	0,0,2.08737255147362e-07	4.18465	14.1945	0.858893395945774,2.2746815914713,1.05107449633393	1.73364012930693,9.28811698649483,3.17278195376008	0.110767
SDCBP2	NR_037661,NM_080489,NM_015685,NM_001199784	model_2	-2907.05	0.0102865038438248,6.61309574195856e-05,0.000478124815119441	14.3725	15.5112	0.354404922934555,0.318324814555342,11.029197319806,2.67059333474641	1.9348493463328,0.508884451721015,10.3041470233862,2.76328285924318	0.11074
TTLL11	NM_001139442,NM_194252	model_2	-4280.09	2.55407722171697e-06,7.37541017148402e-09,9.05190197630912e-05	7.34237	5.58303	1.74095374198038,5.60141932281008	1.94194274518615,3.64108518261653	0.110719
USP15	NM_006313,NM_001252078,NM_001252079	model_2	-9804.9	0.0159130480595543,0.000121389652878001,0.000584466075116641	3.7636	3.85081	2.09304554088738,1.15434811118399,0.516206510511024	2.56738033071917,1.03121683029278,0.252213289487427	0.110583
ATP6V0C	NM_001694,NM_001198569	model_2	244718	0,0,0	378.583	802.297	68.0456563918031,310.536855478709	232.811994542889,569.484924373742	0.110444
N4BP2L2	NM_033111,NM_014887	model_2	-9106.51	1.11022302462516e-16,0,0	22.4199	18.626	11.0934196140325,11.3264585743048	11.2726112277086,7.3533536434101	0.110407
C8orf59	NM_001099670,NM_001099671,NM_001099672,NM_001099673	model_2	-1886.93	0.106651418246347,0.000211132584340024	20.5634	21.6564	1.04422766676066,0.447036576289233,1.61047398241229,17.4616377174111	3.28444194481898,0.67560059535283,0.926859456920133,16.7695169790955	0.110337
PIK3R1	NM_181523,NM_181524,NM_181504,NM_001242466	model_2	5278.81	0,0,4.64468107841398e-06	34.5457	53.4814	6.05260039433099,0.983292041287255,14.9930943793937,12.5166861334134	6.91528637273065,1.8932405046323,28.7377541821377,15.9350867625483	0.11027
UBE2E1	NM_003341,NM_182666,NM_001202476	model_2	990.539	0,0,0.00587556262524602	54.3909	41.8053	24.5739033288294,8.31437359768609e-06,29.8169671513926	23.4897106246273,8.86159794447915e-06,18.315584175543	0.110082
SLAIN1	NM_001242868,NM_144595,NM_001040153,NM_001242869,NM_001242870,NM_001242871	model_2	7871.36	0,0,1.69859473819756e-07	92.7675	47.0933	12.3866426566778,20.5567112171837,54.7064675680583,3.69209494177824,0.000120833954014265,1.42547354787156	9.47180764516603,7.8166020319313,25.3085338665926,3.17118819865022,0.701202793861846,0.623937465612236	0.110033
ZNF580	NM_016202,NM_001163423,NM_207115	model_2	672.383	0.0059981861789995,0.00100359319871379,0.0128565906309316	52	48.7516	10.2728847116756,22.3385637308063,19.3885859610406	8.07895778940462,17.1549900675661,23.5176846884023	0.109541
GHDC	NR_024573,NM_001142622,NM_032484,NM_001142623	model_2	-5018.62	0.0588814556200061,0.00534256981996828	12.9386	12.1668	1.3949953637715,3.82498079213141e-05,9.38876524393743,2.15477816816808	2.01597974741913,0.000146890356538367,9.45685196492284,0.693787352398293	0.109516
ITGAV	NM_002210,NM_001144999,NM_001145000	model_2	-13502.4	0,0,0.0422153028025644	19.6531	10.0343	0.206717812898117,16.539942010466,2.90643063680957	0.240723699837559,7.34775414312646,2.44579914601598	0.10933
CD59	NM_203329,NM_001127223,NM_203330,NM_001127225,NM_203331,NM_000611,NM_001127226,NM_001127227	model_2	1341.04	0,0,0.0138958864172236	51.1451	35.7818	0.283094527173653,0.188243261868024,4.31301473900848e-09,0.196361272188922,14.2913101114222,34.3470559316456,9.56513783462018e-09,1.83905660516116	0.109190291706201,7.70534657431088e-09,0.129645161663881,0.0758534337820376,13.637059743306,21.7028677560811,0.127032361491449,0.000115997283422448	0.108864
PFKFB2	NM_006212,NM_001018053	model_2	-14312.2	1.44298351045791e-10,0,8.88178419700125e-16	10.5512	9.7315	6.05593127095775,4.49523460962031	4.52949620168215,5.20200540082444	0.108512
ULK2	NM_001142610,NM_014683	model_2	-16584.2	0,0,1.02458664453797e-05	12.0258	8.37101	2.64795694992894,9.3778749118804	0.935026168657001,7.43598836613151	0.108491
GPT2	NM_133443,NM_001142466	model_2	-1539.1	0,0,0.0261367441796988	56.059	23.8725	43.1396310328991,12.9193225595374	20.9579262111182,2.91458732319116	0.10837
GRIK2	NM_021956,NM_175768,NM_001166247	model_2	-7867.23	0,0,0.0231146120002315	6.72517	11.6615	5.75147543007994,0.795121707919388,0.178574914631426	11.2347484659256,0.321838786070199,0.10488366748062	0.108191
RAP1GAP	NM_002885,NM_001145657,NM_001145658	model_2	32276	0,0,0.00167633374097931	62.1189	103.257	13.9465056814036,10.612192004225,37.5601675709798	28.8100623188119,23.1527633598952,51.2937353362576	0.10789
ZBTB1	NM_014950,NM_001123329	model_2	-7085.41	0,0,6.90011841919524e-06	7.64131	5.43552	2.14638297202204,5.49493078717399	2.11279365636261,3.32272684124392	0.107809
TCF12	NM_003205,NM_207036,NM_207037,NM_207038,NM_207040	model_2	-8477.01	0,0,0.00124760336420204	20.6725	8.21486	0.000152058833682185,7.16375451240297e-09,3.70980416078674,6.26429491797399e-09,16.9625931990705	0.00047863762697009,6.10276205720421e-09,2.35921289695144,6.17327215184211e-09,5.85516886653976	0.107784
U2AF1	NM_006758,NM_001025203,NM_001025204	model_2	3695.34	0.01122935177622,1.96484368383265e-05,0.000119131407758433	71.2016	67.2396	43.8384530726619,26.3101490190531,1.05297501198616	47.8949246756346,17.604592947691,1.74004124137598	0.107697
NDUFS5	NM_004552,NM_001184979	model_2	78566.8	0,0,6.39977770777733e-09	365.882	525.54	118.843642547153,247.038090858682	227.26711000214,298.272823235146	0.107631
NR4A1	NM_002135,NM_173157,NM_001202233	model_2	-3309.74	0.10716305064184,0.0122045634503417	28.5008	29.3487	2.6546619202693,23.1969051407427,2.64923875572678	3.90512350870305,20.7296447056062,4.7139395372079	0.107581
SH3KBP1	NM_031892,NM_001184960,NM_001024666	model_2	-9048.81	2.21000995281884e-12,3.84137166520304e-13,0.00306269508269241	15.3955	17.4185	11.5689826608726,3.82650665186355,2.18829518724517e-05	14.7123457564065,2.45908066267704,0.247063063617543	0.10737
FLAD1	NM_001184891,NM_001184892,NM_025207,NM_201398	model_2	-4530.12	0.0556592057225371,4.44700783974739e-08	14.132	14.9792	0.53739740012895,1.28362134374431,1.15544884828037,11.1555261392525	0.146313258374667,2.67893982094755,1.51447753870282,10.6394270998057	0.107358
TMEM11	NR_024547,NM_003876	model_2	-2923.69	0.00225175906313502,0.000716603758463719,0.0232478557476851	11.0272	12.8535	4.04316323264356,6.98406459590949	3.33689246656898,9.51658985379363	0.107043
SNHG8	NR_003584,NR_034010,NR_034011	model_2	3112.53	0,0,0.000136424453874295	116.222	81.2456	59.1053060222497,5.28394442681028,51.8330074440111	50.0076169868648,3.41320203123477,27.8248254732969	0.106957
RIMS2	NM_001100117,NM_014677	model_2	-11921.8	0,0,0.0108424222266202	8.24468	13.9461	2.04840273913737,6.1962736874614	4.95623395109984,8.98989265611132	0.106933
BCKDK	NM_005881,NM_001122957	model_2	-3315.38	0.0241180738775574,0.000338423496353046,0.00096356354527527	24.2035	25.7121	18.123869163257,6.07967059822587	22.000508809896,3.71154396182719	0.106839
MRPL35	NM_016622,NM_145644	model_2	-5998.13	0,0,0.00311654689492502	16.571	20.1243	11.2252300338176,5.34578032043872	15.7821509092874,4.34215940228324	0.106831
SAMD4A	NM_015589,NM_001161576,NM_001161577	model_2	-11452.3	0,0,0.0126947349159046	14.1653	6.63348	1.8427479089657,2.50137948352492,9.82118376400262	0.796691890088085,1.87887909132177,3.95791110956816	0.106657
AAAS	NM_015665,NM_001173466	model_2	-3491.5	1.32478604852881e-06,1.52924482299532e-07,0.00467836236254382	20.3745	17.7083	19.305177954827,1.06936408353741	14.8919948166349,2.81633152888969	0.106555
C1orf38	NM_004848,NM_001039477,NM_001105556	model_2	-3301.32	0,0,4.36221465620612e-05	12.1927	8.69846	0.485561740082483,9.27078472962048,2.43637857837336	3.68921713115686e-06,7.53614837336057,1.16230627377962	0.106024
MGAT1	NM_002406,NM_001114617,NM_001114618,NM_001114619,NM_001114620	model_2	-5181.16	0,0,0.000707897389801149	30.0456	23.468	1.94386743796891,6.2306795417632,5.15355763630901,14.7678944858825,1.94956764003603	0.690474142978588,6.7118122244614,4.668355956224,10.4797420403311,0.917623297256918	0.106024
WNK1	NM_001184985,NM_213655,NM_018979,NM_014823	model_2	8094.77	0,0,0	75.9677	25.0236	0.953324047843338,0.294938378000543,6.99005928503435,67.7293643411549	1.14075361703356,0.182140887603636,4.04279967607127,19.657924289598	0.10598
GOLM1	NM_016548,NM_177937	model_2	3855.63	0.00139229971055477,0.000771392615056654,0.0424126815468413	49.3194	47.0654	41.5895201419925,7.72983032177016	44.6624894767324,2.40292413806432	0.105675
ATP13A2	NM_001141973,NM_001141974,NM_022089	model_2	24726.5	0,0,4.3165974261683e-07	48.6136	86.1581	23.9851799385124,1.67484592946917,22.953549471905	47.9021703334106,6.66883228865491,31.5871196851831	0.105545
ODF2L	NM_001007022,NM_001184765,NM_001184766,NM_020729	model_2	-9136.35	1.11022302462516e-16,0,7.11543846065865e-09	7.19053	9.2802	1.58388840787614,8.1565513917901e-09,0.921078818994323,4.68555958513353	2.26865884216671,0.108945091535407,1.83413487482647,5.0684620860417	0.105471
MGRN1	NM_015246,NM_001142289,NM_001142290,NM_001142291	model_2	-5554.18	0.000673891765307633,0,0	32.9387	36.4506	12.8787525137611,13.8089283313955,0.000363409977938153,6.25065370727993	13.5219642953519,19.10413816345,0.000496632842458244,3.82399507162431	0.104882
DLG3	NM_021120,NM_020730,NM_001166278	model_2	-8016.11	0,0,9.18742112998583e-06	12.7741	28.5852	4.35297390680127,0.360884956108708,8.06025056290282	7.19476897022076,0.35925506844023,21.0311749586085	0.104753
LINC00476	NR_023389,NR_023390	model_2	-5276.94	0.658212952168688,0.000503581492517058	3.01105	3.79032	1.86610463995749,1.14494265853882	2.74447332959175,1.04584330655038	0.104322
NFE2L2	NM_006164,NM_001145412,NM_001145413	model_2	-4272.33	0,0,0.0172615185838689	38.2655	17.3051	5.72694999006552,32.5384862144818,2.31432430628023e-05	4.3939630089451,12.9111247173823,1.40736840324439e-05	0.104248
GDI2	NM_001494,NM_001115156	model_2	10160.4	5.64807092934272e-05,3.15195472714302e-05,0.0336448193811717	62.1253	66.2213	52.7930997115386,9.33218965899818	49.3708853141599,16.8503662629291	0.10424
ADAMTSL4	NM_019032,NM_025008	model_2	-1492.42	0,0,0.021100275068498	1.2533	0.292211	1.23912756484294,0.0141678738041822	0.258546569760956,0.0336645465184787	0.103902
CDC16	NM_003903,NM_001078645	model_2	-2378.71	4.37628983052107e-08,1.08587583369513e-11,5.91040594055681e-06	35.7126	32.0947	5.6555148429577,30.0570425608546	8.41305281387993,23.6816274425232	0.10377
KLC1	NM_005552,NM_182923,NM_001130107	model_2	162629	0,0,0	161.959	307.172	140.630218384557,3.456188078724,17.8723903552062	298.543635441143,2.64073582427076,5.98745954285167	0.103602
ALCAM	NM_001243283,NM_001627,NM_001243280,NM_001243281	model_2	-7726.27	0,0,0.000113926203393233	34.9386	23.081	0.805294121389023,19.4322567764111,14.5629097542001,0.138138201494303	0.236863078775514,10.7680359036341,12.0115273298672,0.0645260424698	0.103594
BLCAP	NM_006698,NM_001167820,NM_001167821,NM_001167822,NM_001167823	model_2	31468.7	0,0,0.00439413350638596	76.2788	128.397	29.1276886194882,1.12972648862837,37.1179597797827,6.84479956509887,2.05867296157371	41.9037801213517,1.07538605250334,75.711874534061,9.38468985552141,0.320889033874116	0.103063
PPM1B	NM_002706,NM_177968,NM_177969,NM_001033556,NM_001033557	model_2	-9257.82	0,0,1.33481677933034e-08	38.9906	27.9965	21.0525363505854,11.239072948509,3.49904851287567,0.133934452215467,3.06597628955383	12.8314424842215,9.54377914360738,1.91528566769803,0.117813966846353,3.58813989359143	0.102945
ATAT1	NM_001031722,NM_001254952,NM_024909	model_2	-4041.47	0.0103630206644185,6.16987606046893e-05,0.000421203899370948	27.7892	26.1479	1.77566861093163,12.2713685923086,13.7421766159451	1.05791202877978,14.2381530538455,10.8517919375293	0.102937
CEP85L	NM_001178035,NM_206921,NM_001042475	model_2	-5851.96	1.65423230669148e-14,4.77395900588817e-15,0.00433137974990649	2.8019	1.80376	2.12890107288559,0.672993895341207,9.80520309483235e-06	1.52789432282045,0.247922661890667,0.0279398172360683	0.102744
OGDH	NM_001003941,NM_002541,NM_001165036	model_2	1308.71	0,0,0.00346074147502107	39.4087	44.4948	0.935451996991843,33.7541478972752,4.71908225031196	0.671459644816948,33.927529546305,9.89584306068894	0.102657
LOC645212	NR_034170,NR_034171	model_2	-3025.43	2.76892775816773e-05,1.84288721748471e-05,0.0396458197832132	9.44761	11.7496	3.92524539483146,5.52236549642085	3.67630567545183,8.0732830509451	0.102587
PPP2R2C	NM_181876,NM_001206994,NM_001206995,NM_001206996	model_2	44127.7	0,0,6.11367097371751e-05	73.5948	102.57	69.5454852509146,3.80221259834974,3.81066579349303e-09,0.24708217697908	86.4455602080211,15.4343142832194,0.314015749742461,0.375767063332227	0.10218
RAD51C	NM_058216,NM_002876	model_2	-2335.08	0,0,0.000323638980113006	15.638	26.0622	11.4046798969399,4.23329454484249	21.6681445185484,4.39406850308272	0.102107
ARHGAP9	NM_032496,NM_001080156,NM_001080157	model_2	-2966.75	0.000399625410304139,0.00015689089940929,0.0220265117066151	4.78201	3.80404	6.23888836416538e-06,3.8361550923119,0.945848589524813	0.368667091852337,2.66327030695659,0.772100617685859	0.102089
BAX	NM_138764,NR_027882,NM_138761,NM_138763,NM_004324	model_2	-2017.46	1.64253721735008e-09,2.40612973989585e-09,0.0141731700612384	28.1129	22.1581	1.15583723819772,1.62746935977965,17.8534242414023,1.8008968650446,5.67522276234152	0.638907140580613,0.454665793320136,16.3316341696504,0.49299113468794,4.23988080654177	0.101988
CSK	NM_004383,NM_001127190	model_2	-4568.58	0,0,1.37694064827887e-06	24.6985	18.0641	2.60624249248965,22.092295952399	3.74024241036417,14.3238391651097	0.101532
KCNIP2	NM_173191,NM_173193,NM_173195,NM_173194,NM_173197,NM_014591,NM_173192	model_2	5337.19	0,0,4.94061507239074e-05	33.2028	67.5263	2.53876382957636,0.22835841184365,3.79598620690201e-05,28.118119616001,0.150682295453048,0.659908356651622,1.50696801122648	8.42022508097179,0.692146265523633,2.15092563252275,51.1060765633169,0.402186923281387,2.46497393418248,2.28979865555932	0.101504
PRR24	NM_178511,NR_037675	model_2	-383.868	0,0,0.045707780116448	27.9838	39.9206	19.8449370131678,8.13882067636229	32.3602207876371,7.56037145649883	0.101456
DBF4B	NR_036623,NM_145663,NM_025104	model_2	-5252.27	2.67933439790369e-06,3.52421680727133e-09,4.04305908916491e-05	5.28791	4.35519	4.33636996915548,0.951542665182499,1.92132314715443e-06	3.13105856249901,1.18942672766734,0.0347025541930548	0.101127
GFOD2	NR_027398,NM_001243650,NM_030819	model_2	-10022.7	0,0,0.000865369779634362	15.9002	25.1788	0.00103436474705155,3.86517675150899,12.034026098593	2.54683940565668,5.27602115603963,17.3559284272973	0.101085
UBE2H	NM_003344,NM_182697,NM_001202498	model_2	-6247.4	0,0,0.000389516350952634	33.2653	27.3876	0.000224986332810089,6.63896757397255,26.6260713712527	2.76433292893224,5.34446917019009,19.2788118200486	0.100927
DCTN4	NM_016221,NM_001135643,NM_001135644	model_2	-6382.94	2.75384159920122e-10,2.02025174367293e-10,0.0160376363148338	25.7199	22.9528	23.6615875703689,1.25705611544389,0.80124135866299	19.296210162609,3.43752598008674,0.219029129522359	0.10089
PHYHD1	NM_174933,NM_001100876,NM_001100877	model_2	-3598.55	0,0,0.00584791644288407	19.6917	8.79254	0.30246395470197,6.48433553669906,12.9048589059427	0.434376150026277,3.48240430943104,4.87575481907545	0.100813
ERMN	NM_020711,NM_001009959	model_2	68688.1	0,0,1.48294989188447e-05	198.389	69.3941	170.83136937562,27.5574291372596	66.7251161870828,2.66898022681575	0.100445
HIF1A	NM_001530,NM_181054,NM_001243084	model_2	-7222.31	1.03916875104915e-13,1.60982338570648e-14,0.00245135478825687	9.53206	7.60357	8.32261684561858,0.779901180267133,0.42953784890097	7.39997718476864,0.203556210577268,3.40610497542466e-05	0.100106
SNAP23	NM_003825,NM_130798	model_2	-4442.65	0,0,0.0206784554690004	11.82	5.33204	10.6371095793881,1.18288639504744	5.33202734678965,1.42497063546166e-05	0.100072
PCDHGA10	NM_032090,NM_018913	model_2	-1753.9	1.58017321449933e-09,2.75433009733206e-11,0.000478492082681026	1.79574	1.12977	1.56045938610064,0.235279987644272	1.09469351191482,0.0350804822856484	0.0999703
KIF16B	NM_024704,NM_001199865,NM_001199866	model_2	-6113.13	3.66373598126302e-15,7.7715611723761e-16,0.00312961130931888	4.0166	2.90173	3.19513296730018,0.545486144310014,0.275979485378251	2.43078149270857,0.104677599765391,0.366273932547671	0.0997338
MCF2L	NM_001112732,NM_024979	model_2	-4733.24	0,0,0.0397266638392078	26.0767	35.4327	19.5802860087059,6.49643367861771	30.136518262512,5.29617386009532	0.0996563
RGS3	NM_130795,NM_021106,NM_017790,NM_144489,NM_144488,NM_134427	model_2	-6340.44	1.90847337933064e-13,5.55111512312578e-16,1.74821494551836e-05	15.5699	12.6704	1.72309528691043,1.68746246123674,1.44269303181829,5.61232178758263,0.0822271452769381,5.02213492593496	1.14574198519132,1.35664236610507,0.677537101676522,5.82975489939507,0.0419935092997464,3.61870392210288	0.0996502
RALGPS1	NM_014636,NM_001190728,NM_001190729,NM_001190730	model_2	-11479	0,0,9.31982661933617e-07	7.84152	9.9753	5.93885805853566,1.53567070041043,0.164743049193788,0.202246585686591	8.51847781421841,1.12327721043924,0.239922741546978,0.0936234912984825	0.0996388
GSTM4	NR_024538,NM_000850,NM_147148	model_2	-3356.18	0.113498571109752,8.52122307537506e-06	22.5333	23.5668	5.45359747932619,12.1148498423142,4.9649018449754	5.23135532445391,15.0153744821195,3.32010901812519	0.0994991
CHTOP	NM_001244664,NM_015607,NM_001206612	model_2	-1308.1	5.67058400235965e-09,1.00492464349955e-08,0.0456066565114381	39.021	34.1452	6.71821576389814,17.8908005181547,14.4119436947414	2.49128138555621,15.7292749917492,15.924600660414	0.0992079
RAP1A	NM_002884,NM_001010935	model_2	-2557.05	0,0,0.0154777225873571	40.1682	19.3217	34.2448193397301,5.92333086690391	14.5558400281395,4.76585542204707	0.0991949
TRO	NM_177556,NM_016157,NM_001039705	model_2	-8558.92	0,0,2.94455740679211e-06	16.4913	23.1291	1.54296222965483,7.28584833708796e-06,14.9483305474373	4.45648270115211,2.44400064021204e-05,18.6726246621617	0.0991168
ATP6V1H	NM_015941,NM_213619,NM_213620	model_2	19688.5	0,0,0.0382346386669782	54.5573	103.252	7.47208613191859,43.8849892308302,3.20026540349108	3.92452417943395,87.8969032891686,11.430914153189	0.0989493
DGKZ	NM_201532,NM_001199266,NM_001199267,NM_001199268,NM_201533,NM_003646,NM_001105540	model_2	118301	0,0,1.1265917798875e-05	126.007	191.344	3.35005099762747,1.94982872608677,24.0315091788802,4.90483354769367,7.49112530371014,80.9056546962554,3.37440768602507	9.84980679074508,2.15963984277311,49.6056054361844,6.43684024546788,6.39610910105583,110.798167116225,6.09794769758229	0.0985134
CIDEA	NR_036468,NM_001279	model_2	-1584.3	0,0,0.0389734809690433	2.36809	9.3879	0.439891064902334,1.92820090155399	0.819997455540848,8.56789816349571	0.0984113
MRAS	NM_012219,NM_001085049,NM_001252090,NM_001252091,NM_001252092,NM_001252093	model_2	3486.16	0.00250633024950797,1.14784742876184e-05,0.000252349828896881	48.8434	46.7586	0.718742186691413,18.1801472776795,1.84430467397982,0.940732369369385,9.21128421917419,17.9482298995102	1.88597096792798,20.3774238811303,0.848389294841634,0.711994343679802,5.33429703917531,17.6005407621791	0.098155
PPP1R1B	NM_032192,NM_181505,NM_001242464	model_2	48778	0,0,8.88178419700125e-16	233.055	134.818	71.86967236172,9.16980513170018,152.01571999501	54.8048518030451,2.44800547994812,77.5655201702742	0.0981283
PTP4A2	NM_001195101,NM_080391,NM_001195100	model_2	51320.2	0,0,1.47750774948108e-08	180.65	65.3047	77.3677095740795,35.2243816107902,68.0576418316951	25.2441388335492,19.1368162533384,20.9237590098902	0.0980516
ZNF664	NM_152437,NM_001204298	model_2	-1898.81	0,0,0.0423218162220467	50.5605	27.8917	9.99834734266617,40.5621933736909	8.2499550156172,19.6417099522839	0.0980357
FAIM	NM_001033030,NM_001033031,NM_001033032,NM_018147	model_2	-2380.51	4.8190533119552e-07,2.59936763224999e-07,0.0123273076287772	11.7164	9.2933	3.01946813300607,1.26397154211868,1.90768623829622,5.52528330480594	1.50622968799586,1.9039491673041,1.49246745127241,4.39065841739758	0.0978617
ZHX1	NR_037874,NR_037873,NM_001017926,NM_007222	model_2	-9240.29	0,0,0.0012274471741377	17.4292	12.3503	9.23865170165626,8.19050917209322,3.45571673002102e-09,2.74697887438358e-05	5.34704413336848,7.00327986783855,2.5844606604243e-07,2.30197066802614e-05	0.0971209
RGN	NM_004683,NM_152869	model_2	-3682.49	0,0,2.52160633347209e-05	17.2898	11.9665	15.3952966001892,1.89448089042037	9.49377650937168,2.47276048099011	0.0970673
SSBP3	NM_001009955,NM_018070,NM_145716	model_2	10959.7	0,0,0.0090306293533996	57.4257	75.2978	50.2619826075604,6.33067548018706,0.833012587091278	68.9657877234654,1.00533510715873,5.32663919577678	0.0968898
ZNF529	NR_027239,NM_020951,NM_001145649,NM_001145650	model_2	-10732.8	0.0008695523513641,2.83438050807661e-10,1.4162028216802e-08	10.8582	10.4698	5.8840862927021,4.23446145567649,1.42757680130985e-06,0.739612729825399	6.56613851701302,3.47880463301483,0.121767446170938,0.303079296745918	0.0968767
DLC1	NM_182643,NM_024767,NM_006094,NM_001164271	model_2	-11280.1	0,0,7.48910321646257e-07	10.931	8.13765	0.398612183171763,0.623708149762358,1.60199210416887,8.30663978386273	0.385132012508656,0.0812110434260688,0.78863382627953,6.88267259460401	0.0967231
C3orf58	NM_173552,NM_001134470	model_2	-6624.17	0.397404241362614,0.0048264145453254	8.58989	8.14537	1.55570182961253,7.03418527955109	2.26273015643367,5.88264438153553	0.0966847
NARF	NM_012336,NM_031968,NM_001038618,NM_001083608	model_2	-952.625	0,0,0.0112912975974899	30.7918	39.5748	20.4076907205234,1.72942632029813,2.73075702352291,5.92393182747335	27.6933328874587,4.44502570797944,3.63744414250322,3.79904210823579	0.0963902
EPDR1	NM_001242946,NM_017549,NM_001242948	model_2	3357.93	0,0,0.0147156274563781	27.5614	60.8068	5.10095631471129,5.11172072767342,17.3486826179859	5.40853682175363,13.6965621044559,41.7017371248973	0.0961302
PDK2	NM_001199898,NM_001199899,NM_001199900,NM_002611	model_2	4764.85	0,0,5.19029264012261e-13	48.4521	60.1554	0.276140697240224,13.9322511173323,1.59782585383029,32.6459182322496	0.923383433845915,11.5217466803283,5.77097567685125,41.9393102114099	0.0960137
DNAJA4	NM_018602,NM_001130183,NM_001130182	model_2	7034.65	0,0,0.0436782323637366	44.3082	59.6667	1.66700620386232e-09,18.9685219418143,25.3397112938399	0.128660541767801,31.1384150561728,28.3996421470704	0.095925
COX16	NM_001204090,NM_016468	model_2	-2718.08	0.00751586360659429,0.000226658915972733,0.00190511812349148	5.11318	5.95576	1.20800643741662,3.90516952324321	0.835908574084913,5.1198527248286	0.0959007
FAM115A	NM_014719,NM_001206938,NM_001206941	model_2	-5455.02	0,0,0.00244900238123258	19.4554	34.7196	4.5881806022368,2.04704001406395,12.8202083441152	4.86563454739639,4.07671110294311,25.7772138400597	0.0956893
ZNF397	NM_032347,NM_001135178	model_2	-5299.82	1.66533453693773e-13,1.11022302462516e-16,1.32738260387733e-05	11.3592	8.2153	3.5311289944268,7.82808265745952	1.76812112401023,6.44718165349516	0.0956375
SPAG9	NM_001251971,NM_001130527,NM_003971,NM_001130528	model_2	-11276	0,0,1.3108106455606e-05	35.2404	23.7871	32.0446057428483,0.471668339137796,0.000178418033839316,2.72396077593328	19.9581429148917,0.65705311012236,1.91971023082318,1.25216076472975	0.0949369
STK19	NR_026717,NM_004197,NM_032454	model_2	-3106.02	0.00604015856907547,0.00163556586365898,0.0214415981002654	13.2662	14.7103	0.799366838129424,12.4668062436936,1.05928619454113e-05	0.832837659396684,12.4846074520771,1.39290098777109	0.0946877
KIAA1841	NM_032506,NM_001129993	model_2	-6778.52	0,0,3.05390046584364e-10	4.25001	6.74757	0.57279109705242,3.67722269390143	0.27276408973898,6.47480278480586	0.0943499
COL18A1	NM_030582,NM_130445	model_2	-10498.6	0,0,0.000419174914265685	18.3081	7.10136	3.47183538748152,14.8362614522035	0.677138663595229,6.42421688288564	0.0942804
CCT7	NR_029403,NR_029402,NM_006429,NM_001009570,NM_001166284,NM_001166285	model_2	24072.2	0,0,0.035343915837842	89.7248	119.386	4.85361872356329e-09,0.655448105292808,67.4742295625116,19.082733872109,2.37700791380472,0.135408280339624	0.359465559477021,1.31944687747149,78.5410814024547,29.788522498038,9.19880890269284,0.17850423377931	0.0941508
PSAT1	NM_058179,NM_021154	model_2	11059.9	0,0,0.00513668321966687	106.189	45.654	83.5873775903586,22.6013012292348	40.2345681965267,5.41942378435337	0.0941345
SPATA2	NM_001135773,NM_006038	model_2	-7617.08	6.85425760593716e-09,1.27072019573404e-10,0.000532919331089787	15.6925	17.8132	1.73781105440464,13.9546834943148	0.296460408462962,17.5167602695521	0.0940988
CMIP	NM_030629,NM_198390	model_2	1172.08	0,0,0.0231066579859596	32.855	45.1139	16.0746034124511,16.7803873809731	26.308673193224,18.8052550414181	0.0939017
DLGAP4	NM_014902,NM_001042486,NM_183006	model_2	1691.2	0,0,0	43.4618	58.2095	14.3043431771285,23.1199946529761,6.03746376554315	13.6925016053694,35.9880948982519,8.52893861228896	0.0938967
ADD2	NM_001185054,NM_001617,NM_017482,NM_017488,NM_001185055	model_2	-7884.34	0,0,1.95996271264987e-05	8.16379	14.1987	4.08447732501263,3.30726716177178,0.569220493080674,2.41851538479418e-09,0.202825631894851	6.40604553151146,6.74729943773235,0.707947520159937,0.336738287375465,0.000646024980951936	0.0938082
STK16	NR_026909,NM_001008910	model_2	-3703.1	0,0,0.000140006411654792	16.5037	29.8674	2.53458744678879,13.9691097833598	1.78819198654821,28.0791762962934	0.0937059
DCTN5	NR_037573,NM_001199011,NM_001199743,NM_032486	model_2	-12983.1	3.08523272485317e-08,2.97956600503468e-08,0.0174874369171719	8.01218	8.96914	4.77187348173126,0.109552540019634,2.02817732032728e-05,3.13073344694212	4.62517916351451,1.19921170405168e-10,0.243825879846582,4.10013714880204	0.0935738
PLCXD1	NR_028057,NM_018390	model_2	-9780.99	0.31458507426263,4.74386931380577e-05	23.0358	20.8986	11.0782637608254,11.9575045815497	8.09674050313574,12.801850720739	0.0934858
ICA1	NM_022307,NM_004968,NM_001136020	model_2	-2562.87	0,0,0.0104142814021506	11.476	32.3577	9.25926068428663,1.65914673212528,0.557615801878656	25.2040006098051,2.56372366964024,4.58998599189593	0.0932617
RPP30	NM_006413,NM_001104546	model_2	-6603.73	0.000425330895281961,4.97207656602328e-07,4.58835608736496e-05	7.26391	7.80213	4.69369471718731,2.57021049367654	4.31396822748315,3.48816574823243	0.0932453
CCDC136	NM_022742,NM_001201372	model_2	6065.43	0,0,0	25.3491	87.7499	4.50942861058216,20.8396515190051	7.43165297850012,80.3182521776836	0.0932019
ZNF506	NM_001145404,NM_001099269	model_2	-4476.93	0.0212769753330468,0.00871656421350087,0.0408772010557023	5.07687	4.57238	0.472868547136424,4.60400354098687	1.62581171191162e-05,4.57236289563497	0.0931382
RABGAP1L	NM_014857,NM_001035230,NM_001243763,NM_001243765,NM_001243764	model_2	-14460.7	0,0,1.30008076526522e-08	13.1236	16.1155	1.8015495867074,4.35344212750879e-10,0.98183673413309,1.91470613587784,8.42552850575087	1.74021585612613,0.169702307544111,0.178458503975417,3.61780431231713,10.4093657204889	0.0930325
TAOK2	NM_016151,NM_004783,NM_001252043	model_2	-12400.6	5.71764857681956e-14,0,0	25.7857	29.1249	10.7921173921998,14.7265413581508,0.267018284446757	9.60125741039811,19.3384889507884,0.185152557272965	0.0928715
GM2A	NM_001167607,NM_000405	model_2	-6790.47	0,0,0.0129905135862406	26.4531	16.2704	2.4566953509892,23.9963562401044	3.01383784462275e-05,16.2703850781572	0.0928682
HYAL2	NM_003773,NM_033158	model_2	-3803.18	0,0,0.00363757401817588	12.5614	7.22215	11.432448807687,1.12896168759913	5.90393917124692,1.3182151786245	0.0926484
GAS6	NM_000820,NM_001143945,NM_001143946	model_2	-547.706	0,0,0.000102440581742802	34.612	42.8939	21.4298900101873,11.5194387537256,1.66264830470932	30.5187697310727,11.3150179221275,1.06009898199736	0.092348
ARHGAP33	NM_052948,NM_001172630	model_2	-7871.96	0,0,0.000100378287546943	28.3364	20.818	10.5339896317096,17.8024173365112	5.81737793287823,15.0006686257732	0.0923084
MAP7D3	NM_001173517,NM_024597,NM_001173516	model_2	-3081.48	0.0262805769913043,0.0161613488401098	1.45404	1.23706	0.916086307674994,1.43611614555392e-05,0.537939529334647	0.893349612885579,2.55765521397943e-05,0.343687486624261	0.0921365
MRPL4	NM_146388,NM_146387,NM_015956	model_2	-1399.79	0,0,1.07574615881845e-10	32.6727	46.6985	9.0166587768368,23.6560494288215,9.65619902749662e-06	8.60308038699812,38.095446989999,1.09080655426898e-05	0.0917432
PRDM8	NM_020226,NM_001099403	model_2	-5982.4	0,0,1.84079822518335e-06	10.1241	20.6306	2.0233197724934,8.10080316035262	2.2434708745052,18.3871235372845	0.0911065
STRN3	NM_001083893,NM_014574	model_2	-6796.7	0.000578790171958943,0.000208438476985817,0.0238054691570148	8.21103	7.31804	0.558327180105388,7.65270537666031	1.16339065173054,6.15464722235013	0.0909786
VPS29	NM_057180,NM_016226	model_2	2995.1	0,0,0.00223146946772357	48.092	62.2039	7.88773702064513,40.2042775208448	4.54911244373728,57.6548155191776	0.0908812
C22orf39	NM_173793,NM_001166242	model_2	-6289.53	0.310155543495718,5.35682609381638e-13	30.8857	30.9309	11.3576836023366,19.5279934460059	14.1788572630596,16.75199740057	0.0906719
ADAR	NM_015840,NM_015841,NM_001111,NM_001025107,NM_001193495	model_2	882.448	0,0,0.00839052051416544	34.3601	42.6782	1.86032806868646,0.795403344247635,0.436993886264738,28.6402778621947,2.6270615491518	0.861680134913958,1.76731712197349,0.285655807220977,38.6637770813682,1.09981337710813	0.0906638
OAT	NM_000274,NM_001171814	model_2	19212.9	0,0,0.0124233372156627	63.6039	101.851	47.4715352334648,16.1323580987607	66.7925645454355,35.058718273489	0.0905769
SEMA4D	NM_001142287,NM_006378	model_2	-11450.1	0,0,0	55.0269	33.4665	35.2221613328235,19.8047885411002	18.3917967510498,15.0747432044603	0.0905315
TGOLN2	NM_001206840,NM_001206841,NM_006464,NM_001206844	model_2	-5163.68	0.00041465250964412,8.60633619303997e-06,0.000970588402428696	31.7807	33.2948	3.19681136371281,4.85214240062753e-05,13.5590502319162,15.024828034736	0.340139086927262,8.19400301820996e-05,14.8693465918533,18.0852280621653	0.0903736
MARCH2	NM_001005415,NM_001005416,NM_016496	model_2	7297.54	0,0,0.00116201911369063	63.8946	76.4231	40.850375271054,4.08943329783372,18.9547423600906	55.7596668434801,2.2421258510565,18.4212901369887	0.0902776
RUFY3	NM_001037442,NM_001130709,NM_014961	model_2	1604.59	0,0,0	49.6313	57.9006	8.32886632257368,0.512162657947668,40.7903130364127	4.63891127558168,0.455220618188906,52.8064764207914	0.0901534
EEF1B2	NM_001959,NM_021121,NM_001037663	model_2	42266.8	0,0,5.44564393578639e-13	246.306	211.966	23.7042388888361,114.517523387849,108.083865118281	33.8533798420015,79.4473884036064,98.6650084449054	0.0901284
KLHL4	NM_019117,NM_057162	model_2	-6581.83	0,0,0.0325224114444886	4.53308	2.77408	4.12478276598165,0.408294948375145	2.77406934625877,1.50528481238071e-05	0.0900647
PRKAG1	NM_002733,NM_001206709,NM_001206710	model_2	-1879.46	0,0,0.0280048884225143	25.5414	32.1226	22.9846615569926,0.262428123602731,2.29432939027439	26.0284398797242,0.316848992080071,5.77735221335339	0.0900252
TSTD1	NM_001113205,NM_001113206,NM_001113207	model_2	-849.171	0.000409031825822859,9.4670715529821e-05,0.0127049522100858	26.7987	32.5401	1.72366962294727,8.54184294041703,16.5332046742142	0.855576577618988,13.289698140336,18.3947952592732	0.0896695
SCARB2	NM_005506,NM_001204255	model_2	11319.4	0,0,0.000298203136934849	63.7911	52.7369	34.3126876842133,29.478460588148	23.6560244992939,29.0809226688858	0.0893246
NUP98	NM_139132,NM_139131,NM_005387,NM_016320	model_2	-11062.3	0,0,0.00243992931834136	6.71848	5.34355	0.152292783700787,9.25292330172467e-05,0.799991450986108,5.76610323739206	0.30654929282446,0.214759207363577,0.71302132336184,4.10921916018562	0.0892396
SPG20	NM_001142294,NM_001142295,NM_001142296,NM_015087	model_2	-9753.49	0,0,0.00953835233461642	21.1479	13.4903	16.6406317265482,1.73302235141335,1.51309700049436e-07,2.77420042270893	10.0617320716536,0.457752164995437,0.246313560902654,2.72446583169486	0.0890354
SULT1A1	NM_177536,NM_177534,NM_001055,NM_177529,NM_177530	model_2	-3453.37	0,0,0.0345082664263556	14.967	22.1781	4.81909781483106,3.5448243808459,6.09521620365681,0.507851730512998,1.02232914395318e-09	9.05336306599875,4.45397826578331,8.3875289312311,0.221773472495697,0.061458741649572	0.0890012
EPN1	NM_001130071,NM_001130072,NM_013333	model_2	35470.9	0,0,1.90357164264743e-05	97.9171	117.95	0.864319521246515,43.4644249664572,53.5884054793481	0.965477260551007,41.9440172034041,75.0408010631006	0.0889238
SIRT2	NR_034146,NM_012237,NM_030593,NM_001193286	model_2	40038.8	0,0,5.07080869882603e-06	177.924	100.235	96.4930053635717,17.9679785898528,62.7434539477788,0.719964405059878	45.7492928298766,19.0173680664671,35.3535323394538,0.114857116957818	0.0888063
CHPF	NM_024536,NM_001195731	model_2	-2648.26	0.157419926900937,0.0249892117699311	32.6456	33.1279	15.4617479082864,17.1838372861364	18.6271654460378,14.5007061259749	0.0886563
RNASEH2B	NM_001142279,NM_024570	model_2	-3590.7	0,0,0.00198481627441216	9.30575	14.8356	3.00535771178541,6.30039590928166	3.48221230649014,11.3533757522165	0.0882367
GTF3C5	NM_012087,NM_001122823	model_2	-4081.05	0,0,0.0211458726487348	26.8887	21.4252	24.6877149873359,2.2009829196149	17.7818865662021,3.64327886527523	0.0881914
CELF3	NM_007185,NM_001172648,NM_001172649	model_2	-8344.87	0,0,0.00581132875435197	22.1853	26.4482	20.7861770570693,0.858412726722576,0.540723071339574	22.4478982868199,2.58307860443244,1.41719006328912	0.0881835
NCK2	NM_001004720,NM_003581,NM_001004722	model_2	-3783.64	1.10549597442944e-06,3.28622397738343e-07,0.00993469615864173	24.2394	27.762	3.40777585359074,16.758393927202,4.07320402424148	1.51954194808866,19.1303906444131,7.1120560299777	0.0881388
KLF10	NM_005655,NM_001032282	model_2	-4430.33	0,0,0.0138231803643539	4.56105	7.4469	3.96606770648467,0.594986516989403	7.12629429564174,0.320603494527147	0.0873974
PCDHA7	NM_031852,NM_018910	model_2	-409.813	0.1420933000072,0.023576089043875	0.30248	0.195343	0.302480004225549,1.49455497096654e-07	0.178321045216753,0.0170221344598055	0.0871391
MAP3K13	NR_038322,NM_004721,NM_001242314,NM_001242317	model_2	-11993.7	0,0,0	21.3376	20.7718	19.572316264122,0.117991139428614,0.637873979983912,1.00936929913708	17.4472184222647,0.897193646926543,0.418261777303255,2.00916040150837	0.0870835
AATK	NM_001080395,NM_004920	model_2	11379.7	3.25769077269555e-08,2.45636844198316e-11,1.87534843603121e-05	56.208	52.8168	6.65122310803107,49.5567703843904	10.8472697130105,41.9695190703183	0.0870431
ITSN1	NM_003024,NM_001001132	model_2	-12064.2	0,0,0	13.452	9.27286	0.767774729807751,12.6842426046265	1.33604955695231,7.93681527107922	0.0870066
AMPH	NM_001635,NM_139316	model_2	4513.18	0,0,0.000785685954254545	20.7312	55.3147	18.6145657367329,2.11659315446379	54.4732962892276,0.841366140843128	0.0868866
FBXW7	NM_001013415,NM_033632,NM_018315	model_2	17545	0,0,0.0455811877674823	41.3209	78.2837	28.1588348409031,0.461850417538679,12.7002180584526	46.5656369463268,0.904257879163691,30.81381491042	0.0866353
XPNPEP3	NM_022098,NM_001204827	model_2	-8979.1	0,0,0.00268980166802968	5.02805	3.62955	3.67710530186432,1.35094533550676	2.33992860416937,1.28962400857163	0.0866304
LOC100507217	NR_037601,NR_037600,NR_037602	model_2	294.199	0,0,0.00682778423895603	54.6786	38.901	21.2380104617482,30.2644222542522,3.17620803909448	11.7410246653472,24.6775581635958,2.48244029256913	0.0865972
GBA	NM_001005742,NM_001005741,NM_000157,NM_001171811,NM_001171812	model_2	-4496.97	3.30069865883686e-08,1.91588889197902e-09,0.000864192480203085	13.6664	16.3641	0.344914619019636,1.40397774152027,11.9175312325516,1.63801114648441e-09,1.67943608968312e-05	1.83441097200978e-09,0.813805490962381,14.1332669961686,0.24991053427851,1.16714359104341	0.0865939
CDK11B	NM_033486,NM_033487,NM_033488,NM_033489,NM_033492,NM_033493	model_2	-4630.63	1.12674369870946e-05,1.36509240578064e-05,0.0222759526675166	17.2432	15.3372	0.0722543075986401,13.4169617016495,3.26522685544305e-06,3.27823363954551,0.437291726349321,0.0384546832917124	2.01131810779743e-09,13.2608583158651,3.80209911631184e-06,1.9559614604247,0.120397779226163,4.98380596461406e-10	0.0865178
MFGE8	NM_005928,NM_001114614	model_2	1185.2	0,0,1.43940940459109e-05	38.2731	46.5964	37.3051158617615,0.968025035157569	41.3877233052714,5.2086885402051	0.0864905
RBBP6	NM_006910,NM_018703,NM_032626	model_2	-11220.3	0.205149411190347,0.00603414711944761	9.05097	8.13025	1.77803654173114,3.96435795754341,3.30857168654449	2.30005855023334,3.45273205863115,2.37745491219832	0.0864543
FAM193B	NR_024019,NM_001190946	model_2	-7790.12	0,0,5.42178810877258e-05	14.9609	12.2105	5.11044619988092,9.85048341444402	3.11828356887905,9.09222438948368	0.0862091
PPM1A	NM_177952,NM_177951,NM_021003	model_2	-19316.4	0,0,0.000630431496240202	13.1346	18.0217	5.17497933471782,3.10443572747037,4.85516857078036	5.54803722101734,4.94430849348087,7.52931305514907	0.0861426
SGK1	NM_001143676,NM_001143677,NM_001143678,NM_005627	model_2	-3463.89	0,0,7.56214068031724e-08	50.2997	17.2404	4.77069474085067,1.95833795619216,0.848903689122126,42.7217464367649	2.8519539091378,0.286113166676682,0.555981814477988,13.5463270090452	0.0859494
ADNP	NM_015339,NM_181442	model_2	-8934.8	3.48172947139958e-07,1.13316153571574e-07,0.0141126677217802	16.0486	14.4514	2.56152354741871,13.48708495742	1.0651435152773,13.3862667345446	0.0859052
MARK4	NM_001199867,NM_031417	model_2	-9700.89	2.88657986402541e-15,1.11022302462516e-16,0.000841220544098298	16.294	18.837	1.86526701344805,14.428742116393	0.544470229196809,18.2925230107622	0.0855713
RASA1	NM_002890,NM_022650	model_2	-7613.89	0,0,0.0135714529586918	12.5189	18.5478	4.66275925205785,7.8561249360954	5.32129272600062,13.2265567388757	0.0855627
SLC1A2	NM_001195728,NM_001252652,NM_004171	model_2	673524	0,0,0	324.318	184.899	315.896976782419,2.00127468848486,6.41941465390901	164.3752030987,3.49287738412116,17.0310076053161	0.0850361
SNX7	NR_033716,NM_015976,NM_152238	model_2	-2656.05	0,0,0.0307364100416244	7.29217	4.54634	0.930958660620622,6.36116348954986,5.14211621640504e-05	0.19461631213176,4.35165355031973,7.19696651402927e-05	0.0848582
ACTA2	NM_001141945,NM_001613	model_2	-2735.92	0.232903851904089,4.16539575487374e-06	18.002	19.2128	2.2111749345955,15.7908642558187	0.736258040915658,18.4765073950266	0.0845078
CYFIP1	NM_001033028,NM_014608	model_2	-8472.02	0,0,0.00170136425966649	27.1379	15.1153	10.7647376352982,16.3731985258402	7.2726520288267,7.8426139917568	0.0844786
NCS1	NM_014286,NM_001128826	model_2	224169	0,0,5.12108220496188e-07	148.559	235.491	24.2711342552128,124.288244456901	58.3549904475291,177.136182410878	0.0844245
ARHGEF9	NM_001173479,NM_001173480,NM_015185	model_2	8274.88	0,0,0.000431778831213925	29.7903	58.9987	18.6646284082579,0.975452651836484,10.1502246079936	41.7776056983408,2.09440871326491,15.1267198309377	0.0843318
CLK1	NR_027855,NR_027856,NM_004071,NM_001162407	model_2	-318.42	0,0,0.00119531519692251	67.2322	40.4785	16.3748948878143,17.9070122429882,31.7552721964581,1.19497159462313	11.3726810417955,12.4905447303004,15.7075499163337,0.907713486040083	0.0842759
ABR	NM_021962,NM_001092,NM_001159746	model_2	-8158.28	3.57555538510468e-08,7.52781981194772e-09,0.00567132973021289	4.90896	5.88419	4.05003382859983,0.130304702668297,0.728621376700367	4.358922962959,0.359452526932551,1.16581911320967	0.0842439
HNRNPM	NM_005968,NM_031203	model_2	11164.8	0,0,0.00621423817228239	76.4033	62.412	45.6270151620406,30.7762716667026	32.0286275076052,30.3833790421488	0.084006
ARMC5	NM_001105247,NM_024742	model_2	-6756.94	0.134249401161658,6.72171008698763e-05	7.71915	8.29689	6.34745296321763,1.37170036271152	7.51908709253284,0.777801909710442	0.0839547
BBS7	NM_176824,NM_018190	model_2	-6873.24	0,0,0.00105243764717222	5.8502	11.0958	4.7646610101376,1.08553596981561	8.1058628630752,2.98994970769121	0.083911
SEPT3	NM_019106,NM_145733	model_2	103996	0,0,0	138.78	204.772	44.1767480577857,94.6035220875694	82.2929786126708,122.478926951731	0.0835548
RANBP6	NM_012416,NM_001243202,NM_001243203	model_2	-7117.86	0,0,0.0012641674433278	8.97734	16.7108	2.20171039673596,0.00042218851621503,6.77520444949582	2.70348352649187,0.000104840990208044,14.0072473858697	0.0835125
NDUFB11	NM_001135998,NM_019056	model_2	9927.9	0,0,2.65843443375546e-05	70.7166	102.778	47.3808918443799,23.3356655786189	77.4342555844343,25.3436962683853	0.0834018
MATR3	NR_036535,NM_001194956,NM_199189,NM_018834,NM_001194954,NM_001194955	model_2	79285.2	0,0,6.94999613415348e-14	91.7699	139.38	0.231145543222213,59.9785800886188,0.229498135269165,30.6901250795801,0.010661165674351,0.629935343892087	0.332922648374357,102.477509446516,0.152825809994248,35.2087158483616,0.155385849938208,1.05272834882192	0.0833497
DNAJA3	NM_005147,NM_001135110	model_2	-4284.56	0,0,0.0400411529600885	20.2334	25.842	6.81531415831221,13.4181160208539	6.55082412735666,19.2912055231371	0.0833394
TTF1	NM_007344,NM_001205296	model_2	-4178.74	0.00117713462951374,0.000568841665191888,0.0355632998509915	6.86345	7.52345	2.29704074621652,4.56640691278682	3.14212327310187,4.38132748153246	0.0829665
MAP6	NM_033063,NM_207577	model_2	-5804.02	0,0,0	33.3883	54.3663	24.7162634403933,8.67203241491421	44.7440832358652,9.62219740504717	0.0827444
PTP4A3	NM_007079,NM_032611	model_2	-2693.25	0,0,0.0227009681576662	20.6876	14.7871	3.00135928425934,17.6862249879381	0.922531642205205,13.8645835208891	0.0826927
ENTPD6	NM_001247,NM_001114089	model_2	20747.9	0,0,0.0121735018382427	54.2354	91.7155	7.94114838161905,46.2942020154306	20.9961531665337,70.7193221651403	0.0825069
MAP4K4	NM_145687,NM_004834,NM_145686,NM_001242559,NM_001242560	model_2	126450	0,0,0.00749217963472348	214.364	54.1133	69.9832220452405,17.6506394886491,23.1617730772042,46.3247063526231,57.2433443869018	13.2036526323665,4.80226715069741,6.10716955201856,13.3447643630815,16.6554467289678	0.0824694
C6orf48	NM_001040437,NM_001040438	model_2	10265.8	0,0,4.6041358920057e-05	149.535	90.3463	45.012217705872,104.523174198	19.7512899813775,70.595038811776	0.0823963
PALM2	NM_001037293,NM_053016	model_2	-13350.2	8.5355472128068e-06,4.37858315471829e-06,0.0274294149864206	5.65051	5.06562	5.06633818392156,0.584176229453512	4.95834917479063,0.107274014773277	0.0822077
COG6	NR_026745,NM_020751,NM_001145079	model_2	-6243.44	0.0538239023226769,0.000815400287778156	6.68654	7.09751	2.19617539282683e-05,6.5863209901069,0.100193751400724	0.467762070018014,6.40793082260479,0.221820133030701	0.0821706
OAS2	NM_001032731,NM_002535,NM_016817	model_2	-4004.12	0,0,0.00232463628687551	4.0733	1.74319	0.774096449274978,0.979402356629904,2.31980169516714	0.189005997944108,0.552417077307482,1.00177005016241	0.0816164
KHDC1	NM_030568,NM_001251874	model_2	-2486.7	0.000480960284638288,0.00010230615799367,0.0128691597211056	10.5105	12.2145	8.69727541100814,1.81321091896616	9.11076174910909,3.10376341961829	0.0815898
PSMG3	NM_032302,NM_001134340	model_2	2112.61	0,0,1.39989102077021e-06	35.5857	74.8029	6.18595232730551,29.3997605078209	19.1009472412574,55.7019543726649	0.0815179
FBLIM1	NM_001024215,NM_017556,NM_001024216	model_2	-4267.75	0,0,0.00720294058458115	7.82491	4.52732	4.26213230672837,0.0407672616520501,3.52200799034813	2.12092567508686,2.11905858071408e-06,2.40638961108036	0.0814244
RNASE1	NM_198232,NM_002933,NM_198234,NM_198235	model_2	45950.3	7.55808404750979e-09,6.51020903852384e-10,0.00151352611980993	256.356	240.046	96.9301058499064,147.054962191265,9.17326951206061,3.19796488193202	72.7098684030966,157.220083810752,8.42245494895892,1.69403920683984	0.0813219
SERINC5	NM_178276,NM_001174071,NM_001174072	model_2	-12564.1	0,0,1.64146474190829e-12	16.1642	7.85019	2.09235718276441e-05,0.539077353251692,15.6250859663573	4.39914087450399e-05,0.899382601210675,6.95076359170188	0.0812225
SPTAN1	NM_001130438,NM_003127,NM_001195532	model_2	227884	0,0,9.72474666016687e-07	111.749	177.244	92.4240418625328,0.840218369311776,18.484699146643	160.727710131541,1.55675177951988,14.959239541887	0.0810134
ZSCAN12	NR_028077,NM_001163391	model_2	-3419.31	0.984688464818613,0.00374230361897099	1.83961	1.80757	1.56102743533019,0.278580499126091	1.68025874956401,0.127307322288186	0.0810045
IFT46	NM_020153,NM_001168618	model_2	-2899.28	0,0,0.0236198150306836	18.6942	24.2663	4.0652253331628,14.6289477641656	3.31567141919107,20.9505810367905	0.0808223
NDUFB5	NM_002492,NM_001199957,NM_001199958	model_2	6892.49	1.64764868415546e-10,8.0373818711621e-11,0.0103456243762515	72.5845	81.5802	59.134823080751,13.2284788752063,0.221241536912765	73.0554809482388,8.38683492570192,0.137878241561572	0.0808024
CTTN	NM_138565,NM_001184740,NM_005231	model_2	9070.82	0,0,8.73575444503283e-05	52.9298	60.6715	36.7152039156224,2.38670680496396,13.8279063731726	38.8920785861313,1.03357097711386,20.7458112731321	0.0806871
TPRA1	NM_016372,NM_001142646,NM_001136053	model_2	-3658.4	9.88488180198033e-11,2.16723861079515e-10,0.0468868885031989	15.9496	12.7885	0.725587600262399,0.939878617984089,14.2841063627773	0.536011336123802,1.78244556985338,10.4700832233377	0.0804502
SEC13	NR_024272,NR_024273,NM_183352,NM_001136232	model_2	-55.5221	4.26121734220519e-06,2.67360853001275e-06,0.0173755153087103	42.4996	38.2446	0.260920778969397,0.828418698499077,37.6048843309642,3.80537527428219	0.252744568814911,0.0920799791941192,36.8967588928323,1.00299778380712	0.0803979
TRIM9	NM_015163,NM_052978	model_2	-11767.7	0,0,0	31.0622	40.979	24.7148285881216,6.34737981395922	29.3147916682501,11.6641999922028	0.0802944
UBP1	NM_014517,NM_001128160,NM_001128161	model_2	-6672.75	0,0,0.0357758721019388	14.4912	22.4954	2.43220545394011e-05,2.27133382258999,12.2198892591171	0.135024096494711,5.18612836404574,17.174223689808	0.0798043
ATL1	NM_181598,NM_015915,NM_001127713	model_2	7298.45	0,0,1.06965212177679e-05	30.6546	65.9773	2.94953610328191,27.207889153079,0.497146817491565	1.6757590986292,63.8174728473038,0.484039702182529	0.0797007
SMAP2	NM_022733,NM_001198978,NM_001198979,NM_001198980	model_2	15557	0,0,0.000104083424476542	43.2496	88.3826	12.2986763884553,30.737525713393,0.213382160434832,6.48757267965045e-05	18.1143202960315,68.9858146656633,0.484720445983986,0.797710814114498	0.0794112
SPIN3	NR_027139,NM_001010862	model_2	-7257.91	2.18529570450432e-06,2.73092050084855e-08,0.000427671200760482	6.4464	7.17941	2.05178441086449,4.39461931146364	1.71500772086652,5.46440470995342	0.079405
DNMT3A	NM_175629,NM_175630,NM_022552,NM_153759	model_2	-5673.93	0.000307340309268156,0.000198410801474092,0.0293325829944928	5.3598	4.7999	3.2042067163289e-05,1.57351671159184,2.35984031205471,1.42641188713497	1.14638611438494e-05,1.7892937374419,2.07622705620132,0.934367909325599	0.0791998
STARD3	NM_006804,NM_001165937,NM_001165938	model_2	-5509.09	0,0,0.018909977669573	22.5614	15.4457	20.6470824020782,1.91430101158343,1.97659585992885e-05	12.9177654258978,1.5624171427345,0.965547380001503	0.0788182
OTUD4	NM_001102653,NM_017493	model_2	-10417	1.07555320888464e-05,2.85323174864516e-07,0.00103327140241771	6.69421	5.47245	5.75249874097968,0.941709216894997	5.13389972949006,0.338552479702592	0.0788104
SHISA4	NR_030775,NM_198149	model_2	19548	8.33977331637925e-12,2.77555756156289e-15,6.34583224390362e-06	103.384	112.298	76.7953948314215,26.588676374161	74.5732296333417,37.7247243834961	0.0787507
LYSMD2	NM_153374,NM_001143917	model_2	-1129.16	0,0,0.00330555872935656	23.4495	42.5581	7.06860237613058,16.3809327494761	16.1731646177764,26.3849294264688	0.0785867
COL6A2	NM_058174,NM_058175,NM_001849	model_2	-5334.12	3.3761882178851e-13,6.81898981724771e-13,0.0347008305493542	6.34356	4.74413	0.683638746436071,0.37804763213116,5.28187397339277	0.883669803673485,0.104819450331591,3.75563715299938	0.0784971
HS2ST1	NM_012262,NM_001134492	model_2	-11834.9	0.000706759292868453,1.53354629617297e-06,9.14998008161305e-05	8.78738	8.65766	7.68146827114547,1.10590900028949	6.89524994517995,1.76241120927705	0.0777147
PDE4B	NM_002600,NM_001037339,NM_001037340,NM_001037341	model_2	-6989.86	0,0,0.00196933623444429	32.2245	19.0629	4.2329218058765e-05,26.2209266327681,5.60209291020384,0.401388334511058	0.542335214489986,14.0300457927433,4.22005309484326,0.270418117532404	0.0777078
SYNM	NM_145728,NM_015286	model_2	-12724.8	0,0,0.000376417794260342	27.127	20.046	8.45344852129848,18.673533753019	7.80385535589017,12.2421130985845	0.0776729
BCAM	NM_005581,NM_001013257	model_2	-5460.22	0,0,5.38746538158996e-07	18.2258	10.397	15.4872337372356,2.73857036928112	9.64033198502324,0.756692273898407	0.0774782
NME2	NR_037149,NM_001018138,NM_001018137,NM_002512,NM_001018139,NM_001198682	model_2	-2616.64	0.311892273066769,4.01441768715927e-10	21.5409	22.3772	0.0151503904498074,3.16572151907318,0.663441306789881,0.133341159320451,0.725571550713768,16.837652716702	1.00043742896013e-10,4.55047606712077,1.16061876944262,0.0918752747361219,0.0205328180677444,16.5537107350195	0.0774566
RAPH1	NM_203365,NM_213589	model_2	-12308.5	0,0,1.68416492484225e-05	3.769	5.07826	0.622847344454338,3.14614889843249	0.446402246319129,4.63186104845327	0.077351
SQSTM1	NM_003900,NM_001142298,NM_001142299	model_2	36545.5	0,0,0.000209524405881956	108.287	98.8755	82.2408773905599,6.92931848268669,19.1164241100077	77.1553231173745,11.9005672322032,9.81965218643637	0.0772222
PML	NM_033244,NM_033238,NM_033249,NM_033246,NM_002675,NM_033247,NM_033239,NM_033240,NM_033250	model_2	-10491	0,0,0.019531028078532	11.851	7.17417	0.890746525857746,4.63644142332215,0.918616737863963,2.53497072005868e-09,3.0899188157372e-07,5.97888367450567e-10,8.06662595996454e-05,1.38166045167052,4.0234443115837	0.467351073969386,3.17753610684816,0.414701974324958,0.168928520682714,9.74742142973697e-08,4.48597843229241e-10,3.84826622211329e-05,0.49572795812471,2.44988094736997	0.0772161
PI4KA	NM_002650,NM_058004	model_2	50545.6	0,0,0	75.88	138.927	51.5268597773929,24.3531336679315	105.064038136975,33.8632862807027	0.0771945
PIN4	NR_033187,NM_006223,NM_001170747	model_2	-2823.07	0.00431334850783927,4.96631624713473e-11,5.02627273135658e-10	14.938	16.5354	1.15133148498883,13.4815652408391,0.305068567412158	1.7713461498718e-06,15.6903355402354,0.845091070784305	0.0770741
SLC1A4	NM_003038,NM_001193493	model_2	-4667.35	0,0,0.00199060540864904	37.9421	30.2932	19.2382806537203,18.7038218442542	17.6944645427027,12.5987729987728	0.077063
NEBL	NM_001173484,NM_213569,NM_006393	model_2	-11685.8	0,0,2.30908625553639e-11	31.943	23.7352	2.46076998718586,28.0510930720427,1.43110351005041	0.000124582815693899,21.8339698715752,1.90113114187708	0.0770311
LRRTM4	NM_024993,NM_001134745	model_2	-6361.08	0,0,0.000934621560505611	4.42298	9.23752	1.62037624531219,2.80260584489281	2.67365661431957,6.56386647920999	0.0769194
ARHGEF4	NM_032995,NM_015320	model_2	31118.8	0,0,0	65.4658	94.1371	8.62718034649188,56.8386017800706	5.17040391482476,88.9666740300623	0.0768573
ANK2	NM_001148,NM_020977,NM_001127493	model_2	22405.9	0,0,0	49.9078	68.6235	4.49640538468365,40.7334631121074,4.67795303523155	8.68577150696057,50.7375233369098,9.20024345121298	0.0768136
NFKBIB	NR_040515,NM_002503,NM_001243116	model_2	-4900.44	0,0,0.00836023965698063	21.2813	15.6306	16.2404140711307,5.04086725173787,8.22485210679632e-06	10.7285417316252,4.68218464200037,0.219855621041927	0.0767496
ATXN2L	NM_007245,NM_148414,NM_148415,NM_145714,NM_148416	model_2	-6293.29	1.12132525487141e-14,0,1.01920161199587e-09	5.03749	3.72418	4.82548009272327,0.0531018013908558,0.128657133067822,0.0049811222280831,0.0252673314113963	3.28447232100275,0.0445129718696469,0.323723292334776,0.0128419161138693,0.0586263839269349	0.0759816
TTC28-AS1	NR_026962,NR_026963	model_2	-5473.32	7.48561497232458e-08,3.63952943338575e-08,0.0210474513745852	5.14858	4.4642	2.2560655482923,2.89251589406587	2.29497467181353,2.16922876203734	0.0758921
EI24	NM_004879,NM_001007277	model_2	1046.01	0.0310341038705015,0.0183580548090276	42.0272	43.5389	33.5945346261296,8.43270258271857	38.1050767631813,5.43384499499154	0.0758442
PJA1	NM_001032396,NM_022368,NM_145119	model_2	-1083.63	0,0,0.000314226422294506	29.2739	39.8982	24.6521767055157,4.62169202046785,7.72035235644878e-06	36.6250886406619,3.27307242299198,7.18969384449493e-06	0.0758421
SRP19	NM_003135,NM_001204193,NM_001204194,NM_001204196,NM_001204199	model_2	-3848.86	0,0,2.17759144049978e-12	15.9795	21.8318	12.5494560609602,1.18140783617068,2.11175362540688e-09,2.37017846640515e-05,2.24856863253969	17.9349703477594,2.11752012546214,0.1785275607782,0.18181092812514,1.41897351174807	0.0757205
NCAPH2	NM_152299,NM_001185011,NM_014551	model_2	-6301.37	4.22665236143871e-11,1.77635683940025e-15,7.19195984433263e-07	21.1154	23.4026	17.3468361084283,1.06727158005786,2.70131245845597	18.8774278999316,2.95131767292805,1.57385765595892	0.075566
SV2B	NM_014848,NM_001167580	model_2	-5048.01	0,0,0.0214909690847119	15.0786	39.7375	7.31141480475104,7.76721608981992	16.2750062193923,23.4624962362357	0.075323
VPS28	NM_016208,NM_183057	model_2	15966.2	0.00609173731634283,3.44602568702612e-10,1.9189536626385e-09	110.681	116.626	93.9298248367691,16.7514509579132	107.748405153618,8.87757739323905	0.0752285
SETBP1	NM_015559,NM_001130110	model_2	-10262.7	9.99200722162641e-16,9.99200722162641e-16,0.032721181637572	3.32154	4.01232	2.30630185315094,1.01523929455914	3.08774097351445,0.924582624917981	0.0752174
EVI5L	NM_145245,NM_001159944	model_2	-1582.59	0.00146550489300024,0.000480204933047901,0.0230981924768442	37.9843	36.2738	11.8857860270845,26.0985392411751	8.62469020570611,27.6491509493372	0.0751468
DNAJB6	NM_005494,NM_058246	model_2	16816.1	0,0,0	88.5224	119.075	73.7159875251794,14.80639918875	108.091391436838,10.9836793259639	0.07502
KARS	NM_005548,NM_001130089	model_2	-1140.63	0.00101137932541451,5.315980787024e-05,0.00288659402808111	34.1843	36.3919	30.5484813286788,3.63578572843877	29.7978914587376,6.59403046985763	0.0748364
PPP2R5A	NM_006243,NM_001199756	model_2	-5463.57	0,0,0.00764850834488395	26.417	17.3126	5.6197847439725,20.7971667186845	4.97744942208366,12.3351872885582	0.0747698
NDRG4	NR_040072,NM_022910,NM_001242833,NM_001242834,NM_001242835,NM_001242836,NM_020465,NM_001130487	model_2	326755	0,0,6.00619554091963e-12	209.137	426.262	6.66364700658022,0.653942506288743,19.4299425055802,4.25603268548813,10.0771524784859,160.069462448042,5.48475440867508,2.50185785734136	8.34029073450723,0.767632536602758,23.9590355183905,11.6867000414347,45.2167740648835,315.923818245634,12.6053023459803,7.76219728521511	0.0745524
TMCC2	NM_001242925,NM_014858	model_2	503.121	0.0949285709811211,0.000192643336978882	42.6379	43.062	30.0945508901166,12.5433713506532	27.1943731269873,15.8675787702222	0.0742991
CAMK1D	NM_153498,NM_020397	model_2	-4065.09	0,0,0.0365867051097932	6.63887	13.07	4.20034842858962,2.43852052532263	9.23710001246476,3.83289074129901	0.0740508
SRSF2	NM_003016,NM_001195427	model_2	-5411.63	0.0436318601137964,8.55457011613714e-05	6.80837	6.43488	5.61480873766538,1.19356059513362	4.83059792629575,1.60428142615579	0.0740024
C1orf122	NM_198446,NM_001142726	model_2	6914.2	0.348848915497231,0.000139760590352145	74.7287	72.8017	6.30397577895956,68.4247737971766	11.5216821015956,61.2799784127672	0.0739031
WDR13	NR_029427,NM_017883,NM_001166426	model_2	12155.4	6.34907034724463e-08,0,0	77.7511	72.9828	21.886763479114,46.1368292550821,9.72754871224076	22.7580191494863,46.4760737642554,3.74873922511016	0.0737467
GPM6B	NM_005278,NM_001001994,NM_001001995,NM_001001996	model_2	175985	0,0,0	462.283	253.704	10.9684456095076,193.220742079421,258.093355578461,7.37678367594498e-10	11.8810008716804,87.3345011704796,154.488234089327,1.36503983261113e-09	0.073733
SYNCRIP	NM_006372,NM_001159676,NM_001159675,NM_001159673,NM_001159674,NM_001159677,NM_001253771	model_2	-15244.2	0,0,0.00289164776227024	21.0953	17.2897	7.39263540566179,2.10528015446609,2.27611824016549,8.08067791243951,5.82014486603467e-05,1.68868829581462e-07,1.24056367131486	6.34260417600039,1.00997633158806,2.5372475635812,6.84272094796995,6.60510578955309e-05,0.098150870122082,0.458892007252302	0.0736494
TMEM100	NM_018286,NM_001099640	model_2	-1868.55	0,0,0.00455384136247206	6.13698	1.52816	6.09971915365711,0.0372639423811376	1.40634315069675,0.121813059584402	0.0736404
SNCA	NM_000345,NM_007308,NM_001146054,NM_001146055	model_2	25907.1	0,0,0.00263844704185379	52.9967	97.8956	43.2314040544292,0.385121440795633,5.64250261447616,3.73768436310652	73.8263286635458,0.929773347158938,9.25577718280079,13.8837158669724	0.0735256
RIOK2	NM_018343,NM_001159749	model_2	-4906.73	0.0434315118878701,0.00076298109707118	4.22273	3.99205	4.18579195922423,0.0369420381847748	3.66509690716742,0.326951733353818	0.0731524
MGC23284	NR_024399,NR_024402	model_2	-3908.65	0,0,7.80403252398365e-06	10.8471	18.3495	8.90391960982096,1.94319277080885	13.7207843755663,4.62869280483528	0.0731082
PPP2R2D	NR_033191,NM_018461	model_2	-4319.72	0,0,0.0315361749859595	15.5586	21.5481	1.20484739096295,14.3537839482175	3.23897854798948,18.3091487917914	0.0728745
MEPCE	NM_019606,NM_001194990,NM_001194991,NM_001194992	model_2	-4108.22	0.0419890449527361,0.0045558315947789	28.4653	30.2612	5.50592491011244,6.2072938235501,0.353162021005088,16.39890919726	4.76526359138866,7.00939179117815,2.16252315715505,16.3240000122999	0.0726197
SCHIP1	NM_014575,NM_001197107,NM_001197108,NM_001197109	model_2	-3474.09	0.335887819925431,2.1338534150761e-07	7.56565	7.71522	5.68096482314792e-06,0.251625118739602,0.110974943630443,7.20304458825877	2.40288866463083e-06,0.561044065106553,0.368735930014765,6.7854423455808	0.0725852
MATK	NM_139355,NM_002378,NM_139354	model_2	1953.65	0,0,0.0248177932550494	32.1864	54.5132	4.63377356232536,5.9110424851352,21.6415963386912	7.28108447871059,6.64957352939792,40.5825615046072	0.0720706
NUDT2	NM_001161,NM_147172,NM_147173,NM_001244390	model_2	-1397.76	0.00031481260462507,0.000270307441633255,0.0390168930120047	24.1663	27.7945	2.90296680166157,1.39725408203514e-05,20.4411673833505,0.822156866285147	1.33767469076729,0.186524459392369,25.2198913331946,1.05038877225317	0.0719972
LRRFIP2	NM_017724,NM_006309,NM_001134369	model_2	-6215.26	0,0,0.0180533345492447	22.4449	18.2372	15.816620823813,2.13134825499904,4.49697179258254	11.5392403513856,2.39476583770869,4.30320113020199	0.0719547
MLLT4	NM_001207008,NM_001040000	model_2	-18365.9	0,0,2.73235656322868e-10	11.047	8.74402	7.59732743333822,3.44971019689276	5.38462948691198,3.3593858951103	0.0719179
C3orf37	NM_020187,NM_001006109	model_2	-1381.45	0,0,0.00064106413709264	22.2958	35.3692	21.5846437926445,0.711135406436055	31.7024629679518,3.6667799816713	0.0717759
ATPIF1	NM_016311,NM_178190,NM_178191	model_2	32068.7	0,0,0	173.102	328.181	146.456479521528,5.99649783464378,20.6491511752478	301.219750823081,10.5746427809078,16.3870147910022	0.0717755
CSNK1E	NM_001894,NM_152221	model_2	3890.29	9.52986127233935e-07,3.41298548311997e-07,0.0163934262314065	52.4112	48.4381	42.892171122679,9.51904811691717	36.1758459780227,12.2622543381628	0.0715307
SLC39A3	NM_144564,NM_213568	model_2	-5292.73	0,0,1.11022302462516e-16	21.5975	29.4553	19.1572721202221,2.44026085018948	24.022785644686,5.43256399596434	0.0714459
CUTA	NM_001014433,NM_015921,NM_001014837,NM_001014838,NM_001014840	model_2	23385.9	0,0,0.00776781385044023	140.056	176.877	75.8445173486875,7.90770642128794,9.90372759476616,4.63282103473452,41.7673672845192	89.1520082544132,15.0799533679364,8.27100036679487,4.09436351278666,60.2792476806601	0.0713756
ZNF385B	NM_152520,NM_001113397,NM_001113398	model_2	-1219.11	1.33226762955019e-14,1.98729921407903e-14,0.0228405942940736	0.346113	0.94276	0.318121348934519,0.0207127964655947,0.00727876212815425	0.93380036063068,0.00896000027767799,2.94613610633401e-10	0.0713701
PKP2	NM_004572,NM_001005242	model_2	-1932.94	9.4608210154945e-11,3.52601281505827e-11,0.0127267445669833	0.572156	1.06913	0.572155672790631,5.55755784147602e-07	0.992976931260311,0.0761546375271318	0.0712294
WLS	NM_001193334,NM_024911,NM_001002292	model_2	-4216.58	0,0,0.0100895570640444	43.1582	21.8577	13.0706697861209,27.4303653664971,2.65718210334825	5.0632309381266,14.8969499906587,1.89750181958588	0.0712094
C1orf43	NM_001098616,NM_138740,NM_015449	model_2	31619.7	0.0307425851202522,0.00696265663947937	116.839	120.511	84.7761602922,5.49594297345104,26.5670221590252	78.9066020954936,9.47268195803568,32.1319339062458	0.0708146
CCDC107	NM_174923,NM_001195200,NM_001195201,NM_001195217	model_2	-2131.58	0.00789561847152442,0.0047904086729107,0.0481157415795321	9.01186	10.4134	2.53296582891971e-06,8.06835829246852,0.114590931304111,0.828911759122642	1.83397923781844e-06,10.0596798909059,1.53377869573476e-06,0.353736823459946	0.0707263
TMEM184B	NM_012264,NM_001195071,NM_001195072	model_2	4267.4	8.39439628919081e-13,9.39470723437807e-13,0.0196538946841397	50.647	46.0127	43.6021617638386,6.61329327093255,0.431515727479483	42.1146572571896,2.75803686376752,1.1400228145776	0.0706355
PSMD13	NM_002817,NM_175932	model_2	4462.66	0,0,5.95081249118445e-05	40.0461	62.3497	39.4729133453531,0.573165750545515	57.0570918770474,5.29263986523062	0.0705737
TAF9	NM_001015891,NM_016283,NM_003187,NM_001015892	model_2	-495.822	0,0,8.49128756197359e-09	51.4518	73.9388	1.16036081794975,20.1628924984571,30.1285506018246,2.14935077364132e-05	4.38110744055948e-05,25.4273899955397,46.746625867493,1.76472836818707	0.070533
YBEY	NM_058181,NM_001006114	model_2	-2273.87	0.00935234932926099,0.00395008389101792,0.0378052061656496	8.35644	9.80788	5.69291273029056,2.66353095977909	7.37179581608052,2.43608106211766	0.0703597
ANAPC7	NM_016238,NM_001137664	model_2	-6814.77	0,0,4.16449502274041e-05	18.3815	25.2582	12.599639084802,5.78185766876864	15.5425365769257,9.71569104122353	0.0701068
DBNDD2	NM_001048222,NM_001048225,NM_001048226,NM_001048224,NM_001197139,NM_001197140,NM_001048223,NM_001048221,NM_018478,NR_003189	model_2	130370	0,0,0	547.061	359.608	12.4241326357646,68.4068437817863,14.9568534917073,6.98100409114287,387.201586414852,5.27600773335716,25.5541513919589,0.000947595849279083,25.0667016595151,1.19299486204374	2.98704879101506,41.460818995992,0.000630651395836879,14.5456879513449,247.909996607641,5.36166035848312,21.7664026360232,4.30560443274217,17.4716126338369,3.79844680092368	0.0698876
KLC2	NM_001134774,NM_022822,NM_001134775,NM_001134776	model_2	26705	0,0,0.00626287770240097	42.6772	108.422	17.8086187518362,15.0935378362338,2.22301644752002,7.55206662888386	52.8186355006374,36.1509811643574,2.43284320762435,17.019994261279	0.0698698
KIF13A	NM_022113,NM_001105566,NM_001105567,NM_001105568,NM_001243423	model_2	-13586.8	0,0,0.0013239989723145	14.8271	7.20259	0.255467493661011,8.32430652546469e-06,4.75856779162134e-10,12.7888911157559,1.78276900390422	0.11112211701266,1.29956462507039e-06,1.14985278090627e-06,5.722934000856,1.36852652887601	0.0697682
BRD2	NR_037625,NM_001113182,NM_001199455,NM_001199456,NM_005104	model_2	948.776	4.6251891205884e-13,2.94209101525666e-13,0.00387219206580436	45.0049	50.0706	4.93075482929808,4.665322216374e-05,3.27100430637329,33.7815221490015,3.02154520838405	3.46497541801153,1.13663726404537,2.17259270465699,38.6336422368589,4.66270652617817	0.0696491
PCLO	NM_033026,NM_014510	model_2	-31286.3	0,0,2.78655679641915e-08	3.35117	6.97836	1.19675834867122,2.15441527018927	2.97767289677565,4.00068648411917	0.0695848
RASA4	NM_006989,NM_001079877,NR_024116	model_2	-9477.48	0.899332865365944,1.58863094656958e-06	33.8772	36.344	17.3158177113068,5.15608033213068,11.4052626124067	18.2433696308337,3.33688608280618,14.7637650902623	0.0695574
KATNA1	NM_007044,NM_001204076	model_2	-2624.78	2.46469511466785e-14,6.66133814775094e-15,0.00740552621639434	5.69075	3.59864	5.29520546888981,0.395539660609892	3.59864129727277,3.19404775101651e-06	0.0695049
PHF6	NM_032335,NM_001015877,NM_032458	model_2	-6346.02	0.000102953652828086,1.96893250431485e-05,0.00903567947046802	5.57902	4.70484	0.180240174113533,4.43099580517016,0.967786269032914	0.0140699668291919,3.5484896324805,1.14227702579495	0.069319
IGSF8	NM_052868,NM_001206665	model_2	47564.9	0,0,2.25198068537491e-06	117.298	141.817	6.25230308285713,111.045595443695	17.3857222157666,124.431072219893	0.0692901
GAS7	NM_003644,NM_201432,NM_201433,NM_001130831	model_2	72304.1	0,0,2.96633828611448e-10	62.1524	98.3189	43.2676994123592,6.09309913345968,1.01903529399011,11.7725233898544	72.3746959743512,2.83172209493918,1.75153484835407,21.3609436752016	0.0692335
KCTD7	NM_001167961,NM_153033	model_2	-9181.68	0,0,0.0431895379799887	13.4471	10.9427	6.59368584352332,6.85339861173367	6.1209791222402,4.82171402817677	0.0690236
MGST2	NM_002413,NM_001204366,NM_001204367,NM_001204368	model_2	-1689.35	0.525564977254082,0.00737533275825131	16.7551	16.0042	15.7330205183008,5.49345144525446e-06,0.235776854693614,0.786266718999385	13.9241641393855,7.75129006408375e-09,0.798214809189484,1.28181526254652	0.0689687
TRMT1	NM_001142554,NM_001136035,NM_017722	model_2	-3332.7	3.18612254357475e-08,2.77430989292782e-09,0.00228345108010919	27.3652	23.9391	0.59370751568346,26.7714543592729,1.26185524663453e-05	2.16923456819679,21.7698070867734,1.01916119086331e-05	0.0689192
HSF2	NM_004506,NM_001135564,NM_001243094	model_2	-4575.89	1.76619446629056e-05,8.70406254482869e-06,0.020614720862696	7.50495	8.92456	2.40701619665046,5.09793240168371,1.38111036497775e-10	3.33638289759659,5.44717934832689,0.140997568932732	0.0689178
OPALIN	NM_001040103,NM_001040102,NM_033207	model_2	16652.9	0,0,0.00102234134282242	95.5825	49.2018	4.62209908447439,7.23154053905552,83.7288382457474	2.08322115167916,0.631085496716926,46.4874695099389	0.0688479
CAPN3	NM_173087,NM_173088,NM_173089,NM_173090,NM_024344,NM_000070	model_2	5658.84	0,0,0.00925980772904178	81.6618	68.7907	0.132174716369092,5.73852481301367,67.4967470035609,6.99255911446683,1.18475918980316,0.117032378715212	0.0356676716761347,6.42563529291342,59.8972236996769,1.36923428761764,0.86489233630999,0.198005693660702	0.0687593
DDR1	NM_013994,NM_001202521,NM_001202522,NM_013993,NM_001954,NM_001202523	model_2	12257.3	0,0,0.0155108248977071	101.756	38.605	38.0467973235862,47.3200584062652,1.42534980540215,4.78235123945683,5.10668384606518,5.0750496890513	13.4576011435344,17.9804752888076,1.4827477349889e-05,2.27448247408235,4.09994840212336,0.79242987780597	0.0686584
NAAA	NM_001042402,NM_014435	model_2	-3152.62	6.43129792912145e-05,3.70645218561449e-05,0.0352198191160353	4.9512	6.23729	1.38919043062509,3.56200911682074	2.17813407565282,4.05915223945552	0.0686353
YJEFN3	NM_198537,NM_001190328	model_2	10171.9	0,0,1.28516669819501e-05	52.5551	121.346	7.89382230397268,44.6613152248294	9.91094280748688,111.434960299903	0.0685256
EIF2B3	NM_020365,NM_001166588	model_2	-1897.86	6.78999324210672e-07,1.22969018523378e-07,0.00750126414431029	1.9238	2.86832	1.69126691276913,0.232536508331792	2.71815016858808,0.150172698703394	0.0685177
TAF15	NM_003487,NM_139215	model_2	25110.8	0,0,0.00837822619108786	103.247	93.1864	17.9029633986085,85.3443830209358	9.79418115942323,83.3922468319997	0.0682957
FLJ42709	NR_015369,NR_021490,NR_021491	model_2	-7556.11	0,0,3.11721307105772e-05	21.9206	32.7317	5.75579079267759,2.13558422013571,14.0292095782583	10.8282691239942,3.080409538778,18.8230277223573	0.0682443
KIF1B	NM_015074,NM_183416	model_2	10203	0,0,0	50.6	53.5104	45.5819280415297,5.01805245879775	51.8524246407337,1.65796993241207	0.068187
CPLX2	NM_006650,NM_001008220	model_2	363233	0,0,0.000806353637347379	122.388	368.63	33.25382368029,89.1337046799174	75.0257532340508,293.604527336727	0.0681835
KCNIP1	NM_014592,NM_001034838,NM_001034837	model_2	-3425.39	1.01060741442005e-06,1.27567121055439e-06,0.0438368382636513	22.6884	19.1295	5.67575015096189,17.0126839901223,4.04103023034872e-06	6.00686512063654,13.0431780491295,0.0794609740152584	0.0680037
DLG2	NM_001206769,NM_001142702,NM_001364,NM_001142699,NM_001142700	model_2	-8627.68	0,0,4.3903300599446e-06	28.0884	32.4736	4.00196965531205,21.319777129642,1.77337407147721,0.618042325370084,0.375271153212977	2.55729151951338,25.4453947714799,2.11664098174456,0.582190254060209,1.77210792080936	0.067803
GABRB2	NM_021911,NM_000813	model_2	-9683.25	0,0,0.0106340429300384	7.68574	25.2087	2.77755537171713e-05,7.68571713444807	1.70702346014797,23.5016961587782	0.067712
VPS13A	NM_001018037,NM_033305,NM_001018038,NM_015186	model_2	-9736.08	0,0,0.0204960904792929	1.50981	2.47038	0.83700553608747,4.65966987322574e-05,0.0925229582310602,0.580233960733517	1.53643595021626,0.000106341598872878,0.0770667871318461,0.85677398271317	0.0675762
VEGFB	NM_001243733,NM_003377	model_2	6397.22	0,0,0.00683345881882347	86.8514	50.2045	21.2748209448083,65.5765369689409	15.6874538670599,34.517050046303	0.0675144
UBXN6	NM_025241,NM_001171091	model_2	31898.3	0,0,0.0322311102897679	97.0666	130.408	30.1230500933049,66.9435219307628	49.2368623262503,81.1710840571648	0.0672264
RBMX	NR_028476,NR_028477,NM_002139,NM_001164803	model_2	-5305.28	0,0,4.48998616064955e-11	46.0181	38.3342	0.000107670187264288,2.65955723001514e-09,31.3593579272017,14.658611250878	2.03800743622974,0.537083415232522,25.9869625580822,9.77213666341896	0.0671724
UCKL1	NM_017859,NM_001193379	model_2	-3665.05	6.68589018593124e-08,1.1726704940429e-08,0.00663533215332934	13.7021	11.3338	12.2460938942935,1.45601687841509	10.8904879411047,0.443329159723411	0.0671466
RPL11	NM_000975,NM_001199802	model_2	131121	0,0,0.00146717667809027	784.947	511.687	680.939010839777,104.008477413704	478.238049149729,33.4493939293576	0.067133
CAMK2A	NM_015981,NM_171825	model_2	506199	0,0,2.16725459800671e-09	227.59	416.927	11.7282148671117,215.861727382912	49.4308081456039,367.496458399201	0.0670276
MAZ	NM_002383,NM_001042539	model_2	27944.5	2.44058995235719e-10,2.82329715162177e-13,2.56815004970878e-05	99.626	93.3548	71.8380710833091,27.7878896938215	73.5704443625067,19.7843709107734	0.0669956
PSMA3	NR_038123,NM_002788,NM_152132	model_2	81.371	2.12244666286665e-11,5.55910872890308e-12,0.00505320849598034	34.5856	42.3653	1.06533082837061e-05,34.4002364023606,0.185398740993255	2.83284667819119,39.5324323689497,1.00643101012523e-09	0.0668669
C14orf159	NM_024952,NM_001102366,NM_001102367,NM_001102368,NM_001102369	model_2	-3759.56	0,0,0.0137281131160111	36.0269	26.5062	1.59562208435221,0.194867344257878,2.22417138915318,29.2050075318456,2.80725461088701	0.940636946964643,0.114743031654787,0.524754700212924,23.2531397514045,1.67291624519669	0.0666281
NTM	NM_001048209,NM_001144058,NM_001144059,NM_016522	model_2	3456.82	6.80281690845774e-06,1.31405997194634e-12,5.41036271339834e-09	47.8781	50.6137	43.8859006480073,3.45598383170958,0.453670694531197,0.0825502865009654	43.2499907704847,6.73914733023897,0.251394363541589,0.373159222406886	0.0666142
UGP2	NM_006759,NM_001001521	model_2	37101.1	0,0,1.87495574621721e-11	87.2769	135.13	7.95310575497146,79.3238203311372	3.3161662612515,131.813489269238	0.0665843
C14orf23	NR_026731,NR_026732	model_2	-2784.03	3.22071695191273e-06,1.01668022034485e-06,0.0149905815375124	4.64775	5.66389	1.05364014085108,3.59411374430595	1.66055269026064,4.00333338077311	0.0664838
PRSS3	NM_002771,NM_001197097,NM_007343,NM_001197098	model_2	508.102	0,0,0.044017264625704	22.7186	53.3532	1.75808439545129e-05,0.0601971265217672,2.44930733330892,20.2090472711847	0.582567608565511,3.38058260713932e-10,8.71025528174285,44.0603941506088	0.0663639
CAMKK2	NM_172216,NM_006549,NM_172226,NM_172214,NM_172215,NM_153499,NM_153500	model_2	-3013.12	0,0,5.13696252202323e-09	1.57835	3.93644	0.00355849049502689,1.01378061851272e-10,0.0837115328385452,5.90057156916096e-06,1.45860079114598,0.0324695115488308,2.25225027561378e-07	0.00226343741618103,0.00662696848070595,0.016843550896013,1.02073753660034e-05,3.89229039249006,0.0184020420640324,4.53107346757002e-10	0.0663365
RAB6A	NM_002869,NM_198896,NM_001243718,NM_001243719	model_2	26413.5	0,0,0.0189371779670068	61.4261	98.0572	3.43949551443359e-09,28.2117521097034,3.1719485268102,30.042373691298	0.349187226812528,51.1802820263803,1.35059716191937,45.1771365872271	0.0662244
TNK2	NM_001010938,NM_005781	model_2	38036.8	0.00482299366650785,1.55411498936608e-05,0.000164423314614304	88.1436	86.2547	31.5048483756317,56.6387591685295	36.5413356788021,49.7133769311289	0.0662182
BCL11A	NM_138559,NM_022893,NM_018014	model_2	-8748.89	0,0,4.62775569742835e-06	12.0146	29.5633	6.1219254132019,1.4095793327861,4.48308768363658	17.0180583425934,2.49741840743044,10.0477845008095	0.0661081
AGPAT1	NM_032741,NM_006411	model_2	16049.1	2.94599000749685e-09,2.13606099475072e-09,0.0299986913811944	76.8928	83.9415	36.2912610634983,40.6015017003924	45.1659866291475,38.7755561842697	0.0660924
TIPARP	NM_015508,NM_001184717,NM_001184718	model_2	-5635.58	0,0,0.0295477239040248	9.67568	3.81575	0.214712028804326,1.01534469678579e-07,9.46096813487131	0.308907151486446,0.027669246333451,3.47917393078204	0.0660162
GABBR1	NM_001470,NM_021903,NM_021904	model_2	121201	0,0,0.000776128204805882	143.982	160.811	19.5861097971071,112.549943824149,11.8461411717502	23.6123601713764,115.107696726291,22.0907465922761	0.0658977
TMPO	NM_003276,NM_001032283,NM_001032284	model_2	-8763.91	1.25467043196048e-05,3.80979137126758e-09,9.99097768228374e-06	7.53115	8.70898	1.42724837660592,1.36176159819338,4.74213980657448	2.22407723805257,1.20823405415949,5.27667297275329	0.0658647
ATG4B	NM_013325,NM_178326	model_2	-2865.1	1.34304519172623e-06,1.22612745512285e-07,0.00361465558572782	28.8203	31.62	26.1449602257467,2.67531229634943	30.7616576589519,0.858299166487992	0.0656832
CALD1	NM_004342,NM_033138,NM_033139,NM_033140,NM_033157	model_2	-10037.7	0,0,0.0492143375793593	24.2062	11.4159	4.92082377973378e-09,9.62760242999569,2.25532876766715e-05,13.8815550639813,0.697058912224217	0.000210332838834693,3.79287362020476,0.16786539048854,7.12838789072983,0.326561464432578	0.0656782
HNRNPA2B1	NM_002137,NM_031243	model_2	145094	0,0,1.68739006134455e-06	215.954	175.477	179.841074826964,36.1133381828424	134.650582206994,40.8263019987272	0.0654325
SEZ6L2	NM_012410,NM_201575,NM_001114099,NM_001114100,NM_001243332,NM_001243333	model_2	50798	0,0,0.00446062100052491	58.6663	139.275	2.17510072662145,1.07930656825632,30.9161373057555,21.8219811041644,1.75940259089821,0.91437336677409	11.0994051685409,0.65412446810288,71.8337424398401,54.9498353269522,9.9068976300302e-09,0.737741556851548	0.065193
SEPT7	NM_001788,NM_001011553,NM_001242956	model_2	93858.5	0,0,0.00137067419338999	156.489	119.233	89.3201054675701,64.6041065483729,2.56462282956637	64.4071243249099,45.1101018764781,9.71617794565782	0.0651002
RAB35	NM_006861,NM_001167606	model_2	-5229.73	0,0,0.0437828437781869	16.2786	20.6709	14.4731159606141,1.80550389154431	19.7234403040014,0.94748724375901	0.0650759
LMO7	NM_015842,NM_005358	model_2	-12005.8	0,0,0.00924042145393389	5.84916	11.5298	4.99351864075545,0.855641737557427	9.09512128124297,2.43470408800769	0.0648812
PDLIM2	NM_021630,NM_176871,NM_198042	model_2	-4214.8	0,0,0.047053850010888	21.7574	13.8355	5.63326544408966,0.121105583446476,16.0030739212487	4.47091292991687,0.0842399004478382,9.28031935862577	0.064759
RPL38	NM_000999,NM_001035258	model_2	122752	0,0,1.22676195546401e-06	1055.24	788.886	805.27519809375,249.965367136012	652.7178204308,136.168260114939	0.0642717
COPA	NM_004371,NM_001098398	model_2	-950.731	0,0,0.0452589374383106	33.3004	39.7025	31.1561595196598,2.14427807513467	34.594915613003,5.10755118190831	0.0642538
USP48	NM_001032730,NM_032236	model_2	-9647.26	0.000100684309740862,1.07962083717439e-10,2.89798806063502e-08	14.828	15.6605	2.37444778323631,12.4535198409299	1.5045988835757,14.155919532851	0.0640571
LARP6	NM_018357,NM_197958	model_2	6957.9	0,0,4.23939026106268e-08	72.5468	82.2251	52.873139674737,19.6736442594946	65.182692055452,17.0423863429944	0.0639205
SAE1	NR_027280,NM_001145714,NM_005500,NM_001145713	model_2	4077.52	0,0,0.00146947522652141	34.5928	56.2192	3.04747473116894,0.61863937398482,30.9267130106732,9.94885679024892e-08	1.35934434805267,2.91772393441476,51.7971805172202,0.144962372364563	0.0639162
MAPK8IP2	NM_012324,NM_016431	model_2	59541.8	0,0,0.0332802794832782	91.4147	136.328	57.4926679928748,33.921991435725	77.0646755147322,59.2630998845233	0.0636321
PDK3	NM_001142386,NM_005391	model_2	-18268.7	0,0,2.26592129304315e-05	3.5108	8.55041	3.21057572121311,0.300228644791411	8.36316539606879,0.18724741771367	0.0636164
C21orf33	NM_198155,NM_004649	model_2	14229	0,0,0.0270820186417071	74.8427	91.6231	8.1283528126472,66.7143409733379	15.774355201909,75.84873738719	0.0635599
CDK16	NM_006201,NM_033018,NM_001170460	model_2	15453.2	0,0,0.0345871178773766	59.3295	73.1989	41.1644324243691,4.73033057283236,13.4347608684168	48.1579803139024,3.8159729229085,21.2249223515347	0.0635193
PPP1R3F	NM_033215,NM_001184745	model_2	-4536.53	0,0,0.0204157223352364	21.6182	31.8139	12.2572504913241,9.36098972834125	16.0196512839033,15.7942114165221	0.0634434
GIPC1	NM_005716,NM_202468,NM_202469,NM_202470,NM_202494	model_2	8104.86	6.18165307830765e-09,7.26559168384711e-09,0.0128428146118675	69.4343	75.4105	18.8008406731788,3.71704669444591e-05,24.6372414828719,2.73082375208868e-08,25.9961673894923	24.6375723820526,0.000226078856156621,21.98217463867,8.82067854567403e-09,28.7905352926485	0.063328
ALAS1	NM_000688,NM_199166	model_2	-3341.13	0,0,0.00913993367864585	19.5615	27.1314	2.42853344502043,17.1329575563528	1.65039405686766,25.4810052705609	0.063319
PSMB8	NM_004159,NM_148919	model_2	-2358.36	0,0,0.00204390845867031	22.3603	7.3968	1.64070011335307,20.7195584861259	1.01103568288755,6.38576823442255	0.0633098
RPL41	NM_001035267,NM_021104	model_2	363847	0,0,0	1922.35	1625.69	94.8494718457383,1827.49617339765	182.896821334416,1442.79631279867	0.0631634
TMEM178	NM_001167959,NM_152390	model_2	11469.7	0,0,0.00758759185838531	75.1134	89.1627	32.4537671211332,42.6595871389003	44.1533841609726,45.0092797569589	0.0631365
SRP9	NM_001130440,NM_003133	model_2	41741.2	0,0,2.10491165275606e-07	168.245	148.893	28.6934525080215,139.551807743512	15.9995601308422,132.893191335466	0.0630884
HSD17B4	NM_001199291,NM_000414,NM_001199292	model_2	5036.61	0,0,0.00172164042745004	65.4767	44.9848	1.00192338302317,46.6175055524208,17.8573018458886	1.97518630796127,33.5746932711017,9.43492218330549	0.0629917
P4HTM	NM_177939,NM_177938	model_2	8871.62	0,0,0.000809860358292891	44.9721	74.4411	35.3273371818503,9.64479234156176	63.1527563716009,11.2883789911389	0.0628199
KALRN	NM_001024660,NR_028136,NM_003947,NM_007064	model_2	-10558	0,0,0	23.7134	44.2942	0.365946499996032,0.631375450114545,20.0293906819486,2.68669119120036	0.403314975667906,2.08402231830215,39.2899131610373,2.51696724597894	0.0628013
FLT1	NM_001159920,NM_002019,NM_001160030,NM_001160031	model_2	-20546.6	0,0,3.24022249031941e-08	22.8042	7.79334	12.7891409270335,9.72054010177407,0.294532634166532,3.26847170484192e-08	3.88182699843852,3.75788200702424,0.153635402394101,2.20141019603335e-07	0.0627285
FLCN	NM_144997,NM_144606	model_2	-8023.02	2.41943524104116e-08,2.5131008385415e-12,2.33929351611817e-06	23.2823	19.9852	18.6337742377123,4.64848836776711	17.2462992849976,2.73891812242815	0.0626107
PLXNB1	NM_002673,NM_001130082	model_2	-11133.6	0,0,0.00545090193842335	37.5862	16.5279	1.57500206395951,36.0112280896777	1.72662652452399,14.8012971437683	0.0625635
EXOSC9	NM_001034194,NM_005033	model_2	-2742.68	0,0,0.0206708677970134	7.66119	11.9486	0.63793404061775,7.02325436877227	0.247411913713969,11.7011880189011	0.0625619
LRRC8B	NM_015350,NM_001134476	model_2	-13947.1	0,0,0.0440184573433553	9.32487	15.4367	4.94797843550696e-05,9.32481891225703	0.964962056409449,14.471697842965	0.0625058
PDZD7	NM_024895,NM_001195263	model_2	-5377.88	0,0,0.00772745127903651	5.05394	12.6743	3.53664348893741,1.51730116632222	9.6605381664179,3.01376487831307	0.0624357
CABP1	NM_001033677,NM_004276,NM_031205	model_2	148693	0,0,1.2015681338795e-08	159.149	557.748	30.8651016630493,119.891574969557,8.39261515220894	132.928729847735,385.911883270937,38.9071462184234	0.0614166
C5orf63	NM_001164479,NM_001164478	model_2	-8903	0,0,0.00870277780700357	10.975	4.30416	9.81461264258593,1.16039856918002	3.58474740698725,0.719413897697756	0.0614128
SUGP2	NM_014884,NM_001017392	model_2	-653.882	0,0,5.28149857181859e-10	34.8476	53.7276	22.2800748967146,12.5675092621583	37.6420589373779,16.0855750823461	0.0612511
GLRX3	NM_006541,NM_001199868	model_2	-2512.1	4.22994972382185e-14,4.41868763800812e-14,0.0350415384234343	19.7578	25.3846	14.3896947533511,5.36810509801065	20.0410727612698,5.34349068701323	0.0611939
WDR33	NM_018383,NM_001006622,NM_001006623	model_2	-15622.2	0.00221198998343242,1.3431597778446e-07,2.9988072665077e-06	13.8923	12.5504	4.22574864325066,4.46204591942255,5.20450380961738	4.29636902357917,3.26359836356008,4.99041502184421	0.0611487
TTC3	NM_003316,NM_001001894	model_2	6679.03	0,0,1.11022302462516e-16	36.5041	50.1301	4.63779279635883,31.8663442070796	3.30597196316233,46.824115589692	0.0611006
GREB1	NM_014668,NM_033090,NM_148903	model_2	-10122	6.79037696960094e-07,2.87291157530234e-09,0.000122812901889646	3.41104	4.19396	3.27047926252658,0.00961967109293392,0.130938570484271	3.76507680337482,0.133962433393479,0.294918041567643	0.0610546
ANKRD13D	NR_030767,NM_207354	model_2	-818.049	0,0,0.00870568900986413	28.4135	39.0847	2.9763732961761,25.4371695051733	1.70946804711358,37.3752049044481	0.0610144
UBE2D3	NM_003340,NM_181886,NM_181888,NM_181892,NM_181887,NM_181889,NM_181890,NM_181891,NM_181893	model_2	11288.4	0.0185439423183611,0.0100809137001916,0.040981092692149	75.023	73.0269	7.9236764432447,3.62987997164546e-09,1.67213773033232e-09,4.464218643993,3.42675786927079,3.9090341033281,1.34555970850945,53.9536813633854,4.26876317918777e-05	6.44898155589736,4.26256597803071e-09,0.0962737829626201,4.29422762228194,1.2304181421226,4.39227469306533,0.294337557128496,54.9685818312219,1.30175490427114	0.0607403
HLA-DRB1	NM_002124,NM_001243965	model_2	-4417.55	0,0,0.000247834708620553	36.8993	16.8567	17.4404062024242,19.4589248910178	6.94749370716828,9.90918208036458	0.0604974
OTUB1	NR_003089,NM_017670	model_2	29599.5	0,0,2.38445152511702e-10	65.059	119.132	6.65210472777805,58.4068897695607	4.97653276622683,114.155456078781	0.060474
LOC283624	NR_038970,NR_038971	model_2	-6165.9	0,0,6.22477163481072e-07	31.4204	43.3049	12.5348668346772,18.8854901723086	14.6614855040319,28.6434249654303	0.0603769
TMEM8B	NM_016446,NM_001042589,NM_001042590	model_2	-7626.16	3.07531777821168e-14,2.88657986402541e-15,0.00143825322609448	23.6561	26.7101	9.83013377389115,0.147699748481224,13.6782816044232	9.49111868961462,0.253455867930468,16.9655500574933	0.0602052
SEPT9	NM_006640,NM_001113491,NM_001113492,NM_001113493,NM_001113494,NM_001113495,NM_001113496	model_2	2624.85	8.29586487283152e-08,5.7253917162825e-09,0.000699797984392347	51.5486	47.3348	1.05357748525619,5.38489313976087,0.105496225551602,5.70169345677497,0.303201418408787,0.227843590153539,38.7718742742767	1.90048522469716,4.14549559610962,2.25146595495974e-09,7.1409739389067,0.215297769629084,0.177167899467425,33.7553999335922	0.059964
LOC100128675	NR_024561,NR_024562	model_2	-2219.4	0,0,0.0144744535554114	5.10146	2.05057	1.07509941075586,4.02636095093452	0.309334284880565,1.74124032964555	0.059891
KLC4	NM_201521,NM_201522,NM_201523,NM_138343	model_2	-4808.34	0.123738167695053,0.000149156338532075	20.0433	20.4088	15.1794243456906,2.18465885476916,1.59417789264799,1.08506508496424	15.4931547164398,1.66711871767008,2.80803727364097,0.440464156255047	0.0598643
SEC61G	NM_014302,NM_001012456	model_2	2004.47	6.66133814775094e-16,1.11022302462516e-16,0.00553901740400697	55.8712	73.7673	54.5117763371986,1.35944588348659	67.5794244601755,6.18783188887555	0.0595514
SYNGR1	NM_004711,NM_145731,NM_145738	model_2	89506.2	0,0,0	70.9825	157.485	65.7689324692938,0.000606732157172676,5.21291146220357	155.275429676886,2.0710296699335e-05,2.20937889471969	0.0594187
SPPL2B	NM_152988,NM_001077238	model_2	-7384.9	1.46238792420039e-06,1.12616088643325e-06,0.0405058247234945	16.9064	15.1325	16.0148990462442,0.891498204938919	13.4355258694068,1.69696471153272	0.0594091
RCAN1	NM_203417,NM_203418,NM_004414	model_2	49.4725	0,0,0.000225891230828723	46.3555	37.7282	17.1844108854682,2.5963536159449,26.574709658938	16.213368657188,0.268135423573957,21.2467116816201	0.0590318
CTSB	NM_001908,NM_147780,NM_147781,NM_147782,NM_147783	model_2	122589	0,0,0.00341024621410357	134.107	184.812	110.423838941983,0.960979736425986,0.390417807215869,20.6745635698158,1.65676737029605	162.838570783302,0.312161569064331,0.766999176705242,19.4033356685336,1.49128740805869	0.0589374
IQSEC2	NM_015075,NM_001243197,NM_001111125	model_2	-8640.67	0,0,5.14456985113432e-05	25.6526	47.2125	10.4790110965247,6.91593425554518,8.25765682201028	17.856951187918,15.5016524765278,13.8538602716052	0.0587384
PHF20L1	NM_016018,NM_032205,NM_198513	model_2	-12262.6	0.000159530672532493,1.39125643228155e-08,3.37685340490168e-06	9.50544	10.712	3.86706302193522,0.309509743218925,5.32886887622919	3.98363601011177,0.0946094517240411,6.6337242320962	0.058669
NCDN	NM_014284,NM_001014839,NM_001014841	model_2	261367	0,0,8.75223460372609e-09	155.794	356.664	5.36535273141481,16.7678871990497,133.660941862091	21.7031253507747,49.818843503248,285.142368557558	0.058463
ANK3	NM_020987,NM_001149,NM_001204403,NM_001204404	model_2	-25925.1	0,0,0	20.6636	24.2138	3.80385672781361,16.1319738835589,3.02653988960215e-05,0.727767864231457	5.82865226386315,17.7401849989545,0.0412660016338031,0.603687106839983	0.0583344
EIF3L	NM_016091,NM_001242923	model_2	35474.7	0.0127549797660153,0.00412865964340547,0.0288452638644696	115.618	119.455	114.104005766835,1.51422610385203	110.949789876457,8.50497698101807	0.0581015
CELF5	NR_033342,NM_021938,NM_001172673	model_2	4181.87	0.000257212389243811,1.07088116152454e-10,1.49010124239624e-08	51.9835	56.5989	3.66352684055913,4.38582699735228,43.9341019918304	5.51210714124011,6.54019222037281,44.5466232447639	0.0580977
FEZ1	NM_005103,NM_022549	model_2	122469	0,0,0	330.895	306.246	280.809833832026,50.0850050933638	242.152189035603,64.0936363317801	0.0579259
GPR162	NM_014449,NM_019858	model_2	16012.5	0,0,8.38751445331187e-05	60.7804	108.576	33.3943425997136,27.3861039932332	65.9275530000205,42.6479849894491	0.0577787
HMGN3	NM_004242,NM_138730,NM_001201363,NM_001201362	model_2	5302.43	0,0,7.16521162946737e-05	103.391	76.5707	28.2062936341154,46.3287782628571,2.95330484031352,25.9030820077531	20.4369245213039,30.9013577157723,1.64918997935652,23.5832451145847	0.0574589
OBSL1	NM_001173431,NM_015311,NM_001173408	model_2	-15186.3	0.00113218564830753,8.0112278699751e-08,3.26664350458472e-06	19.6358	21.107	8.82041960589087,5.09261580579065,5.72278235709416	10.0846275924801,4.26251563629532,6.75990346379814	0.0574059
CDKN2D	NM_079421,NM_001800	model_2	11355.5	0,0,0.00101974015223028	64.6012	104.908	54.6303984204278,9.97084784487124	82.7031853168836,22.2045185367318	0.0573131
DMTF1	NR_024549,NR_024550,NM_021145,NM_001142326,NM_001142327	model_2	-7690.35	0,0,0.0375097693600187	19.9357	16.1339	0.566073970618976,3.72247313339897,2.06676469153788,10.4622619822836,3.11809265615066	1.12089541231324,3.15876493577785,0.749144205663849,8.4702098687684,2.63493026819829	0.0572389
KDM2B	NM_001005366,NM_032590	model_2	-9064.26	1.11022302462516e-16,1.11022302462516e-16,0.041619026790587	7.00856	8.80805	0.937092038841998,6.07146469061929	0.675315999985478,8.1327313939074	0.0570365
EFHD1	NM_025202,NM_001243252	model_2	32391	0,0,0.000651024830662705	216.052	68.8882	76.718206386976,139.333925279194	28.3773202475169,40.5108630783419	0.0568419
AURKAIP1	NM_017900,NM_001127229,NM_001127230	model_2	15601.2	0,0,5.33421947723767e-07	111.129	141.077	16.3592581004834,20.503354680409,74.2665869272823	12.7854840798535,32.9306230734669,95.3613591061969	0.056582
GAS2L1	NM_006478,NM_152236,NM_152237	model_2	-651.25	0.230231701575662,0.00143670613418634	38.4935	39.6928	11.1118143463462,21.3426896813162,6.03900253232154	11.4303525933844,24.2306625811401,4.03181083209589	0.0560054
KBTBD3	NM_152433,NM_198439	model_2	-3277.8	4.61054637135305e-07,3.56433620507524e-07,0.0386998985088546	2.26757	1.66726	3.88186791383989e-06,2.26757000207618	0.0927747788885913,1.57448115043703	0.0556435
NACA	NR_045277,NM_001113203,NM_001113202	model_2	121679	0,0,0.000158314685299032	448.497	367.552	105.22593864658,0.798815875917381,342.472617026063	106.619939938532,0.603048085312416,260.328764633822	0.0554626
ERAP1	NM_001198541,NM_016442,NM_001040458	model_2	-6721.91	1.28563826251593e-13,6.06181771445335e-14,0.0076733202520618	4.67707	3.51872	3.97828236609549,0.648074782637683,0.0507154121544812	3.18660538477019,0.332062865991236,4.89658586903245e-05	0.0550233
CLDN11	NM_001185056,NM_005602	model_2	15318.7	0,0,0.0226274783120153	113.404	49.3267	42.3027841215578,71.1012799152338	15.6867542490255,33.6399844673277	0.0550098
ERAP2	NM_022350,NM_001130140	model_2	-4296.81	0,0,0.0287523410205621	2.8749	1.51948	5.33615341362409e-06,2.87489089177874	0.08329521426306,1.43618003927513	0.0548166
C19orf29	NM_001080543,NM_021231	model_2	-6110.33	0.0170260591349798,0.00150902616241688,0.00689969966086712	8.10263	7.36685	7.41198652838766,0.690643693927776	7.14136654410112,0.225479130460649	0.0546297
HPCAL1	NM_002149,NM_134421	model_2	-2996.27	3.67172403592519e-10,7.27196081129478e-14,4.08261553686007e-06	5.39787	7.57764	4.93048891090217,0.467376130185001	7.33485905993027,0.2427789662553	0.0545465
NRXN2	NM_138734,NM_015080,NM_138732	model_2	30440	0,0,0	69.1048	105.589	54.9349247438682,3.97545009256502,10.194389574465	89.6944379807256,3.69756527695363,12.1969713031007	0.0545165
TCF20	NM_005650,NM_181492	model_2	-11426.4	0.0379884335476542,0.000517693823188892	6.09123	6.42265	5.75931707571863,0.331916786445748	6.42264093374439,1.03817113451155e-05	0.0544893
YPEL5	NM_016061,NM_001127401,NM_001127399,NM_001127400	model_2	11881	0,0,4.23510670977123e-10	53.7544	77.1255	49.8069612109037,0.595585853672635,1.75057363707604e-05,3.35183524866662	75.2667520316283,1.04522651198561,0.169949109184628,0.643572414896072	0.0540101
IQSEC1	NM_001134382,NM_014869	model_2	31024.2	0,0,7.06262031635596e-07	49.4622	84.1739	22.4235858180197,27.0386415304352	33.6205243990634,50.5533809956509	0.0539303
WDR45	NM_007075,NM_001029896	model_2	-979.038	0.915399798234375,0.0104017319029792	38.3358	38.7682	8.26057175371013,30.0752406849367	6.27479212268161,32.4933777565925	0.053625
RGS4	NM_001102445,NM_005613,NM_001113380,NM_001113381	model_2	98141	0,0,0.00811662314359984	51.486	221.062	0.927671239453552,0.0964573290395585,21.0963425727452,29.3655525304124	1.62916450327272,0.770792587891496,102.069008174455,116.593421383938	0.0535848
CRY2	NM_021117,NM_001127457	model_2	-2190.54	0,0,0.00260087141416876	28.3584	39.3168	5.67776236784167,22.6806365678699	5.76881726331961,33.5479828506438	0.053488
CHN2	NM_001039936,NM_004067	model_2	-6115.81	7.20716098212559e-06,5.32668636155087e-06,0.0416809457860874	16.3696	18.0981	12.6220847830992,3.747522930841	12.9869825321294,5.11110446313694	0.0534796
NIT1	NM_005600,NM_001185092,NM_001185093,NM_001185094	model_2	-3652.49	0.00304717532591658,1.76044453461532e-05,0.00034982289819474	21.2551	23.613	13.3366847600973,1.60007166649686,2.43776671275818,3.88060327888572	15.4703896624971,1.02849396182196,2.19576945063884,4.91836612351431	0.0534241
CD74	NM_001025159,NM_004355,NM_001025158	model_2	46363.4	0,0,0.00215396460294803	275.796	95.1064	61.7785780161676,213.379679438736,0.637263692290788	21.3694199503189,68.5037861444368,5.23318899103161	0.0534022
RPL3	NM_000967,NM_001033853	model_2	425226	0,0,9.39226986673702e-06	869.36	784.044	852.379333072549,16.9803529073109	726.907311466286,57.1370255433374	0.0533427
TRIM41	NR_045218,NM_033549,NM_201627	model_2	-2846.6	0,0,0.0428491751014245	47.7339	27.6047	0.864898064063235,41.6274343798999,5.24153754580908	0.822023122767736,25.2199280468425,1.56271548813184	0.053197
ZNF385A	NM_015481,NM_001130967,NM_001130968	model_2	7693.12	2.92513826127827e-06,3.08049651298603e-06,0.0392486789161328	57.4169	61.8373	5.39628443442092,46.151334937579,5.86925157254455	2.53248824801262,52.0570290586613,7.24779642882717	0.0530303
CNPY2	NM_014255,NM_001190991	model_2	-1214.03	3.55084084358026e-09,1.98120408967384e-11,0.000145169474739082	43.7977	50.6878	32.4250346680917,11.3727131613591	34.8390999243701,15.8487085435175	0.0530087
COPS7A	NM_001164095,NM_016319,NM_001164093,NM_001164094	model_2	15578	0,0,0.00196612628428239	55.5931	98.0616	9.93901716920444,29.7975222776228,5.21193062081542,10.6446511144502	17.9169523471993,57.3346557532749,4.69074618863567,18.1192471066877	0.0526168
MRPS35	NM_021821,NM_001190864	model_2	-2796.68	0,0,0.0205529974554455	17.7999	26.1861	17.7998620558284,1.32169769623436e-05	24.8085787551366,1.37749805185308	0.0526035
HIRIP3	NM_003609,NM_001197323	model_2	-6053.86	4.61075622126828e-13,8.42659275690494e-14,0.00509491129958162	14.7505	12.2541	14.1294740919107,0.621047986743633	11.1026032715678,1.15150628442503	0.0518655
RPS27A	NM_001135592,NM_002954,NM_001177413	model_2	146009	0,0,0	654.325	423.612	1.16890076179365,31.1371641833999,622.01937585938	3.28670142412435,39.5082134630404,380.817446279412	0.0516507
ASNS	NM_001673,NM_001178077,NM_183356,NM_133436,NM_001178075,NM_001178076	model_2	6726.03	0,0,0.00208242821700011	36.6125	76.1965	13.4062228123753,20.5795238243064,1.12709574020557e-07,2.62677989285591,9.463037029193e-06,6.07148936578221e-06	27.2899668340322,44.6085613798438,0.952430018958661,2.14870817717122,0.674524693149819,0.522275471659265	0.0515579
ADCY5	NM_183357,NM_001199642	model_2	-9219.47	0.249274056389812,0.0132293779083089	25.2991	25.0959	7.61093989942012,17.6881895093083	6.25902452849595,18.83687397551	0.0514337
PRODH	NM_001195226,NM_016335	model_2	2884.97	0,0,0.001721803418676	74.9245	37.0944	62.8914799834493,12.0329887671577	29.2381597503982,7.85626478712889	0.0511894
TNPO2	NM_001136196,NM_001136195,NM_013433	model_2	13080.3	3.33066907387547e-16,2.22044604925031e-16,0.00970878696579858	53.197	58.1579	11.1182765181388,3.47207877753479,38.606617110817	11.1521815110216,1.82187492757904,45.1838219153894	0.051187
VPS53	NM_018289,NM_001128159	model_2	-24060.6	0,0,4.39425964282592e-06	9.73157	14.7355	0.824078469918322,8.90749588667818	0.508662565772917,14.2268710903412	0.0501614
RERE	NM_012102,NM_001042681,NM_001042682	model_2	-6732.09	5.69362811477792e-05,2.40980568833038e-11,1.35003475065787e-08	31.3761	33.3052	1.61611599437314e-05,3.64785899798995,27.7281767672341	0.317871828568334,2.20532136793584,30.7819758726476	0.0500469
HLA-F	NM_001098478,NM_018950,NM_001098479	model_2	-2465.63	0,0,0.0367275141357022	15.5221	7.49312	0.172004646304493,14.8913664855243,0.458738918521422	0.0568391837900593,6.84025068923983,0.596034628636047	0.0499903
DAZAP1	NM_170711,NM_018959	model_2	-3412.96	0.0423125376100525,0.00706011433992404	23.5877	24.7439	0.84331617261808,22.7443962586736	2.12129239253942,22.6225686123657	0.0499777
FAM45A	NR_027141,NM_207009	model_2	-5212.92	0.682026030657276,0.0018009190748316	17.781	17.704	3.1785402766758,14.6024709511839	2.28147528097775,15.4225100621294	0.0498925
TAGLN3	NM_013259,NM_001008272,NM_001008273	model_2	141135	0,0,0.000525513831615143	209.551	487.166	6.73735461064159,66.1713755103098,136.642694078233	17.6314517755907,129.548366110753,339.986362488095	0.049854
HNRNPL	NM_001533,NM_001005335	model_2	21708.2	0.0978865001550352,0.000233829299087218	96.825	98.3264	9.97981395457996,86.8452319702	15.0140515059553,83.3123315302463	0.0496255
PRNP	NM_000311,NM_183079,NM_001080121,NM_001080122,NM_001080123	model_2	159680	0,0,0.00592131646892302	217.453	267.058	27.0334944438469,15.981425406024,0.46385538850804,0.947584853346989,173.026425811798	39.503962174641,26.5750564289893,0.197316961757136,0.599586589147467,200.182565610644	0.0496201
NAIP	NM_022892,NM_004536	model_2	-9173	0,0,0.0127216629987074	11.5472	3.41345	10.6763444695885,0.870816082744077	3.32449294876289,0.0889572298214489	0.0493531
NDUFV3	NM_021075,NM_001001503	model_2	-1028.63	0,0,3.31250172846964e-08	37.5547	49.563	5.8324927905527,31.7221736823174	5.25392978015568,44.3090736196312	0.0493017
PAFAH1B3	NM_002573,NM_001145939,NM_001145940	model_2	-1068.13	0.0281405415227057,0.0165085945353545	34.3929	32.4307	0.564796664644278,8.91295507839929,24.9151151295428	7.43650683537811e-06,7.33861515875745,25.0920771625018	0.0492869
BAG6	NM_004639,NM_080702,NM_080703,NM_001098534,NM_001199697,NM_001199698	model_2	9857.7	0,0,0.00260837905017464	55.6859	61.4665	1.01591228737233e-08,0.617609004060269,1.73730498285899,47.5852554497848,5.74569247416551,1.04463119962904e-05	0.190852491745367,0.355685994056927,2.03364704460754,52.5140455206074,3.65675288135011,2.71555363712889	0.0491713
DNAJC12	NM_201262,NM_021800	model_2	-2201.48	1.45777834248406e-11,1.08291153821938e-12,0.00204067529469498	17.0292	21.6138	1.46993006103377,15.5592395262109	0.8031125871337,20.810735186334	0.049161
ADSL	NM_000026,NM_001123378	model_2	-2973.75	0.00814026634859799,0.001633769061681,0.0157427819625223	15.661	17.311	15.1717197922653,0.489263924409266	15.9210891886611,1.38993902051906	0.0490512
ABHD12	NM_015600,NM_001042472	model_2	23055	0,0,0	73.4313	110.181	6.43473173508516,66.9965265952607	4.26192505412958,105.918887856417	0.0489481
PDLIM7	NM_005451,NM_203352,NM_213636	model_2	-2949.86	0.0571502812212961,0.000417414944791861	19.534	21.6337	4.48337029419958e-06,3.27290860085704,16.2610640565282	1.18678372787556e-06,2.56622918696301,19.0674818688808	0.0489279
OSBPL1A	NM_080597,NM_018030,NM_001242508	model_2	23335.8	0,0,2.39136877101531e-05	72.3783	89.1392	2.12556496433035,10.0580599389311,60.1946660798149	1.92068050888588,16.7241477014868,70.4943223672983	0.0486533
FAM195B	NM_207368,NM_001093767	model_2	23247.6	0.0662157617789534,0.00921360638098812	136.483	134.698	105.047249386333,31.4362319712809	97.1414391099942,37.5566828140984	0.0484912
NLRP12	NM_144687,NM_033297	model_2	-1604.53	1.8458397366139e-07,9.51072589572277e-08,0.0232685569228949	1.66407	1.04312	0.102223988898487,1.56184896804841	0.0135799848952707,1.0295400782136	0.0484114
RPL17	NM_000985,NM_001035006,NM_001199340,NM_001199341,NM_001199342,NM_001199343,NM_001199344,NM_001199345	model_2	10639.4	0,0,0.00933180191671912	149.851	108.348	28.8679570917133,104.877084940258,1.7306721507539,5.72764063803977,0.820728727298626,2.36149848922624e-06,7.82660638084541,1.27628128121962e-09	20.0534495910609,72.8927029325004,0.408751400476797,4.98448667511984,9.52684631390887e-06,0.866217689548063,9.14212718277484,6.88004313812458e-10	0.0479253
PRKAR1B	NM_002735,NM_001164758,NM_001164759,NM_001164760,NM_001164761,NM_001164762	model_2	225551	0,0,0.0454917790703119	162.558	412.548	32.5932383199069,0.903723588369458,124.889557008154,2.12095838803429,1.00791861394417,1.04310151896259	67.9393963002775,1.34493747374933,336.707860161861,2.03840571484599,2.31857008219896,2.19852702808852	0.0478926
SPTLC1	NM_006415,NM_178324	model_2	-5708.39	1.37309896786064e-09,5.4642956826001e-12,9.88311286008736e-05	23.024	20.639	21.3391234743565,1.68491637742518	18.1423423738718,2.49666375557351	0.0477875
NUDT16L1	NM_032349,NM_001193452	model_2	-1143.37	2.72347239871351e-07,1.00967423866116e-07,0.016205390772567	35.9096	31.2393	34.9263664899459,0.983204217339235	28.8913037769592,2.34799994820929	0.0477817
NOS1AP	NM_001126060,NM_014697,NM_001164757	model_2	-8564.47	0,0,0.000737509361184774	8.68779	12.0975	0.889036386647711,1.66530353739558,6.13345112416096	0.660229410488074,2.58703352261507,8.85021437413518	0.0477559
BRWD1	NM_033656,NM_018963,NM_001007246	model_2	-14093.7	0,0,0	24.1318	47.7999	2.05855137588176,0.177323005993783,21.8959100964446	1.98502753520017,0.168326643234899,45.6465033517593	0.0476033
SYS1	NM_001197129,NM_033542,NM_001099791	model_2	-6681.39	3.16546788781125e-12,2.22044604925031e-15,1.13587795373959e-05	12.1153	9.65774	3.87610182908663e-05,11.040506876463,1.07476301172063	3.96818766235242e-05,8.3456099625879,1.31208956415443	0.0471486
B3GAT1	NM_018644,NM_054025	model_2	73480.2	0,0,0.000428214632158697	149.832	119.779	129.226537775186,20.6055386721338	108.946815535136,10.8320785515276	0.0470903
CSTF3	NM_001326,NM_001033505,NM_001033506	model_2	-4891.61	7.29221895457988e-05,2.83210216722729e-07,0.000156007515657697	29.4162	30.4975	5.46931330702269,14.82070985235,9.12615076193048	7.05310226941006,15.4119492768402,8.03247944723713	0.0468613
PDHA1	NM_001173454,NM_001173455,NM_000284,NM_001173456	model_2	-2454.06	0,0,0.0346426433084129	23.7888	36.2576	0.822576634819364,0.416884939116199,21.5513581867383,0.997979243634002	1.96446422215935,0.238201878067392,33.8337214363789,0.221168820488359	0.0468064
SUSD4	NM_001037175,NM_017982	model_2	-5344.09	0,0,0.00924167639300622	13.5129	25.9196	2.38903403404177,11.1238283670758	3.37797191096329,22.5416534099485	0.0464722
SLC38A10	NM_001037984,NM_138570	model_2	-9944.24	0,0,0.000234775694056832	17.1161	12.6655	14.5580602909445,2.5580214338784	10.1903415508311,2.47516224578438	0.0459741
MFSD5	NM_032889,NM_001170790	model_2	-3412.82	0.11785431775782,0.0193946788419921	12.7504	13.6073	11.7797137418981,0.970646276382932	13.1960988571132,0.411174572242002	0.0459097
PARK7	NM_007262,NM_001123377	model_2	71088.2	0,0,0.0396066688032969	262.368	320.867	97.8450535355939,164.522471285692	134.377347398305,186.489607069351	0.0458633
FKBP5	NM_004117,NM_001145775,NM_001145776,NM_001145777	model_2	-7050.59	0,0,0.0319916846771863	9.78117	5.68168	9.13827939909671,1.78410352954119e-09,0.440913093120722,0.201976574253108	5.33122701058863,0.227190670574833,2.0033777547832e-05,0.123238601009953	0.0450742
NOP56	NR_027700,NM_006392	model_2	448.444	0,0,0.0154610768019738	36.8041	44.3025	5.37843301470725,31.4257099972426	4.48569557871545,39.816801334914	0.0448851
BAALC	NM_024812,NM_001024372	model_2	85992.5	0,0,0.0144536743698238	191.069	147.805	149.185735930434,41.8834298161	122.011825669596,25.7931357870695	0.0446977
SYT1	NM_001135805,NM_005639,NM_001135806	model_2	279859	0,0,0.000144338527246712	94.5452	324.123	0.198210505333516,20.2250528667371,74.1219559248635	0.601154242874808,54.941598238364,268.580710335406	0.0446529
UBAP2L	NM_001127320,NM_014847	model_2	-5673.3	7.5860007164863e-10,3.31260574526482e-11,0.00126178818556222	32.4694	35.505	12.585848091519,19.8835464374924	12.1872849369257,23.317687592762	0.0443662
NPRL3	NM_001243247,NM_001243248,NM_001243249,NM_001077350,NM_001039476	model_2	-4965.05	0,0,0.0216460477163298	27.4179	20.841	4.17705171860096,0.494604361399024,1.21745611107223e-05,21.3836018031487,1.3626149016824	2.49457778351643,0.94279428962422,0.35423046301397,16.2312695775922,0.818102865917885	0.0441944
FAM133B	NM_152789,NM_001040057,NR_034169	model_2	-4347.83	3.64825265553037e-08,1.53226538124329e-08,0.0115189293091347	9.38686	11.3768	8.69608794968998,7.98649498829712e-06,0.690768542749938	10.7093524972815,0.329419786934631,0.338061026231795	0.043874
FAM118A	NM_001104595,NM_017911	model_2	-5187.67	5.25393537179619e-05,1.22014649935887e-05,0.0122542977340365	9.51927	8.22765	0.105861754385015,9.41340737637934	0.452137889105206,7.77551417846663	0.0438327
NAPA	NR_038456,NR_038457,NM_003827	model_2	60077.1	0,0,0.0105714102836219	99.1119	210.83	6.30711850608636,5.61155003583274,87.1932790924436	19.2639498387699,15.303540937296,176.262314672131	0.0437046
TCEA2	NM_003195,NM_198723	model_2	12399.1	0,0,0.00419877740704755	58.2372	87.8325	54.2630977077469,3.97406116086569	85.6748173123371,2.15770070724378	0.0436732
PIKFYVE	NM_001178000,NM_152671,NM_015040	model_2	-14032	9.97543195158102e-07,1.78128838679292e-07,0.00584036422545964	5.79708	4.95695	0.446770268368909,0.396760242235253,4.9535513370227	0.16653423226623,0.365600774553525,4.42481347547091	0.043472
GAMT	NM_000156,NM_138924	model_2	989.322	5.65052293843848e-09,0,9.41435818191394e-12	64.1169	55.2026	59.3459172766895,4.77100801383886	48.7030980798974,6.49954272261454	0.0433287
COMMD6	NM_203495,NM_203497	model_2	-2794.95	0,0,0.0020585456523019	31.8815	21.755	30.4057703788884,1.47571741187724	19.8078419185094,1.94718866225202	0.0432176
ZNF680	NM_178558,NM_001130022	model_2	-6230.95	0,0,0.0262994231748838	9.18979	6.58388	6.01562678626636,3.17416408625411	4.59260658185666,1.99127283000607	0.0429544
AKD1	NM_001145128,NM_145025	model_2	-3852.66	0.0395650072144013,0.00392801829038014	3.32454	2.79495	0.379250643737328,2.94529422875568	0.438857865511024,2.35609492360537	0.042942
LNX1	NM_001126328,NM_032622	model_2	-5042.04	0,0,0.00500111730228825	10.1488	19.9277	0.772275367481357,9.37649484582336	0.661216107527878,19.2665309400899	0.0429148
ATP5C1	NM_005174,NM_001001973	model_2	26435.1	0,0,1.52519199492218e-08	103.181	160.267	6.89676889656292,96.2838914634689	3.84828012758211,156.418856325403	0.04283
NPM1	NM_002520,NM_199185,NM_001037738	model_2	24340.8	5.46225741304696e-08,3.22190896184793e-09,0.00157778254310192	128.799	119.471	113.038484826832,11.2484656695093,4.51159713317261	108.614394696478,5.32754252383305,5.52880213949971	0.0427409
PNCK	NM_001039582,NM_001135740	model_2	5079.52	0,0,6.51203921968602e-05	35.7628	70.7378	3.0653157806011,32.6974510873808	3.04224319489536,67.695527374209	0.0427052
RECQL5	NM_004259,NM_001003715,NM_001003716	model_2	-6957.35	1.26138139378007e-06,2.71194437351241e-07,0.00718079171819552	8.96321	7.72535	8.29961012798045,0.169793686132242,0.493805111860173	7.09866295589144,0.470560780563635,0.156121787999416	0.0419679
MYL6	NM_021019,NM_079423	model_2	107537	0,0,0.000838423820379242	503.308	425.984	332.915798131133,170.392128150233	263.948031899978,162.035638148242	0.0418354
SNX15	NM_147777,NM_013306,NR_037650	model_2	-3573.31	0.0305997122945535,0.0217686917176576	19.8825	18.7548	0.2163109525558,19.6661926008828,4.72532909657749e-10	0.936820849115646,17.770070450191,0.0479535870583789	0.0416283
COPS8	NM_006710,NM_198189	model_2	1042.73	0,0,0.0113008330852923	34.8668	45.8542	33.943846262848,0.92294726086291	42.7577008499138,3.09654849418014	0.0410596
PRKCZ	NM_001242874,NM_002744,NM_001033581,NM_001033582	model_2	22107.9	0,0,0.0101912209868413	65.047	105.407	2.62692543718353,0.206899299084462,60.2288482757772,1.98429796001568	8.56798585341326,0.316990472522109,94.8353634099466,1.68713840093024	0.0408994
MAD2L1BP	NM_001003690,NM_014628	model_2	-2223.83	0,0,0.000431971713940715	9.40442	15.8809	0.406669565457411,8.99775185625306	0.0383929628387636,15.8424737476407	0.0408248
RAB11FIP3	NM_014700,NM_001142272	model_2	14.9399	0,0,0.0141071839120136	36.9704	46.2153	13.2941668603766,23.6762236218617	14.7402880205051,31.4750166285959	0.0406414
COPE	NM_199442,NM_199444,NM_007263	model_2	25853.6	0,0,0.00164299243699373	156.294	134.99	9.19364584550735,3.30403386134916,143.796522615655	2.46015094775481,3.12590244481421,129.403675008861	0.040598
NUDT16	NR_033268,NM_152395,NM_001171905,NM_001171906	model_2	-10119.7	0,0,0.0133213173549868	33.3971	21.6256	2.8028327309826,29.4776573671706,6.00579097460304e-08,1.11662828597252	1.98659157595134,18.2127099128859,0.0375717892592406,1.38875266335111	0.0404589
ST7	NM_021908,NM_018412	model_2	-4209.81	0.00719734938475147,7.61308341504785e-05,0.000610702405636765	9.2719	10.4929	0.878324270678689,8.39357180429847	0.572185893941038,9.92070455709512	0.0401989
POP4	NR_027368,NM_006627	model_2	-4783.41	3.530509218308e-14,2.4535928844216e-14,0.0217411418884056	10.592	13.4603	0.425595190523101,10.1663606471566	9.83939112601911e-06,13.4602526868425	0.0401803
HNRNPUL1	NM_007040,NM_144732	model_2	-793.688	0,0,0.0382442117006127	49.499	34.3623	11.0706140022143,38.4283438869238	9.0645316736668,25.2977669481404	0.0401395
RIMS1	NM_014989,NM_001168407,NM_001168408,NM_001168409,NM_001168410,NM_001168411	model_2	-10500.3	0,0,0.027117750763078	18.5551	29.3973	2.63245375422415,1.02836374494166,0.997282202977668,0.745981217628121,5.48388198176927e-09,13.1510449661357	3.51463728743829,1.7036161141196,1.09019090171877,1.15052007894626,0.122324589872109,21.8160439844452	0.0400446
NEFM	NM_001105541,NM_005382	model_2	228204	0,0,0.0243836489954959	69.9484	386.714	19.6043108651282,50.3441023925289	123.799582779253,262.914598245642	0.0398639
FBXO4	NM_012176,NM_033484	model_2	-1707.04	0.000614772794213847,0.000205394386358582,0.0219410761296539	3.92695	2.98512	3.86795699514676,0.0589906623603505	2.82181915040272,0.163304652779544	0.0396841
NGFRAP1	NM_014380,NM_206915,NM_206917	model_2	146989	0,0,0.000116481127832802	341.136	590.772	13.9097316560687,52.5831802717095,274.643297491946	17.6959442609024,114.347819695476,458.727831308257	0.0394154
NTRK3	NM_001012338,NM_002530,NM_001007156,NM_001243101	model_2	-9316.65	0,0,0.0213815990311409	16.543	12.6208	0.33090230128801,9.66605382945554e-06,14.946410857619,1.26564389774731	0.670924483487827,0.078828142984896,11.1019510046309,0.769077206958851	0.039403
UBE2J2	NM_058167,NM_194315,NM_194457,NM_194458	model_2	-3930.4	3.55585643152523e-07,4.91994792017891e-07,0.0298673225098384	19.3086	22.0483	16.087668479062,0.630246632155244,2.12421193428438,0.466481559909934	18.7539763278888,2.24863157673169e-09,2.28742873652825,1.00686290214545	0.038908
ZAK	NM_016653,NM_133646	model_2	-6914.05	0,0,0.0277639692802971	3.26545	2.0443	0.411857964884551,2.85359034810072	0.178868010523508,1.86542991546539	0.03863
LYRM4	NM_020408,NM_001164841,NM_001164840	model_2	-2366.64	0,0,0.00351349409622326	18.336	28.1486	16.8607435326834,2.97017363538812e-06,1.47525778261484	26.8421358370301,0.112182814782769,1.19429101530618	0.0380288
ATP5G3	NM_001190329,NM_001002258,NM_001689	model_2	16122.9	0,0,4.44089209850063e-15	43.7607	88.3237	2.87013024701901,1.80563803179289,39.0849769476638	2.44577095891293,6.08096061319285,79.7969330149267	0.0378959
KCTD1	NM_001142730,NM_001136205,NM_198991	model_2	-4926.5	0,0,0.0241603033898434	3.46163	6.42203	3.29852487298679,0.151936294105666,0.0111691411037037	5.88958293544795,0.525237366986959,0.00721308174487114	0.0378952
ID1	NM_181353,NM_002165	model_2	-1298.77	0,0,0.0115560355948968	40.7733	25.1397	2.42972797807146,38.3436203827046	2.44054615818913,22.6991849559686	0.0374882
CD200	NM_005944,NM_001004196	model_2	1481.77	0,0,0.0380320037309779	27.0062	49.3249	26.6183531578361,0.387862367194995	46.7680696190566,2.55683910996011	0.0374747
ZXDC	NM_025112,NM_001040653	model_2	-18233.1	0,0,0.0271322777275721	7.83727	5.64056	3.19386195381823,4.64340660326736	2.0878391278603,3.55271664330526	0.0373746
C19orf63	NM_206538,NM_175063	model_2	9678.1	0,0,0.0327314082916178	84.649	60.4844	73.7538796974001,10.895149764858	54.9574428159039,5.52699153336053	0.0373309
RNPS1	NM_080594,NM_006711	model_2	22115.4	0,0,0.0249283742151215	71.9379	103.77	10.8854133560723,61.0524618505054	11.8346515860545,91.9352079349841	0.0372698
PTPRN	NM_002846,NM_001199763,NM_001199764	model_2	43511.4	0,0,0.0173393930842259	54.3744	118.456	5.53208916534061e-05,5.10570929146614,49.2686667403273	0.579236768209563,14.9516412217247,102.924642885082	0.0372114
MLF2	NR_026581,NM_005439	model_2	93265.5	0,0,1.27304554486951e-06	190.007	307.892	41.4891312351043,148.517943759423	55.8013205423341,252.090719377909	0.0371191
YPEL3	NM_001145524,NM_031477	model_2	76530.9	0,0,0	247.589	352.408	234.497543078501,13.0912596753441	346.821973992466,5.58576041537061	0.0370247
FCGRT	NM_001136019,NM_004107	model_2	-2844.41	0,0,0.0434983185184467	34.6105	12.1408	1.60280353468395,33.0077350363419	1.00731229668736,11.1335146427981	0.0366593
TINF2	NM_012461,NM_001099274	model_2	-4289.25	0.0944833006453125,0.013432950942782	19.2408	18.2572	17.553959123137,1.68680576787333	17.3204623151871,0.936707063633516	0.0363621
ERLIN1	NM_006459,NM_001100626	model_2	-4747.16	3.34169358851e-11,2.57791565871912e-11,0.028507058559974	6.69576	5.0918	5.84530860514144e-06,6.69575325190756	0.183989518402255,4.90781546094129	0.0361336
TCEAL4	NM_024863,NM_001006935,NM_001006937	model_2	24980.2	0.268817949084007,0.00871996724050406	128.585	130.822	13.7727081741667,106.154303183275,8.65828817676761	9.28991863774322,109.868766618936,11.6630647918657	0.0360975
APOL2	NM_145637,NM_030882	model_2	-448.407	0,0,0.0166808982140477	26.5132	41.4194	0.384024217426485,26.1291712690331	2.09161141754483,39.3278342693731	0.036014
ASXL1	NM_015338,NM_001164603	model_2	-12456.2	3.11663037779741e-05,2.11252155268848e-06,0.0030289858623932	9.30135	8.18904	8.72934725534581,0.571999995994398	7.97976423091412,0.209280331656013	0.0359403
SERPINI1	NM_005025,NM_001122752	model_2	79001	0,0,0.000307563525179244	115.506	259.362	14.5186956831534,100.987352396012	41.9095813092861,217.452169310663	0.035891
NRXN1	NM_001135659,NM_004801,NM_138735	model_2	-5913.79	0,0,2.51720177590897e-07	24.0462	42.5753	1.79822650152744,2.14909412480869,20.0988510406908	2.57346377733961,2.89030739741008,37.1115219740607	0.0358239
YWHAE	NR_024058,NM_006761	model_2	374200	0,0,5.46570182646811e-06	614.915	565.669	79.0016052494889,535.913109230533	52.4836358857569,513.185094397678	0.0356941
MRPS11	NM_022839,NM_176805	model_2	-1808.89	0,0,0.0424899339144716	23.095	30.2066	21.6287876630377,1.46619174650114	29.3662200726604,0.840410265858836	0.0356633
ISCU	NM_014301,NM_213595	model_2	39290	0,0,9.47892126079708e-05	118.771	216.763	9.99848113936667,108.77231575671	10.5312527653482,206.232013931991	0.0355989
NBEA	NM_015678,NM_001204197	model_2	-12627.1	0,0,1.81760859551128e-05	9.31094	21.3426	1.58716248576675,7.72377565661167	2.8788710935541,18.4637667977127	0.0355739
RTN1	NM_021136,NM_206852	model_2	385793	0,0,0	301.953	782.989	34.1522949695203,267.800431937958	60.8380786321966,722.150544370241	0.0354049
MPP1	NM_002436,NM_001166460,NM_001166461,NM_001166462	model_2	1699.45	0,0,0.0247275212226409	25.0926	51.1139	24.1121882188325,0.886562273348574,2.68079377559129e-08,0.0938779082159281	49.6455551685789,0.000124418532157233,5.50113791371005e-09,1.46824331364849	0.0353291
DPYSL3	NM_001387,NM_001197294	model_2	-6537.65	0,0,6.79293328186281e-05	40.7598	21.1646	38.6256070792187,2.13423997046883	20.7947054443717,0.369920775960535	0.0348831
EIF4G3	NM_001198801,NM_001198802,NM_001198803,NM_003760	model_2	-9787.06	0,0,0.011208988607696	18.5887	26.4611	1.19527707695405,3.49093151164864,0.253524901579137,13.6489534326107	1.00969384185223,5.32054997664667,0.134305740170356,19.9965174240238	0.0347067
PSME1	NM_176783,NM_006263	model_2	706.847	0,0,0.000403737832682327	59.2958	39.0754	3.55114666661988,55.7446789998991	1.00514697866534,38.0702295318153	0.0341654
STX16	NR_037942,NR_037943,NR_037941,NM_003763,NM_001001433,NM_001134772,NM_001134773,NM_001204868	model_2	-6121.04	0,0,0.0245082080516761	32.3107	24.6471	0.402834797238184,30.4688229582756,0.766544833386627,0.376002502368329,5.56299392369845e-10,0.0647888734876967,2.7391794962591e-09,0.231666064744716	0.543981305770746,22.6837560307067,1.15439260238237,0.180284910718447,5.63207512283998e-10,0.0847349344527362,2.88177768679612e-09,1.83537168944725e-09	0.0341485
SLC35E2	NM_182838,NM_001199787	model_2	-11365.6	4.44089209850063e-16,4.44089209850063e-16,0.0355804115080787	7.64384	9.20884	6.07350493419901,1.57033707290065	7.63081641992816,1.57802724747471	0.0340782
SIAE	NM_170601,NM_001199922	model_2	-5290.88	0,0,0.00647751285817566	14.4792	18.4885	14.4792043816328,7.4969831556502e-06	17.8626083458305,0.625881329170199	0.033852
TRAFD1	NM_006700,NM_001143906	model_2	-5209.96	0,0,0.0444569813622866	14.4048	8.95361	13.3160740179234,1.08875388602174	8.5791526240642,0.374460587004646	0.0337603
PDHB	NR_033384,NM_000925,NM_001173468	model_2	5896.32	0,0,0.0356834230707453	53.8062	67.2002	2.7278772112362,50.6925012753621,0.385863628678208	1.36572890817405,65.5779627679895,0.256470653343222	0.0337297
BTF3	NM_001207,NM_001037637	model_2	28398.6	0.00135509741290307,8.63519189486794e-09,2.17732958884831e-07	166.591	157.934	157.574441737292,9.01636280420816	144.073512330542,13.8607694739631	0.0336401
C10orf32	NM_144591,NM_001136200	model_2	-4651.13	0.0450490483070318,0.00374686014348613	12.735	12.069	4.01750748143174e-06,12.7350265596691	0.404437637450968,11.6645421655738	0.0335102
INPP5F	NM_014937,NM_001243194,NM_001243195	model_2	34309.3	0,0,0	42.2765	116.695	1.84215579921261,40.0160488483458,0.418272329649436	1.83393058256838,114.356760759903,0.504159777861016	0.0334318
ASAH1	NM_004315,NM_177924,NM_001127505	model_2	438.427	0,0,0.0467241179128297	45.5562	39.2749	5.64365000331801,39.6601706692982,0.252373168926724	3.77933126772819,35.4955326390233,8.17535000617114e-09	0.0331953
CMTM4	NM_178818,NM_181521	model_2	-10023.1	0,0,2.56806047918001e-05	28.5823	35.3471	21.6995127926418,6.88283343845631	28.0061026672869,7.34095639023334	0.0331249
PAQR6	NM_024897,NM_198406	model_2	126900	0,0,1.72013816585048e-05	441.743	159.127	87.6925576994726,354.049959953049	36.827447327401,122.299368985683	0.0329195
SCN3B	NM_001040151,NM_018400	model_2	12288	0,0,0.00388763208495102	35.1575	60.0938	31.9421359530009,3.2154097109417	56.5736858900627,3.52007589953778	0.0328808
PSMB2	NM_002794,NM_001199779,NM_001199780	model_2	-7165.07	0,0,0.0340834306054676	17.8823	25.9477	17.0097384395252,0.711804187666612,0.160794717071552	24.0638131249301,1.88388868573752,1.53122207448273e-09	0.0327984
SCAND1	NM_033630,NM_016558	model_2	2498.09	0,0,0.000737538920743686	46.0452	67.0863	41.7582712792024,4.28696642877911	63.0380104123085,4.04831820136713	0.0327585
OLFM1	NM_014279,NM_006334	model_2	394231	0,0,0	454.372	885.56	144.542619511335,309.82912471619	310.652394770105,574.907643052575	0.0326823
SNHG7	NR_003672,NR_024542,NR_024543	model_2	-2600.48	0.19633896945424,9.37961260205622e-06	33.6868	36.3453	2.62651639810731,25.0169099442043,6.04337851169266	1.8612813549103,26.7862026263178,7.69777802622545	0.0323969
CGREF1	NM_006569,NM_001166239,NM_001166240,NM_001166241	model_2	-3268.34	0,0,0.011322082289804	20.1671	36.1937	11.1881995758917,5.08446525135676,2.69801106005797,1.19641804009165	19.9633835030979,10.0464429949365,5.09186490601936,1.09195953690663	0.0323589
ZNF326	NM_182976,NM_182975	model_2	-5372.85	0,0,1.09734064945854e-07	21.2045	8.33375	21.0121292453492,0.192328702229853	7.99031511191648,0.343432701366157	0.0321397
NGRN	NM_001033088,NR_028052	model_2	186514	0,0,0.00868639368630786	281.305	464.103	128.268464063839,153.037011051916	196.833833427075,267.269278061752	0.0318591
SPEG	NM_005876,NM_001173476	model_2	-17191.3	0,0,0.000697772867343738	16.9046	24.536	4.66536417935324,12.2392145929015	5.99858185007617,18.5373879421146	0.0315011
ABAT	NM_020686,NM_000663,NM_001127448	model_2	25077.8	0,0,7.13619806580468e-08	64.7273	72.4675	59.1777014062561,3.10615333912792,2.44339593894043	65.8622387298363,5.75505537584629,0.85020697618542	0.0314273
ARL2	NM_001199745,NM_001667	model_2	10602.4	0,0,0.00505399627715786	82.0833	103.944	5.35800953365178,76.7253036175961	3.54007435653922,100.40387417415	0.0312177
CACNB1	NM_000723,NM_199247,NM_199248	model_2	5552.49	0,0,0.0115774147956275	24.8923	60.6892	23.3816157036647,0.944923141710108,0.565751963579254	56.9176787396389,0.52010345960211,3.25138658611616	0.0308464
FBXO3	NM_033406,NM_012175	model_2	-4620.21	0,0,0.00541602303222388	17.4	22.4904	0.911899400846758,16.4880734940302	1.87207512669441,20.6183106225498	0.0308308
RPL15	NM_002948,NM_001253379,NM_001253380,NM_001253382,NM_001253383,NM_001253384	model_2	260379	1.40411700966236e-05,2.30097385589545e-10,4.45372079882489e-07	417.756	408.336	41.0662241720033,0.349694738151821,5.23260687067123,12.1947487747438,355.78498442197,3.12777238724945	27.7077790461134,0.271094274551876,7.12165248496845,12.8357325703038,357.000174018796,3.39919739086926	0.0306197
[truncated: 124 more rows]
