# Supplementary material for: rSeqDiff: Detecting Differential Isoform Expression from RNA-Seq Data Using Hierarchical Likelihood Ratio Test
Source: PLoS One. 2013 Nov 18;8(11):e79448. doi: 10.1371/journal.pone.0079448 (PMC3832546; doi:10.1371/journal.pone.0079448)
Supplement: Table S8 — List of significantly enriched GO terms related to biological processes (BP) for the 1769 genes classified as model 2. (XLS) [file pone.0079448.s013.xls]

## Sheet: Sheet1
Term	Count	PValue	Genes	Fold Enrichment	FDR
GO:0009987~cellular process	1154	9.45384e-19	GDA, VPS54, PPP2R5C, SYNCRIP, ITSN2, MED22, OGDH, ITSN1, MAP3K7, APP, MAP3K4, SERPINE2, MED27, ZNF397, PATZ1, PDHA1, CDH23, SH3GL3, ZNF506, F8, VPS41, UBE2J2, MARK3, MARK4, TOX2, MARK2, RAD1, MAPK1, GLUL, ZWINT, BACE1, ABAT, ADSL, MAPK9, MAPK8, MAPK7, PMP22, MCTS1, ZNF519, NFKBIB, PABPC4, CACNB1, CACNB2, SCRIB, SLC29A1, ALCAM, PFN2, DUSP15, CKLF, C19ORF29, ALDH4A1, OBSL1, FAIM, AKD1, PPP2R2B, LFN…	1.12473	3.65486e-15
GO:0006796~phosphate metabolic process	162	3.7727e-12	ZAK, SNCA, PASK, CASK, CLK1, ADORA1, TGFB2, DMPK, MAP3K7, UQCR10, APP, MAP3K4, MLKL, PRKACB, MAP2K5, MATK, PTPRJ, TWF1, PTPRM, PTPRF, MADD, STK24, PNCK, PICK1, WNK1, PTPRR, PTPRS, PTPRT, MARK3, PTPRN, CDKL3, MARK4, PTPRO, WEE1, MARK2, SPAG9, MAP4K4, MAPK1, NME2, MAP4K5, ATP5C1, BMP2K, MAPK9, MAPK8, RELN, MAPK7, ERC1, PPP5C, KALRN, STK16, FGFR3, LPPR4, ERBB2, ACP1, RIOK2, CD74, ATP6V0C, THTPA, PTK…	1.71052	7.29253e-09
GO:0006793~phosphorus metabolic process	162	3.7727e-12	ZAK, SNCA, PASK, CASK, CLK1, ADORA1, TGFB2, DMPK, MAP3K7, UQCR10, APP, MAP3K4, MLKL, PRKACB, MAP2K5, MATK, PTPRJ, TWF1, PTPRM, PTPRF, MADD, STK24, PNCK, PICK1, WNK1, PTPRR, PTPRS, PTPRT, MARK3, PTPRN, CDKL3, MARK4, PTPRO, WEE1, MARK2, SPAG9, MAP4K4, MAPK1, NME2, MAP4K5, ATP5C1, BMP2K, MAPK9, MAPK8, RELN, MAPK7, ERC1, PPP5C, KALRN, STK16, FGFR3, LPPR4, ERBB2, ACP1, RIOK2, CD74, ATP6V0C, THTPA, PTK…	1.71052	7.29253e-09
GO:0051641~cellular localization	154	1.84518e-11	SYT1, GRIK2, VPS54, SYT6, CSPG5, SRP19, MXI1, KLHL2, TGFB2, CTNNB1, STARD3, HOOK2, APP, CRY2, ANK3, PUM1, RAPGEF4, VPS13A, RPL11, SLC25A27, SCAMP5, BAIAP3, PICK1, VPS41, PCLO, MAPK1, TRIM36, AAAS, ATP2C1, ZWINT, ERC1, TRAPPC1, SEC61G, ARFGAP1, MYL6, BBS4, BBS7, AGFG1, NFKBIB, AKAP12, CACNB1, RABEPK, NAPA, GIPC1, RIMS2, RIMS1, CD74, PTK2, STX16, CKLF, NUP50, NPM1, SRGN, HAP1, AP2M1, SEC61A2, SRP54…	1.7049	2.37782e-08
GO:0022603~regulation of anatomical structure morphogenesis	56	2.55379e-11	DLC1, RTN4, HTATIP2, FOXO4, RHOU, TTL, TGFB2, MBP, NRCAM, ZFP91, MAPT, ERAP1, TIE1, ANGPT2, PTPRM, ARHGEF1, PTPRF, PLXNB1, ERMN, FBLIM1, HIF1A, MAPK7, SEMA4D, ALDOA, PALM, ERBB2, RNH1, PML, TTC3, ANXA7, PTK2, LECT1, EZR, PALM2, RASA1, ARHGDIA, NEFM, MAG, TAOK2, SMAD7, NF1, GRIN1, SMAD2, GAS7, RUFY3, NTRK3, FYN, ID1, BAX, ITGA7, HOPX, AMOT, CYFIP1, MYH14, HDAC9, CACNA1A	2.62705	2.46824e-08
GO:0051128~regulation of cellular component organization	90	1.10456e-10	DLC1, RTN4, LIMA1, AURKAIP1, SNCA, CDC16, CXCL12, RHOU, TTL, MBP, CTNNB1, TGFB2, AKT1, NRCAM, CDC42, ZFP91, PACSIN2, GSN, ZFYVE16, MAPT, RPS27A, SCAMP5, ARHGEF1, PTPRF, PLXNB1, ERMN, STXBP1, FBLIM1, MFGE8, MID1IP1, NEBL, NCK2, SEMA4D, BIN1, ADD2, SPTB, ADD1, KALRN, ALDOA, TRIOBP, PALM, PRKCZ, BBS4, CCK, CLU, PML, TPM1, CAPZB, TTC3, ANXA7, PFN2, PTK2, EZR, SET, SORBS1, NPM1, PALM2, SCARB1, CLASP1,…	2.01884	8.54046e-08
GO:0051649~establishment of localization in cell	141	1.85555e-10	SYT1, GRIK2, VPS54, SYT6, CSPG5, SRP19, KLHL2, TGFB2, STARD3, HOOK2, APP, CRY2, PUM1, RAPGEF4, VPS13A, RPL11, SLC25A27, SCAMP5, BAIAP3, PICK1, VPS41, PCLO, MAPK1, TRIM36, AAAS, ATP2C1, ZWINT, ERC1, TRAPPC1, SEC61G, ARFGAP1, MYL6, BBS4, BBS7, AGFG1, AKAP12, CACNB1, RABEPK, NAPA, GIPC1, RIMS2, RIMS1, CD74, PTK2, STX16, CKLF, NUP50, NPM1, HAP1, AP2M1, SEC61A2, SRP54, TAOK2, SMG7, SMAD2, TRAF3IP2, GP…	1.70022	1.19559e-07
GO:0007399~nervous system development	169	3.67954e-10	DLC1, GDA, FGF14, JAG2, AQP4, FGF13, CSPG5, CXCL12, ADORA1, TTL, CTNNB1, TGFB2, MAP3K7, NRCAM, ZFP91, APP, SERPINE2, HTRA2, ANK3, SPON2, EIF2B3, RPS27A, CDH23, SH3GL3, SATB2, PTPRM, PTPRF, PLXNB1, BAIAP2, MDGA2, PICK1, PTPRR, MARK4, DCTN1, PRDM8, NME2, IGSF8, SLITRK4, RASGRF1, GPR56, NPTN, TGIF2, RELN, STMN1, PMP22, KALRN, BBS4, LPPR4, ERBB2, CLU, NAPA, TAGLN3, TTC3, ALCAM, SERINC5, PTK2, CRMP1, …	1.59582	2.03216e-07
GO:0048519~negative regulation of biological process	252	8.15429e-10	DLC1, AURKAIP1, SNCA, CDC16, MXI1, ITSN1, ADORA1, CTNNB1, MAGED1, MAP3K7, ZFP91, SIN3A, RARB, SUPT5H, EIF2B3, RARG, PTPRM, PTPRF, STRN3, ZHX1, MAPK1, NME2, RPS14, MAPK8, ATPIF1, ANAPC7, PMP22, ADD2, ADD1, PALM, NFKBIB, ERBB2, CAPZB, CD74, SCRIB, FAIM, BCOR, HNRNPAB, COL18A1, DNMT3A, SPHK2, SMAD7, KLF10, SMAD6, CIDEA, SMAD2, GAS8, UBP1, RERG, EI24, ATP2A2, RGS3, RGS4, MLX, RGS5, MAP2, HOPX, MAP4, …	1.42879	3.94056e-07
GO:0046907~intracellular transport	114	8.28897e-10	GRIK2, VPS54, CSPG5, SRP19, KLHL2, TGFB2, STARD3, HOOK2, APP, CRY2, PUM1, VPS13A, RPL11, SLC25A27, PICK1, VPS41, MAPK1, AAAS, ATP2C1, ERC1, TRAPPC1, SEC61G, ARFGAP1, MYL6, BBS4, AGFG1, AKAP12, CACNB1, NAPA, GIPC1, RIMS2, RIMS1, CD74, NUP50, NPM1, STX16, HAP1, SEC61A2, AP2M1, SRP54, TAOK2, SMG7, GPR34, ATP2A2, MLX, SYTL4, SPTBN1, SEC13, SYTL2, MYH14, RERE, ATP5D, COPA, CLTA, HTATIP2, AP1B1, ATL2, …	1.78264	3.56057e-07
GO:0016310~phosphorylation	132	9.45311e-10	ZAK, SNCA, PASK, CASK, CLK1, ADORA1, DMPK, TGFB2, MAP3K7, UQCR10, APP, MAP3K4, MLKL, PRKACB, MAP2K5, MATK, TWF1, MADD, STK24, PNCK, PICK1, WNK1, MARK3, CDKL3, MARK4, WEE1, MARK2, SPAG9, MAP4K4, MAPK1, MAP4K5, NME2, ATP5C1, BMP2K, MAPK9, MAPK8, RELN, MAPK7, ERC1, KALRN, STK16, FGFR3, ERBB2, RIOK2, CD74, ATP6V0C, PTK2, STK19, TAOK2, SMAD7, MET, AK3, SMAD2, NTRK3, NDUFV3, PLK2, EPHA8, ULK2, PRKAR1B,…	1.69515	3.65457e-07
GO:0048523~negative regulation of cellular process	234	1.16309e-09	DLC1, AURKAIP1, SNCA, CDC16, MXI1, ITSN1, ADORA1, CTNNB1, MAGED1, MAP3K7, ZFP91, SIN3A, RARB, SUPT5H, EIF2B3, RARG, PTPRM, PTPRF, STRN3, ZHX1, MAPK1, NME2, RPS14, MAPK8, ATPIF1, ANAPC7, PMP22, ADD2, ADD1, PALM, ERBB2, CAPZB, SCRIB, CD74, FAIM, BCOR, HNRNPAB, COL18A1, DNMT3A, SPHK2, SMAD7, KLF10, SMAD6, CIDEA, SMAD2, GAS8, UBP1, RERG, EI24, RGS3, RGS4, MLX, RGS5, MAP2, HOPX, MAP4, RBPJ, NCOR1, NCO…	1.44821	4.08774e-07
GO:0022604~regulation of cell morphogenesis	38	1.44702e-09	DLC1, RTN4, ALDOA, PALM, RHOU, TTL, TTC3, TGFB2, MBP, NRCAM, ANXA7, ZFP91, PTK2, EZR, MAPT, PALM2, RASA1, NEFM, ARHGDIA, MAG, ARHGEF1, PTPRF, TAOK2, PLXNB1, SMAD7, GRIN1, ERMN, FBLIM1, SMAD2, GAS7, RUFY3, NTRK3, FYN, ITGA7, CYFIP1, SEMA4D, MYH14, CACNA1A	2.98014	4.66181e-07
GO:0051179~localization	380	1.80333e-09	SYT1, PDLIM7, SCN3B, VPS54, SNCA, VPS53, AQP4, SYT6, ITSN2, MXI1, TPD52, AQP1, ITSN1, ADORA1, SLC35A2, ACBD5, CTNNB1, KIF13A, ATP2B1, HOOK2, APP, PICALM, CRY2, VPS13C, GAB2, RAPGEF4, VPS13A, RPL11, APOO, SH3GL3, APOLD1, WNK1, VPS41, PCLO, ERGIC3, MAPK1, NME2, AAAS, ATP2C1, ZWINT, ATP5C1, BIN1, TRAPPC1, ADD2, KCNMB3, PALM, SLC2A11, RBP1, NFKBIB, AKAP12, CACNB1, CACNB2, RABEPK, RIMS2, RIMS1, CD74, …	1.30437	5.36282e-07
GO:0016043~cellular component organization	326	2.13697e-09	DLC1, SYT1, RAD51C, PDLIM7, VPS54, DYNC2LI1, SNCA, ITSN2, CDC16, ITSN1, ADORA1, CTNNB1, ZFP91, HOOK2, APP, PICALM, HTRA2, H2AFV, MED27, H2AFY, SUPT5H, CDH23, SH3GL3, PTPRM, MAGI1, MARK4, PCLO, DCTN1, MARK2, SPAG9, NME2, SPAG6, ATP2C1, RPS14, ZWINT, SMARCAL1, ADSL, ATPIF1, ANAPC7, BIN1, PMP22, ADAMTS2, ADD2, ADD1, ALDOA, PALM, LPPR4, ERBB2, CACNB2, RABEPK, CAPZB, RIMS1, CD74, PXN, SCRIB, ALCAM, PF…	1.34076	5.90109e-07
GO:0033036~macromolecule localization	164	2.85007e-09	GRIK2, VPS54, VPS53, SRP19, MXI1, KLHL2, CTNNB1, TGFB2, STARD3, KIF13A, HOOK2, CRY2, VPS13C, ANK3, VPS13A, RPL11, APOO, SCAMP5, CUTA, ATG9A, HNRNPA2B1, PICK1, APOLD1, VPS41, MAPK1, ERC1, CROT, SEC61G, MVP, ARFGAP1, BBS4, PALM, AGFG1, NFKBIB, CLU, SNX7, CACNB1, AKAP12, NAPA, GIPC1, RIMS2, RIMS1, CD74, ACE, OSBPL1A, KATNA1, STX16, NUP50, NPM1, SCARB1, SRGN, PLTP, AP2M1, SEC61A2, SYS1, SRP54, TAOK2,…	1.56587	7.34557e-07
GO:0043687~post-translational protein modification	174	1.20334e-08	ZAK, PASK, RBM4, LMO7, CASK, SAE1, CLK1, ADORA1, LNX1, TGFB2, DMPK, MAP3K7, APP, MLL5, CRY2, MAP3K4, FBXO25, MLKL, ASPH, PRKACB, RPS27A, MAP2K5, MATK, PTPRJ, TWF1, PTPRM, PTPRF, MADD, STK24, PNCK, PICK1, WNK1, PTPRR, PTPRS, PTPRT, UBE2J2, MARK3, PTPRN, CDKL3, PTPRO, MARK4, WEE1, MARK2, SPAG9, MAP4K4, MAPK1, MAP4K5, FBXL5, BMP2K, MAPK9, MAPK8, RELN, MAPK7, ERC1, PPP5C, KALRN, STK16, FGFR3, ERBB2, …	1.51237	2.90756e-06
GO:0051129~negative regulation of cellular component organization	38	1.59805e-08	DLC1, RTN4, TRIOBP, PRKCZ, LIMA1, AURKAIP1, CLU, SNCA, CAPZB, TTC3, MBP, CDC42, PTK2, SET, PACSIN2, GSN, MAPT, NPM1, CLASP1, TINF2, ERCC1, ARHGDIA, SCAMP5, MAG, ARHGEF1, PTPRF, SMAD7, SMAD6, MID1IP1, BRCA1, RUFY3, MAP2, MAP4, SPTBN1, ADD2, SPTB, SPTAN1, ADD1	2.74929	3.63416e-06
GO:0048856~anatomical structure development	324	1.77129e-08	DLC1, GDA, PDLIM7, LTBP3, DYNC2LI1, AQP4, TPD52, ADORA1, CTNNB1, MAP3K7, ZFP91, APP, HTRA2, SERPINE2, ERAP1, PATZ1, RARB, EIF2B3, CDH23, MAP2K5, PTPRJ, POLL, SH3GL3, PTPRM, RARG, PTPRF, MDGA2, APOLD1, PTPRR, MARK4, DCTN1, MARK2, PRDM8, PGM3, MAPK1, NME2, ATP2C1, RPS14, NPTN, ATPIF1, TGIF2, MAPK8, BIN1, PMP22, ADAMTS2, ADD2, ADD1, LPPR4, ERBB2, CACNB2, TAGLN3, CD74, SCRIB, ALCAM, ACE, SERINC5, LAM…	1.31724	3.80432e-06
GO:0016192~vesicle-mediated transport	99	2.04702e-08	PDLIM7, VPS54, SNCA, SYT6, ITSN2, ITSN1, ADORA1, CTNNB1, HOOK2, APP, PICALM, PACSIN2, PUM1, VPS13A, RAPGEF4, SCAMP5, SH3GL3, NCALD, PICK1, VPS41, MFGE8, PCLO, ERGIC3, NME2, TRIM36, TRAPPC1, ERC1, VAMP1, BIN1, KALRN, ARFGAP1, RABEPK, NAPA, RIMS1, ITGAV, OSBPL1A, STX16, SCARB1, AP2M1, CADPS2, RABEP1, SYTL4, SEC13, SYTL2, CACNA1A, COPA, CLTA, LDLR, ATL2, AP1B1, SYNJ1, WASF2, AP1S2, GSN, ZFYVE9, ZFYV…	1.76578	4.16514e-06
GO:0048731~system development	302	2.34043e-08	DLC1, GDA, PDLIM7, LTBP3, AQP4, TPD52, ADORA1, CTNNB1, MAP3K7, ZFP91, APP, HTRA2, SERPINE2, ERAP1, PATZ1, RARB, EIF2B3, CDH23, MAP2K5, PTPRJ, POLL, SH3GL3, PTPRM, RARG, PTPRF, MDGA2, APOLD1, PTPRR, MARK4, DCTN1, PRDM8, PGM3, MAPK1, NME2, ATP2C1, RPS14, NPTN, TGIF2, MAPK8, ATPIF1, PMP22, ADAMTS2, ADD2, ADD1, LPPR4, ERBB2, CACNB2, TAGLN3, CD74, SCRIB, ALCAM, ACE, LAMB3, SERINC5, CRMP1, PVRL3, NGRN,…	1.33161	4.52405e-06
GO:0051234~establishment of localization	337	2.6128e-08	SYT1, PDLIM7, SCN3B, VPS54, SNCA, VPS53, AQP4, SYT6, ITSN2, TPD52, AQP1, ITSN1, ADORA1, SLC35A2, ACBD5, CTNNB1, KIF13A, ATP2B1, HOOK2, APP, PICALM, CRY2, RAPGEF4, VPS13A, RPL11, APOO, SH3GL3, APOLD1, WNK1, VPS41, PCLO, ERGIC3, MAPK1, NME2, AAAS, ATP2C1, ZWINT, ATP5C1, BIN1, TRAPPC1, ADD2, KCNMB3, SLC2A11, RBP1, AKAP12, CACNB1, CACNB2, RABEPK, RIMS2, RIMS1, CD74, SLC29A1, ATP6V0C, ACE, SLC29A3, CK…	1.30355	4.81002e-06
GO:0008104~protein localization	135	7.19972e-08	GRIK2, VPS54, VPS53, SRP19, MXI1, KLHL2, TGFB2, CTNNB1, KIF13A, HOOK2, CRY2, VPS13C, ANK3, VPS13A, RPL11, SCAMP5, CUTA, ATG9A, PICK1, VPS41, MAPK1, ERC1, SEC61G, MVP, ARFGAP1, BBS4, PALM, NFKBIB, SNX7, AKAP12, CACNB1, NAPA, GIPC1, RIMS2, RIMS1, CD74, KATNA1, NUP50, NPM1, STX16, SRGN, AP2M1, SEC61A2, SYS1, SRP54, TAOK2, RAB7L1, NFKBIL1, EPS15, TRAF3IP2, GPR34, CADPS2, RABEP1, SYTL4, SPTBN1, SEC13,…	1.5725	1.26518e-05
GO:0006810~transport	331	8.27111e-08	SYT1, PDLIM7, SCN3B, VPS54, SNCA, VPS53, AQP4, SYT6, ITSN2, TPD52, AQP1, ITSN1, ADORA1, SLC35A2, ACBD5, CTNNB1, KIF13A, ATP2B1, HOOK2, APP, PICALM, CRY2, RAPGEF4, VPS13A, RPL11, APOO, SH3GL3, APOLD1, WNK1, VPS41, PCLO, ERGIC3, MAPK1, NME2, AAAS, ATP2C1, ATP5C1, BIN1, TRAPPC1, ADD2, KCNMB3, SLC2A11, RBP1, AKAP12, CACNB1, CACNB2, RABEPK, RIMS2, RIMS1, CD74, SLC29A1, ATP6V0C, ACE, SLC29A3, CKLF, STX…	1.29349	1.39026e-05
GO:0030154~cell differentiation	221	1.45418e-07	PDLIM7, DZIP1, TPD52, CTNNB1, ZFP91, APP, HTRA2, SERPINE2, ERAP1, PATZ1, RARB, EIF2B3, CDH23, PTPRJ, PTPRM, PTPRF, MDGA2, PTPRR, APOLD1, MARK2, PRDM8, NME2, SPAG6, RPS14, NPTN, TGIF2, MAPK7, BIN1, PMP22, ADD1, LPPR4, ERBB2, CACNB2, SCRIB, CD74, ALCAM, LAMB3, ACE, PVRL2, NGRN, OBSL1, PPP2R2B, TCF3, UNC45A, HNRNPAB, COL18A1, SMAD2, GAS7, S100A13, FXR1, NTRK3, SYNE1, SEMA6D, NTRK2, MAP2, HOPX, HEPH,…	1.38697	2.34241e-05
GO:0022008~neurogenesis	99	1.70027e-07	JAG2, CXCL12, TTL, TGFB2, CTNNB1, NRCAM, ZFP91, APP, HTRA2, ANK3, SPON2, EIF2B3, RPS27A, CDH23, SATB2, PTPRM, PTPRF, PLXNB1, BAIAP2, PICK1, MDGA2, PTPRR, PRDM8, SLITRK4, RASGRF1, NPTN, RELN, TGIF2, KALRN, BBS4, LPPR4, ERBB2, CLU, NAPA, TTC3, ALCAM, PTK2, KATNA1, NGRN, ARHGDIA, GRIN1, MET, GAS7, NTRK3, ATF5, ULK2, NTRK2, MAP2, CYFIP1, RBPJ, CACNA1A, RTN4, OPCML, ATL1, PEX5, KCNIP2, RTN1, MBP, EFHD…	1.69233	2.62926e-05
GO:0048869~cellular developmental process	227	2.99542e-07	PDLIM7, DZIP1, DYNC2LI1, TPD52, CTNNB1, ZFP91, APP, HTRA2, SERPINE2, ERAP1, PATZ1, RARB, EIF2B3, CDH23, PTPRJ, PTPRM, PTPRF, MDGA2, PTPRR, APOLD1, MARK2, PRDM8, NME2, SPAG6, RPS14, NPTN, TGIF2, MAPK7, BIN1, PMP22, ADD1, LPPR4, ERBB2, CACNB2, SCRIB, CD74, ALCAM, LAMB3, ACE, PVRL2, NGRN, OBSL1, PPP2R2B, TCF3, UNC45A, HNRNPAB, COL18A1, SMAD2, GAS7, S100A13, FXR1, NTRK3, SYNE1, SEMA6D, NTRK2, MAP2, H…	1.36701	4.45387e-05
GO:0006468~protein amino acid phosphorylation	106	3.6609e-07	ZAK, PASK, CASK, CLK1, ADORA1, DMPK, TGFB2, MAP3K7, APP, MAP3K4, MLKL, PRKACB, MATK, MAP2K5, TWF1, STK24, MADD, PNCK, PICK1, WNK1, MARK3, CDKL3, MARK4, WEE1, MARK2, SPAG9, MAPK1, MAP4K4, MAP4K5, BMP2K, MAPK9, RELN, MAPK8, MAPK7, ERC1, KALRN, STK16, FGFR3, ERBB2, RIOK2, CD74, PTK2, STK19, TAOK2, SMAD7, MET, SMAD2, NTRK3, PLK2, EPHA8, ULK2, PRKAR1B, NTRK2, DYRK1A, MAP2, SPTBN1, TNK2, MYLK, BCKDK, C…	1.63269	5.24174e-05
GO:0043067~regulation of programmed cell death	123	5.27687e-07	DLC1, ZAK, WFS1, GRIK2, SNCA, RBM5, JAG2, ITSN1, ADORA1, TGFB2, MAGED1, MAP3K7, ZFP91, APP, CDKN2A, HTRA2, TIAM2, CDKN2D, NGFRAP1, RPL11, RARB, MX1, RPS27A, NET1, NUDT2, RARG, PTPRF, DFFA, MADD, ACTN1, MARK4, MAPK1, NME2, RASGRF1, MAPK9, MAPK8, PRODH, KALRN, MCL1, ERBB2, ADAMTSL4, CLU, SCRIB, CD74, NPM1, FAIM, TAF9, ARHGDIA, DNAJA3, COL18A1, CFLAR, ABR, SPHK2, SMAD6, KLF10, GRIN1, NR4A1, CIDEA, V…	1.55623	7.28559e-05
GO:0010941~regulation of cell death	123	6.44212e-07	DLC1, ZAK, WFS1, GRIK2, SNCA, RBM5, JAG2, ITSN1, ADORA1, TGFB2, MAGED1, MAP3K7, ZFP91, APP, CDKN2A, HTRA2, TIAM2, CDKN2D, NGFRAP1, RPL11, RARB, MX1, RPS27A, NET1, NUDT2, RARG, PTPRF, DFFA, MADD, ACTN1, MARK4, MAPK1, NME2, RASGRF1, MAPK9, MAPK8, PRODH, KALRN, MCL1, ERBB2, ADAMTSL4, CLU, SCRIB, CD74, NPM1, FAIM, TAF9, ARHGDIA, DNAJA3, COL18A1, CFLAR, ABR, SPHK2, SMAD6, KLF10, GRIN1, NR4A1, CIDEA, V…	1.5505	8.58765e-05
GO:0044267~cellular protein metabolic process	295	8.93582e-07	RPL17, RPL13, PPP2R5C, RPL15, DNAJB12, CDC16, CLK1, ADORA1, MAP3K7, APP, MAP3K4, CRY2, PLOD2, ERAP1, RPL11, EIF2B3, MRPL33, MRPL35, MAP2K5, PTPRJ, PAN2, PTPRM, PTPRF, PTPRR, WNK1, PTPRS, PTPRT, SKP1, UBE2J2, MARK3, PTPRN, MARK4, PTPRO, MARK2, MGAT1, MAPK1, SPAG9, RPS14, BACE1, FBXL5, MAPK9, RPS10, PIAS2, MAPK8, ANAPC7, MAPK7, MRPL43, ERBB2, PABPC4, PPT2, ASB13, PIN4, ACP1, CD74, DUSP15, MRPL55, F…	1.28693	0.000115146
GO:0042981~regulation of apoptosis	121	9.09998e-07	DLC1, ZAK, WFS1, GRIK2, SNCA, RBM5, JAG2, ITSN1, ADORA1, TGFB2, MAP3K7, MAGED1, ZFP91, APP, CDKN2A, HTRA2, TIAM2, CDKN2D, NGFRAP1, RPL11, RARB, MX1, RPS27A, NET1, NUDT2, RARG, PTPRF, DFFA, MADD, ACTN1, MAPK1, NME2, RASGRF1, MAPK9, MAPK8, PRODH, KALRN, MCL1, ERBB2, ADAMTSL4, CLU, SCRIB, CD74, NPM1, FAIM, TAF9, ARHGDIA, DNAJA3, COL18A1, CFLAR, ABR, SPHK2, SMAD6, KLF10, GRIN1, NR4A1, CIDEA, VAV2, NF…	1.54616	0.000113479
GO:0030036~actin cytoskeleton organization	47	9.58282e-07	DLC1, ALDOA, TRIOBP, PRKCZ, LIMA1, PDLIM7, DIAPH2, MRAS, CALD1, BCAR1, WASF2, FHL3, LMO7, ITGB1, CAPZB, RHOU, TPM1, CDC42, PFN2, EZR, DYNLL1, INPP5K, SORBS1, PACSIN2, PTK2B, GSN, OBSL1, BCL6, DLG1, INF2, NF2, TAOK2, NF1, ERMN, ACTN1, CAPN3, GAS7, ELMO1, EPB41L2, NCK2, PPP1R9A, ATP2C1, LIMCH1, MYH11, AMOT, ADD2, ADD1	2.13656	0.000115766
GO:0030029~actin filament-based process	49	1.08204e-06	DLC1, LIMA1, PDLIM7, BCAR1, WASF2, LMO7, RHOU, CDC42, DYNLL1, GSN, PACSIN2, DLG1, ERMN, ACTN1, ELMO1, EPB41L2, NCK2, ATP2C1, LIMCH1, ADD2, ADD1, ALDOA, MYL6, PRKCZ, TRIOBP, CALD1, MRAS, DIAPH2, FHL3, ITGB1, CAPZB, TPM1, PFN2, EZR, SORBS1, INPP5K, PTK2B, OBSL1, BCL6, INF2, TAOK2, NF2, NF1, CAPN3, GAS7, PPP1R9A, MYH11, AMOT, MYH14	2.08883	0.000126755
GO:0007010~cytoskeleton organization	75	1.26301e-06	DLC1, LIMA1, PDLIM7, VPS54, BCAR1, WASF2, LMO7, RHOU, TTL, CTNNB1, CDC42, HOOK2, DYNLL1, PACSIN2, ANK3, GSN, MAPT, DLG1, ERMN, ACTN1, PCLO, MARK4, ELMO1, EPB41L2, SS18, NCK2, ATP2C1, ZWINT, LIMCH1, SGCD, STMN1, LOC100233156, ADD2, ADD1, ALDOA, TRIOBP, PRKCZ, PALM, BBS4, AGFG1, DIAPH2, CALD1, MRAS, FHL3, TPM1, CAPZB, ITGB1, PFN2, PTK2, EZR, SORBS1, INPP5K, PTK2B, KATNA1, NPM1, OBSL1, BCL6, CLASP1,…	1.76726	0.000143601
GO:0032535~regulation of cellular component size	53	1.28218e-06	RTN4, LIMA1, ENOX2, CXCL12, TGFB2, AKT1, ZFP91, APP, CDKN2A, GSN, CDKN2D, MAPT, MAP2K5, IP6K2, RARG, SLC3A2, NEBL, NCK2, CTH, ADD2, SPTB, ADD1, TRIOBP, FGFR3, FHL1, PML, CAPZB, PFN2, NDRG3, PTK2B, NDRG4, RB1CC1, TRO, NPM1, TAF9, BCL6, ING1, RASA1, NEFM, DCLK1, ENO1, CREB1, CAPRIN2, RERG, NTRK3, PHF17, EI24, ERBB2IP, CYFIP1, SPTBN1, AMOT, CACNA1A, SPTAN1	2.00924	0.000141616
GO:0008219~cell death	110	1.40595e-06	DLC1, FASTKD3, MICA, ZAK, FGF14, GRIK2, VAPB, RBM5, ITSN1, TGFB2, CTNNB1, MAGED1, APP, CDKN2A, HTRA2, TIAM2, CDKN2D, NGFRAP1, RPS27A, LUC7L3, NET1, TP53AIP1, DFFA, MADD, DCTN1, RASGRF1, MAPK8, MAPK7, BLCAP, KALRN, MCL1, ADAMTSL4, CLU, SCRIB, FAIM, PPP2R2B, DNAJA3, SRGN, AXIN1, PTPN6, CFLAR, ABR, TAOK2, CIDEA, VAV2, NFKBIL1, BRCA1, FXR1, NCKAP1, TRAF3IP2, SYNE1, CSRNP3, RABEP1, ADRA1A, HSPD1, CACN…	1.57177	0.000150972
GO:0048699~generation of neurons	90	1.81807e-06	RTN4, OPCML, ATL1, JAG2, PEX5, KCNIP2, RTN1, CXCL12, TTL, MBP, TGFB2, NRCAM, CDC42, EFHD1, ZFP91, APP, SLC1A3, HTRA2, ANK3, MAPT, SPON2, RPS27A, CDH23, KCNMA1, SATB2, STX3, ARHGEF1, PTPRM, PTPRF, PLXNB1, BAIAP2, MDGA2, PICK1, PTPRR, STXBP1, NRXN1, SLC26A6, SLITRK4, EYA1, RASGRF1, NPTN, SIAH1, TGIF2, VCAN, RELN, SEMA4D, GAP43, KALRN, BBS4, LPPR4, CCK, ERBB2, CLU, NAPA, TTC3, ALCAM, PTK2, PTK2B, KA…	1.65408	0.000189946
GO:0043068~positive regulation of programmed cell death	74	1.92481e-06	DLC1, HTATIP2, ZAK, GRIK2, RBM5, ITSN1, ADORA1, MCF2L, TGFB2, AKT1, MAGED1, APP, CDKN2A, HTRA2, DYNLL1, TIAM2, RPL11, NGFRAP1, RARB, MX1, RPS27A, NET1, IP6K2, ARHGEF4, KNG1, KCNMA1, NUDT2, AIFM3, RARG, PTPRF, ARHGEF7, DFFA, AIFM1, ARHGEF9, MARK4, MAPK1, XPA, RASGRF1, MAPK9, MAPK8, PRODH, KALRN, BID, ING3, CCK, TNFRSF25, ADAMTSL4, PML, SCRIB, DPF1, SH3GLB1, SQSTM1, BCL6, DNAJA3, COL18A1, CFLAR, AB…	1.75577	0.000195805
GO:0016265~death	110	1.95094e-06	DLC1, FASTKD3, MICA, ZAK, FGF14, GRIK2, VAPB, RBM5, ITSN1, TGFB2, CTNNB1, MAGED1, APP, CDKN2A, HTRA2, TIAM2, CDKN2D, NGFRAP1, RPS27A, LUC7L3, NET1, TP53AIP1, DFFA, MADD, DCTN1, RASGRF1, MAPK8, MAPK7, BLCAP, KALRN, MCL1, ADAMTSL4, CLU, SCRIB, FAIM, PPP2R2B, DNAJA3, SRGN, AXIN1, PTPN6, CFLAR, ABR, TAOK2, CIDEA, VAV2, NFKBIL1, BRCA1, FXR1, NCKAP1, TRAF3IP2, SYNE1, CSRNP3, RABEP1, ADRA1A, HSPD1, CACN…	1.56091	0.000193374
GO:0034613~cellular protein localization	71	2.15017e-06	COPA, CLTA, AP1B1, GRIK2, PEX5, SYNGR1, SRP19, KLHL2, CTNNB1, TGFB2, AKT1, CDC42, CRY2, AP1S2, ZFYVE9, ZFYVE16, RPL11, STX3, RPGR, STX2, PICK1, VPS41, MFN2, MAPK1, SEC61G, SRP9, BID, BBS4, YWHAZ, NUP98, SNX15, CACNB1, AKAP12, PML, NAPA, GIPC1, RIMS2, RIMS1, CD74, PEX19, SH3GLB1, TAP2, NPM1, PIKFYVE, STX16, PPP3CB, CHM, BCL6, PPP3CA, TNPO2, TINF2, SRGN, SEC61A2, AP2M1, SRP54, TAOK2, STRADA, AP4S1,…	1.77477	0.000207792
GO:0007268~synaptic transmission	56	2.25551e-06	SYT1, KCNC4, GABRB3, GABRB2, GRIK2, SNCA, KCNIP2, KCNIP1, ADORA1, CTNNB1, DMPK, MBP, SLC1A4, SLC1A2, APP, SLC1A3, KCNQ2, RPS27A, KCNMA1, PTPRF, BAIAP3, PI4KA, NRXN1, PCLO, MAPK1, KIF1B, ABAT, PMP22, CACNB2, GIPC1, RIMS1, AMPH, PTK2, GAD2, SYN2, PPP3CB, APBA2, PPP3CA, GAD1, SNAP25, NOVA1, HAP1, DTNA, PLAT, DLGAP1, PLP1, SLC12A5, GRIN1, PARK2, GRIA4, VDAC3, PARK7, GRIA2, CACNA1E, CACNA1A, HTR2A	1.93062	0.000212655
GO:0010942~positive regulation of cell death	74	2.28926e-06	DLC1, HTATIP2, ZAK, GRIK2, RBM5, ITSN1, ADORA1, MCF2L, TGFB2, AKT1, MAGED1, APP, CDKN2A, HTRA2, DYNLL1, TIAM2, RPL11, NGFRAP1, RARB, MX1, RPS27A, NET1, IP6K2, ARHGEF4, KNG1, KCNMA1, NUDT2, AIFM3, RARG, PTPRF, ARHGEF7, DFFA, AIFM1, ARHGEF9, MARK4, MAPK1, XPA, RASGRF1, MAPK9, MAPK8, PRODH, KALRN, BID, ING3, CCK, TNFRSF25, ADAMTSL4, PML, SCRIB, DPF1, SH3GLB1, SQSTM1, BCL6, DNAJA3, COL18A1, CFLAR, AB…	1.7477	0.000210699
GO:0070727~cellular macromolecule localization	71	2.77943e-06	COPA, CLTA, AP1B1, GRIK2, PEX5, SYNGR1, SRP19, KLHL2, CTNNB1, TGFB2, AKT1, CDC42, CRY2, AP1S2, ZFYVE9, ZFYVE16, RPL11, STX3, RPGR, STX2, PICK1, VPS41, MFN2, MAPK1, SEC61G, SRP9, BID, BBS4, YWHAZ, NUP98, SNX15, CACNB1, AKAP12, PML, NAPA, GIPC1, RIMS2, RIMS1, CD74, PEX19, SH3GLB1, TAP2, NPM1, PIKFYVE, STX16, PPP3CB, CHM, BCL6, PPP3CA, TNPO2, TINF2, SRGN, SEC61A2, AP2M1, SRP54, TAOK2, STRADA, AP4S1,…	1.76191	0.00024986
GO:0010646~regulation of cell communication	146	3.18668e-06	DLC1, ZAK, GRIK2, SNCA, ITSN2, CSPG5, ITSN1, ADORA1, TGFB2, CTNNB1, MAP3K7, ZFP91, APP, TIAM2, GIT2, RAPGEF6, RGN, RAPGEF4, RPS27A, TBC1D9B, NET1, MAGI1, PTPRF, MADD, STRN3, PSD3, SOCS4, FARP1, NCAM1, SPAG9, MAP4K5, HIF1A, ATP2C1, RASGRF1, NPTN, RELN, SPATA13, PPP5C, KALRN, ARFGAP1, AGFG1, ERBB2, PFKFB2, RABGAP1L, GIPC1, CD74, SCRIB, ARNT, NPM1, IQSEC1, DNAJA3, IQSEC2, AXIN1, PLAT, GIT1, CFLAR, A…	1.44504	0.000279955
GO:0012501~programmed cell death	95	4.1228e-06	DLC1, RTN4, FASTKD3, HTATIP2, GRIK2, RBM5, NFKB1, ITSN1, LOC643733, MCF2L, CTNNB1, PDCD2, AKT1, MAGED1, APP, CDKN2A, HTRA2, TIAM2, DYNLL1, GSN, CDKN2D, NGFRAP1, RPS27A, LUC7L3, NET1, EBAG9, TP53AIP1, ARHGEF4, SGK1, AIFM3, NOL3, DFFA, MADD, AIFM1, ARHGEF9, ELMO1, ZDHHC16, RASGRF1, PKM2, SH3KBP1, MAPK8, SIAH1, CDK11B, NAIP, MAPK7, MDM4, BLCAP, C1D, KALRN, BID, CCK, MCL1, TNFRSF25, ADAMTSL4, CLU, PM…	1.59738	0.000354132
GO:0006464~protein modification process	192	4.75234e-06	ZAK, PASK, RBM4, CASK, LMO7, SAE1, CLK1, ADORA1, TTL, LNX1, TGFB2, DMPK, MAP3K7, APP, MLL5, CRY2, MAP3K4, ST3GAL4, PLOD2, FBXO25, MLKL, RPN2, ASPH, PRKACB, RPS27A, MAP2K5, MATK, PTPRJ, TWF1, PTPRM, PTPRF, MADD, STK24, PNCK, PICK1, WNK1, PTPRR, PTPRS, PTPRT, UBE2J2, MARK3, PTPRN, CDKL3, PTPRO, MARK4, WEE1, MARK2, MGAT1, SPAG9, MAP4K4, MAPK1, MAP4K5, BMP2K, FBXL5, MAPK9, MAPK8, RELN, MAPK7, ERC1, P…	1.35756	0.000399324
GO:0043065~positive regulation of apoptosis	72	5.67741e-06	DLC1, HTATIP2, ZAK, RBM5, ITSN1, ADORA1, MCF2L, TGFB2, AKT1, MAGED1, APP, CDKN2A, HTRA2, DYNLL1, TIAM2, RPL11, NGFRAP1, RARB, MX1, RPS27A, NET1, IP6K2, ARHGEF4, KCNMA1, KNG1, NUDT2, AIFM3, RARG, PTPRF, ARHGEF7, DFFA, AIFM1, ARHGEF9, MAPK1, XPA, RASGRF1, MAPK9, MAPK8, PRODH, KALRN, BID, ING3, CCK, TNFRSF25, ADAMTSL4, PML, SCRIB, DPF1, SH3GLB1, SQSTM1, BCL6, DNAJA3, COL18A1, CFLAR, ABR, KLF10, NF1,…	1.72024	0.000466889
GO:0032502~developmental process	373	6.22412e-06	DLC1, GDA, PDLIM7, LTBP3, DZIP1, DYNC2LI1, AQP4, TPD52, ADORA1, CTNNB1, MAP3K7, ZFP91, APP, HTRA2, SERPINE2, ERAP1, NGFRAP1, RPL11, PATZ1, RARB, EIF2B3, MAP2K5, CDH23, SH3GL3, POLL, PTPRJ, PTPRM, RARG, PTPRF, MDGA2, APOLD1, PTPRR, MARK4, DCTN1, MARK2, PRDM8, PGM3, MAPK1, NME2, SPAG6, ATP2C1, RPS14, NPTN, ATPIF1, TGIF2, MAPK8, MAPK7, BIN1, PMP22, ADAMTS2, ADD2, ADD1, LPPR4, ERBB2, CACNB2, TAGLN3, …	1.2173	0.000501177
GO:0045184~establishment of protein localization	113	6.97691e-06	GRIK2, VPS54, VPS53, SRP19, KLHL2, TGFB2, KIF13A, HOOK2, CRY2, ANK3, VPS13A, RPL11, SCAMP5, ATG9A, PICK1, VPS41, MAPK1, ERC1, SEC61G, MVP, ARFGAP1, SNX7, AKAP12, CACNB1, NAPA, GIPC1, RIMS2, RIMS1, CD74, NUP50, NPM1, STX16, SEC61A2, AP2M1, SYS1, SRP54, TAOK2, RAB7L1, TRAF3IP2, EPS15, GPR34, CADPS2, RABEP1, SYTL4, SPTBN1, SEC13, SYTL2, RERE, COPA, CLTA, AP1B1, PEX5, SYNGR1, AKT1, AP1S2, RNF103, ZFY…	1.50965	0.000550315
GO:0006915~apoptosis	93	6.99231e-06	DLC1, RTN4, FASTKD3, HTATIP2, GRIK2, RBM5, NFKB1, ITSN1, LOC643733, MCF2L, CTNNB1, PDCD2, AKT1, MAGED1, APP, CDKN2A, HTRA2, TIAM2, DYNLL1, GSN, NGFRAP1, RPS27A, LUC7L3, NET1, EBAG9, TP53AIP1, ARHGEF4, SGK1, AIFM3, NOL3, DFFA, MADD, AIFM1, ARHGEF9, ELMO1, ZDHHC16, RASGRF1, SH3KBP1, MAPK8, SIAH1, CDK11B, NAIP, MAPK7, MDM4, BLCAP, C1D, KALRN, BID, CCK, MCL1, TNFRSF25, ADAMTSL4, CLU, PML, SCRIB, APLP…	1.58713	0.000540501
GO:0007275~multicellular organismal development	343	7.07537e-06	DLC1, GDA, PDLIM7, LTBP3, DZIP1, DYNC2LI1, AQP4, TPD52, ADORA1, CTNNB1, MAP3K7, ZFP91, APP, HTRA2, SERPINE2, ERAP1, NGFRAP1, PATZ1, RPL11, RARB, EIF2B3, CDH23, MAP2K5, PTPRJ, POLL, SH3GL3, PTPRM, RARG, PTPRF, MDGA2, APOLD1, PTPRR, MARK4, DCTN1, MARK2, PRDM8, PGM3, MAPK1, NME2, ATP2C1, RPS14, NPTN, ATPIF1, TGIF2, MAPK8, BIN1, PMP22, ADAMTS2, ADD2, ADD1, LPPR4, ERBB2, CACNB2, TAGLN3, CD74, SCRIB, A…	1.22997	0.000536199
GO:0048468~cell development	98	7.24284e-06	DZIP1, CXCL12, TGFB2, CTNNB1, NRCAM, ZFP91, APP, HTRA2, ANK3, SPON2, EIF2B3, RPS27A, CDH23, SATB2, PTPRM, BAIAP2, PICK1, SLITRK4, HIF1A, SPAG6, RASGRF1, CELF1, RELN, KALRN, BBS4, LPPR4, AGFG1, ERBB2, CLU, CACNB2, ITGB1, SCRIB, ALCAM, PTK2, PVRL2, OBSL1, STRBP, PPP2R2B, DNAJA3, HNRNPAB, AXIN1, COL18A1, GAS7, ULK2, NTRK2, MAP2, MYH11, CYFIP1, CACNA1A, OPCML, ATL1, PEX5, KCNIP2, CXADR, AKT1, EDNRB, …	1.56338	0.000538334
GO:0010769~regulation of cell morphogenesis involved in differentiation	22	9.22776e-06	RTN4, MAG, ARHGEF1, PTPRF, PLXNB1, SMAD7, GRIN1, SMAD2, TTC3, RUFY3, TTL, MBP, TGFB2, NRCAM, NTRK3, ZFP91, PTK2, MAPT, SEMA4D, ARHGDIA, CACNA1A, NEFM	2.93533	0.000672881
GO:0016044~membrane organization	65	9.26297e-06	COPA, CLTA, PDLIM7, LDLR, AP1B1, SNCA, WASF2, SYNJ1, PEX5, ITSN2, KCNIP2, ITSN1, ADORA1, NRCAM, HOOK2, APP, PICALM, AP1S2, PACSIN2, ZFYVE9, PUM1, TIE1, CLINT1, SH3GL3, HSP90AA1, STX3, STX2, PICK1, STXBP1, ATP6V1H, MFGE8, ELMO1, MFN2, NME2, SH3KBP1, STEAP2, BIN1, EPN1, COPE, BID, ARFGAP1, RABEPK, NAPA, RIMS1, AMPH, APLP1, SH3GLB1, ITGAV, PIKFYVE, SCARB1, SNAP23, ELMOD1, DNM3, SUN2, MARCH2, RABEP1,…	1.75272	0.000662943
GO:0019226~transmission of nerve impulse	61	9.30729e-06	SYT1, KCNC4, GABRB3, GABRB2, GRIK2, SNCA, KCNIP2, KCNIP1, ADORA1, MBP, CTNNB1, DMPK, SLC1A4, SLC1A2, APP, SLC1A3, KCNQ2, RPS27A, KCNMA1, PTPRF, BAIAP3, PI4KA, NRXN1, PCLO, MAPK1, KIF1B, ABAT, PMP22, KCNMB3, ERBB2, CACNB2, GIPC1, CLDN11, RIMS1, AMPH, PTK2, SERINC5, GAD2, SYN2, PPP3CB, APBA2, PPP3CA, GAD1, SNAP25, NOVA1, HAP1, DTNA, PLAT, DLGAP1, PLP1, NF1, SLC12A5, GRIN1, PARK2, GRIA4, VDAC3, PARK…	1.79055	0.000654007
GO:0050793~regulation of developmental process	101	9.88746e-06	DLC1, PDLIM7, LMO2, MORF4L2, FOXO4, TTL, TGFB2, CTNNB1, NRCAM, ZFP91, CDKN2A, ERAP1, RPS27A, PTPRM, PTPRF, PLXNB1, APOLD1, MAPK1, NME2, HIF1A, BMP2K, NPTN, MAPK9, TGIF2, NFE2L2, MAPK7, KALRN, ALDOA, PALM, ERBB2, CLU, ITGB1, TTC3, CD74, ARNT, PTK2, ITGAV, ARHGDIA, SRGN, TESC, TAOK2, SMAD7, KLF10, GRIN1, SMAD2, GAS7, NTRK3, ATF5, NTRK2, ITGA7, HOPX, CYFIP1, MYH14, HDAC9, CACNA1A, RTN4, PPARA, HTATI…	1.53952	0.000682358
GO:0043412~biopolymer modification	198	1.07327e-05	CLK1, ADORA1, MAP3K7, APP, CRY2, MAP3K4, PLOD2, MAP2K5, PTPRJ, PTPRM, GTPBP3, PTPRF, PTPRR, WNK1, PTPRS, PTPRT, UBE2J2, MARK3, PTPRN, PTPRO, MARK4, MARK2, MGAT1, SPAG9, MAPK1, FBXL5, MAPK9, MAPK8, MAPK7, ERBB2, PPT2, ACP1, CD74, DUSP15, FBXO4, FBXO3, GAD1, PLAT, DNMT3A, TAOK2, SMAD7, UBE2L6, SMAD2, NTRK3, SEMA6D, EPHA8, NTRK2, MAP2, TNK2, PARP2, ADAR, BCKDK, LDLR, DMAP1, CAMKK1, CAMKK2, ART3, BRD…	1.33302	0.000727679
GO:0065009~regulation of molecular function	134	1.99894e-05	CAST, DLC1, THRA, ZAK, RAB3GAP1, ADCY5, SNCA, CDC16, ADORA1, TGFB2, MAP3K7, APP, MAP3K4, CDKN2A, CDKN2D, GIT2, RAPGEF6, RGN, PRKACB, RPS27A, TBC1D9B, MADD, RBL1, PICK1, STIM2, SKP1, SPAG9, NME2, MAP4K5, HIF1A, RASGRF1, PSMA3, EDF1, ATPIF1, RELN, ANAPC7, ERC1, ADD2, ADD1, ARFGAP1, PALM, AGFG1, ADCYAP1R1, ERBB2, PFKFB2, RABGAP1L, SCRIB, CD74, SERINC5, SMARCB1, PSMB2, NPM1, SCARB1, DNAJA3, GIT1, TAO…	1.42071	0.00133152
GO:0015031~protein transport	110	2.07631e-05	GRIK2, VPS54, VPS53, SRP19, KLHL2, TGFB2, KIF13A, HOOK2, CRY2, VPS13A, RPL11, SCAMP5, ATG9A, PICK1, VPS41, MAPK1, ERC1, SEC61G, MVP, ARFGAP1, SNX7, AKAP12, CACNB1, NAPA, GIPC1, RIMS2, RIMS1, CD74, NUP50, NPM1, STX16, SEC61A2, AP2M1, SYS1, SRP54, TAOK2, RAB7L1, TRAF3IP2, EPS15, GPR34, CADPS2, RABEP1, SYTL4, SPTBN1, SEC13, SYTL2, RERE, COPA, CLTA, AP1B1, PEX5, SYNGR1, AKT1, AP1S2, RNF103, ZFYVE9, Z…	1.48307	0.0013596
GO:0048522~positive regulation of cellular process	231	2.26613e-05	DLC1, PDLIM7, AURKAIP1, SNCA, CDC16, ITSN1, ADORA1, CTNNB1, MAGED1, MAP3K7, ZFP91, CD47, APP, HTRA2, NGFRAP1, RPL11, RARB, SUPT5H, MAP2K5, RARG, PTPRF, STRN3, SKP1, MARK4, VEGFB, MAPK1, SPAG9, NME2, ATP2C1, NPTN, MAPK9, PIAS2, TGIF2, MAPK8, ANAPC7, MCTS1, PRODH, ERBB2, PFKFB2, CD74, SCRIB, PVRL2, FBXO4, TCF3, HNRNPAB, COL18A1, ABR, SPHK2, TAOK2, SMAD7, KLF10, SMAD6, CIDEA, SMAD2, LGALS9, NTRK3, A…	1.2849	0.0014591
GO:0010975~regulation of neuron projection development	20	2.61939e-05	RTN4, MAG, ARHGEF1, PTPRF, PLXNB1, GRIN1, RUFY3, TTL, MBP, NRCAM, NTRK3, ZFP91, PTK2, MAPT, NTRK2, SEMA4D, ARHGDIA, CACNA1A, NEFM, KALRN	2.93533	0.00165873
GO:0010639~negative regulation of organelle organization	22	2.63407e-05	DLC1, TRIOBP, LIMA1, AURKAIP1, SNCA, MID1IP1, CAPZB, BRCA1, SET, GSN, MAPT, NPM1, MAP2, MAP4, SPTBN1, CLASP1, TINF2, ADD2, ERCC1, ADD1, SPTB, SPTAN1	2.75635	0.00164114
GO:0031344~regulation of cell projection organization	23	3.0996e-05	RTN4, MAG, BBS4, ARHGEF1, PTPRF, PLXNB1, ERMN, GRIN1, RUFY3, TTL, MBP, NRCAM, NTRK3, CDC42, ZFP91, PTK2, MAPT, NTRK2, SEMA4D, ARHGDIA, CACNA1A, NEFM, KALRN	2.65499	0.00190029
GO:0006897~endocytosis	42	3.38049e-05	PDLIM7, LDLR, AP1B1, WASF2, SNCA, SYNJ1, RABEPK, ITSN2, ITSN1, ADORA1, AMPH, APLP1, HOOK2, APP, AP1S2, PICALM, PACSIN2, ZFYVE9, ITGAV, PIKFYVE, SCARB1, CLINT1, ELMOD1, SH3GL3, DNM3, STXBP1, ATP6V1H, MFGE8, ELMO1, MARCH2, NME2, RABEP1, GRIA2, JMJD6, AP2A1, SH3KBP1, STEAP2, BIN1, DNM1, EPN1, CD14, VLDLR	1.96133	0.00203998
GO:0010324~membrane invagination	42	3.38049e-05	PDLIM7, LDLR, AP1B1, WASF2, SNCA, SYNJ1, RABEPK, ITSN2, ITSN1, ADORA1, AMPH, APLP1, HOOK2, APP, AP1S2, PICALM, PACSIN2, ZFYVE9, ITGAV, PIKFYVE, SCARB1, CLINT1, ELMOD1, SH3GL3, DNM3, STXBP1, ATP6V1H, MFGE8, ELMO1, MARCH2, NME2, RABEP1, GRIA2, JMJD6, AP2A1, SH3KBP1, STEAP2, BIN1, DNM1, EPN1, CD14, VLDLR	1.96133	0.00203998
GO:0032989~cellular component morphogenesis	65	3.46455e-05	ATL1, DYNC2LI1, CXCL12, CTNNB1, TGFB2, NRCAM, CDC42, APP, SLC1A3, ANK3, SPON2, RPS27A, CDH23, DLG1, PTPRM, BAIAP2, STXBP1, NRXN1, MARK2, MFN2, SS18, SLC26A6, SLITRK4, HIF1A, VCAN, RELN, SIAH1, PMP22, GAP43, ADD1, KALRN, BBS4, LPPR4, CCK, AGFG1, BBS7, ERBB2, CLU, TPM1, ITGB1, SCRIB, ALCAM, PTK2, EZR, OBSL1, BCL6, CLASP1, SNAP25, DCLK1, HNRNPAB, COL18A1, PTPRZ1, CREB1, NFASC, CAPN3, GAS7, ERBB2IP, …	1.68208	0.00205852
GO:0006886~intracellular protein transport	62	3.70206e-05	COPA, CLTA, AP1B1, GRIK2, PEX5, SYNGR1, SRP19, KLHL2, TGFB2, AKT1, CRY2, AP1S2, ZFYVE9, ZFYVE16, RPL11, STX3, RPGR, STX2, PICK1, VPS41, MFN2, MAPK1, SRP9, SEC61G, BID, YWHAZ, NUP98, SNX15, CACNB1, AKAP12, PML, NAPA, GIPC1, RIMS2, RIMS1, CD74, PEX19, TAP2, NPM1, STX16, PPP3CB, CHM, BCL6, PPP3CA, TNPO2, AP2M1, SEC61A2, SRP54, TAOK2, STRADA, AP4S1, YWHAE, GPR34, ERBB2IP, AP2A1, SYTL4, SPTBN1, SEC13,…	1.70312	0.0021662
GO:0009966~regulation of signal transduction	122	3.99738e-05	DLC1, ZAK, GRIK2, SNCA, ITSN2, ITSN1, TGFB2, CTNNB1, MAP3K7, ZFP91, APP, TIAM2, GIT2, RAPGEF6, RGN, RAPGEF4, TBC1D9B, NET1, MAGI1, PTPRF, MADD, STRN3, PSD3, SOCS4, FARP1, NCAM1, SPAG9, MAP4K5, HIF1A, ATP2C1, RASGRF1, RELN, SPATA13, PPP5C, KALRN, ARFGAP1, AGFG1, ERBB2, RABGAP1L, GIPC1, SCRIB, CD74, ARNT, NPM1, DNAJA3, IQSEC1, IQSEC2, AXIN1, GIT1, CFLAR, ABR, TAOK2, SMAD7, SMAD6, MET, CIDEA, SMAD2,…	1.42755	0.00230394
GO:0022607~cellular component assembly	123	4.21123e-05	DLC1, SYT1, OCLN, GRIK2, DYNC2LI1, RBM5, LNX1, CTNNB1, NRCAM, ZFP91, APP, PICALM, H2AFV, MED27, H2AFY, CUTA, ATG9A, MAGI1, BAIAP2, PICK1, ACTN1, SPAG9, RPS14, ADSL, CELF1, ATPIF1, PMP22, SEPT7, ADD2, SEPT9, ADD1, PPP5C, STK16, BBS4, AGFG1, ITGB4, CAPZB, RIMS1, ITGB1, PXN, CD74, PTK2, NPM1, OBSL1, TAF9, OLFM1, C9ORF24, SRP54, TAOK2, SMAD7, SMAD2, VAV2, GAS7, MYH11, CYFIP1, H3F3B, HSPD1, NCOR1, CAC…	1.42464	0.0023914
GO:0006996~organelle organization	173	4.21987e-05	DLC1, RAD51C, PDLIM7, VPS54, SNCA, RBM4, MORF4L2, LMO7, CDC16, TTL, CTNNB1, HOOK2, MLL5, CDKN2A, PICALM, H2AFV, HTRA2, PACSIN2, ANK3, H2AFY, HIRIP3, SUPT5H, SATB2, ATG9A, DFFA, RBL1, ACTN1, PCLO, MARK4, WEE1, DCTN1, KDM2B, ATP2C1, ZWINT, RPS14, SMARCAL1, ANAPC7, STMN1, SEPT7, ADD2, ADD1, PPP5C, ALDOA, ARFGAP1, BBS4, PALM, AGFG1, MRAS, DIAPH2, CLU, ITGB1, CAPZB, PFN2, PTK2, SMARCB1, KATNA1, NPM1, …	1.33434	0.0023616
GO:0051056~regulation of small GTPase mediated signal transduction	46	4.2864e-05	DLC1, ARFGAP1, RAP1GAP, AGFG1, CYTH1, ERBB2, RABGAP1L, ITSN2, ITSN1, SCRIB, MCF2L, SMAP2, TIAM2, RASGRP3, PTK2B, RASGRP2, GIT2, RAPGEF6, BCL6, RAPGEF4, AGAP1, RASA4, RASA1, IQSEC1, NET1, TBC1D9B, IQSEC2, ARHGEF4, GIT1, ARHGEF1, ABR, ARHGEF7, NF1, PSD3, ARHGEF9, RGNEF, VAV2, FARP1, MFN2, TBC1D24, RASGRF1, DGKZ, RELN, EVI5L, SPATA13, KALRN	1.87535	0.00236457
GO:0048518~positive regulation of biological process	248	6.09794e-05	DLC1, PDLIM7, AURKAIP1, VAPB, SNCA, CDC16, ITSN1, ADORA1, CTNNB1, MAGED1, MAP3K7, ZFP91, CD47, APP, HTRA2, CFH, ERAP1, NGFRAP1, RPL11, RARB, SUPT5H, MAP2K5, RARG, PTPRF, STRN3, SKP1, MARK4, VEGFB, MAPK1, SPAG9, NME2, ATP2C1, NPTN, MAPK9, PIAS2, TGIF2, MAPK8, ANAPC7, MCTS1, PRODH, PFKFB2, ERBB2, CD74, SCRIB, PVRL2, FBXO4, TCF3, HNRNPAB, COL18A1, ABR, SPHK2, TAOK2, SMAD7, KLF10, SMAD6, CIDEA, SMAD2…	1.25325	0.00331497
GO:0007517~muscle organ development	40	6.27974e-05	MYL6, POU6F1, ZFAND5, MRAS, ERBB2, FHL1, TIPARP, FHL3, CACNB2, FKBP1A, FOXO4, CXADR, ITGB1, TAGLN3, TPM1, TGFB2, ZFP91, GPHN, APP, SPEG, PPP3CB, OBSL1, PPP3CA, RARB, DNAJA3, UNC45A, FKTN, SMAD7, NF1, MET, TBX1, RCAN1, CAPN3, FXR1, IGSF8, ITGA7, MYH11, SGCD, SGCE, TCF12	1.94761	0.0033663
GO:0065008~regulation of biological quality	187	6.32208e-05	DLC1, SYT1, GRIK2, WFS1, VPS54, SNCA, MXI1, CXCL12, ADORA1, CTNNB1, TGFB2, DMPK, ZFP91, APP, MLL5, CDKN2A, ANK3, PPP1R1B, CDKN2D, RGN, ERAP1, RAPGEF4, ERAP2, RPS27A, MAP2K5, RARG, PTPRF, BAIAP3, STIM2, F8, PCLO, NEBL, HIF1A, RASGRF1, ATP2C1, RPS14, NPTN, ABAT, RELN, PMP22, ADD2, SPTB, ADD1, ALDOA, KCNMB3, BBS4, PALM, FGFR3, MCL1, RBP1, NFKBIB, ERBB2, PABPC4, GIPC1, RIMS1, CAPZB, GAD2, ACE, PFN2, …	1.30781	0.00334261
GO:0050770~regulation of axonogenesis	17	7.1898e-05	RTN4, MAG, ARHGEF1, PLXNB1, GRIN1, RUFY3, TTL, MBP, NTRK3, NRCAM, ZFP91, PTK2, MAPT, SEMA4D, ARHGDIA, CACNA1A, NEFM	3.06407	0.00374927
GO:0050790~regulation of catalytic activity	117	7.28525e-05	CAST, DLC1, ZAK, RAB3GAP1, ADCY5, SNCA, CDC16, ADORA1, TGFB2, MAP3K7, APP, MAP3K4, CDKN2A, CDKN2D, GIT2, RAPGEF6, RGN, PRKACB, RPS27A, TBC1D9B, MADD, RBL1, PICK1, SKP1, SPAG9, MAP4K5, HIF1A, RASGRF1, PSMA3, ATPIF1, RELN, ANAPC7, ARFGAP1, PALM, AGFG1, ADCYAP1R1, ERBB2, PFKFB2, RABGAP1L, SCRIB, CD74, SERINC5, PSMB2, NPM1, SCARB1, DNAJA3, GIT1, TAOK2, SPHK2, SMAD7, SMAD6, MET, NR4A1, VAV2, PSMB8, TB…	1.42082	0.0037484
GO:0030030~cell projection organization	60	8.1313e-05	LIMA1, ATL1, WASF2, DYNC2LI1, CXCL12, AKT1, NRCAM, CDC42, EFHD1, APP, ANK3, SPON2, RPS27A, CDH23, PTPRM, STX3, STX2, BAIAP2, STXBP1, NRXN1, NCK2, SLC26A6, SLITRK4, SPAG6, RASGRF1, VCAN, RELN, SIAH1, GAP43, KALRN, BBS4, DNAH9, CCK, LPPR4, BBS7, ERBB2, CLU, ITGB4, CAPZB, TPM1, ALCAM, PTK2, PTK2B, SH2B1, SNAP25, DCLK1, DNM3, GNAO1, PTPRZ1, CREB1, NFASC, VAV2, GAS7, ULK2, MAP2, MAPK8IP3, CYFIP1, CACN…	1.67505	0.00412789
GO:0043242~negative regulation of protein complex disassembly	14	8.59686e-05	TRIOBP, LIMA1, MID1IP1, CAPZB, GSN, MAPT, MAP2, MAP4, SPTBN1, CLASP1, ADD2, ADD1, SPTAN1, SPTB	3.50808	0.00430717
GO:0044093~positive regulation of molecular function	86	0.000104821	DLC1, GM2A, ZAK, PRKAG1, ADCY5, PRDX2, CDC16, DPH3, ADORA1, TGFB2, AKT1, MAP3K7, CDC42, EDNRB, MAP3K4, CDKN2A, RGN, BRD4, PRKACB, RPS27A, AIFM3, SP100, MADD, PICK1, STIM2, SKP1, SPAG9, MAP4K5, NME2, HIF1A, PSME1, CCND3, RASGRF1, PSMA3, EDF1, GNAS, RELN, ANAPC7, ERC1, MAP3K13, ADD2, GAP43, ADD1, PRKCZ, CCK, ADCYAP1R1, ERBB2, CALD1, PFKFB2, PML, FKBP1A, TPM1, SCRIB, CD74, SERINC5, SMARCB1, PTK2B, N…	1.50774	0.00518218
GO:0008360~regulation of cell shape	16	0.000136759	ALDOA, DLC1, PALM, TAOK2, ERMN, FBLIM1, RHOU, GAS7, ANXA7, EZR, FYN, ITGA7, PALM2, CYFIP1, MYH14, RASA1	3.04405	0.00667064
GO:0044085~cellular component biogenesis	133	0.000141043	DLC1, SYT1, OCLN, GRIK2, DYNC2LI1, RBM5, LNX1, CTNNB1, NRCAM, ZFP91, APP, PICALM, CDKN2A, H2AFV, MED27, H2AFY, RPL11, CUTA, ATG9A, MAGI1, BAIAP2, PICK1, ACTN1, SPAG9, RPS14, ADSL, ATPIF1, CELF1, PMP22, SEPT7, ADD2, SEPT9, ADD1, PPP5C, STK16, BBS4, AGFG1, ITGB4, PIN4, CAPZB, RIMS1, ITGB1, PXN, CD74, PTK2, NPM1, OBSL1, TAF9, OLFM1, RPS24, C9ORF24, SRP54, TAOK2, SMAD7, SMAD2, VAV2, GAS7, MYH11, CYFI…	1.36503	0.00679318
GO:0001944~vasculature development	44	0.000166383	RTN4, ZFAND5, HTATIP2, LMO2, LEPR, WASF2, TIPARP, TCF7L2, CXCL12, TGFB2, CTNNB1, MAP3K7, AKT1, ACE, PTK2, PTK2B, ITGAV, DHCR7, CHM, ERAP1, ANGPT2, RASA1, COL18A1, PTPRJ, PLAT, CCM2, FLT1, SPHK2, EGFL7, SMAD7, NF1, APOLD1, TBX1, ARHGAP24, UBP1, HIF1A, ID1, JMJD6, BAX, NTRK2, ITGA7, AMOT, ATPIF1, RBPJ	1.80096	0.00791041
GO:0009145~purine nucleoside triphosphate biosynthetic process	23	0.000170648	ATP5D, ALDOA, ATP5J2, AK3, ATP11A, ATP6V1H, ATP11C, ATP5G3, ATP13A2, ATP6V1F, ATP6V0C, ATP2B1, NME2, ATP2A2, ATP2C1, ADK, ATP5C1, ATP8B2, ATP6V0A1, ATP5I, ATP5H, ATP8A1, ATP5J	2.38681	0.00801381
GO:0051494~negative regulation of cytoskeleton organization	16	0.000171341	DLC1, TRIOBP, LIMA1, MID1IP1, CAPZB, BRCA1, GSN, MAPT, MAP2, MAP4, SPTBN1, CLASP1, ADD2, ADD1, SPTB, SPTAN1	2.9887	0.0079497
GO:0008361~regulation of cell size	38	0.000176009	RTN4, ENOX2, FGFR3, FHL1, PML, TGFB2, AKT1, ZFP91, APP, CDKN2A, NDRG3, NDRG4, PTK2B, CDKN2D, MAPT, TRO, RB1CC1, NPM1, BCL6, TAF9, ING1, DCLK1, ENO1, MAP2K5, IP6K2, RARG, CREB1, SLC3A2, CAPRIN2, RERG, NTRK3, PHF17, CTH, EI24, ERBB2IP, AMOT, CYFIP1, CACNA1A	1.89514	0.00806861
GO:0001568~blood vessel development	43	0.000194188	RTN4, HTATIP2, LMO2, LEPR, WASF2, TIPARP, TCF7L2, CXCL12, TGFB2, CTNNB1, MAP3K7, AKT1, ACE, PTK2, PTK2B, ITGAV, DHCR7, CHM, ERAP1, ANGPT2, RASA1, COL18A1, PTPRJ, PLAT, CCM2, FLT1, SPHK2, EGFL7, SMAD7, NF1, APOLD1, TBX1, ARHGAP24, UBP1, HIF1A, ID1, JMJD6, BAX, NTRK2, ITGA7, AMOT, ATPIF1, RBPJ	1.80313	0.00879411
GO:0051246~regulation of protein metabolic process	80	0.000198569	DLC1, CPEB2, AURKAIP1, ZAK, WFS1, SNCA, NFKB1, CDC16, CPEB1, ADORA1, AKT1, EDNRB, ZFP91, APP, CDKN2A, SERPINE2, PUM1, PIWIL2, RAPGEF4, SV2B, EIF2B3, SAMD4A, RPS27A, UBE2A, SKP1, UBE2H, UBE2J2, SARNP, EIF4G1, MAPK1, NCK2, TARBP2, EIF4G3, MAP4K5, PSME1, CCND3, PSMA3, ANAPC7, MDM4, SRP9, PRKCZ, CCK, MKNK2, PML, FKBP1A, GIPC1, APLP1, UBE2D3, ACE, SET, PTK2B, ITGAV, RB1CC1, PSMB2, TAF9, FBXO4, CD4, TN…	1.5053	0.00888752
