# Supplementary material for: rSeqDiff: Detecting Differential Isoform Expression from RNA-Seq Data Using Hierarchical Likelihood Ratio Test
Source: PLoS One. 2013 Nov 18;8(11):e79448. doi: 10.1371/journal.pone.0079448 (PMC3832546; doi:10.1371/journal.pone.0079448)
Supplement: Table S9 — List of significantly enriched GO terms related to cellular components (CC) for the 1769 genes classified as model 2. (XLS) [file pone.0079448.s014.xls]

## Sheet: Sheet1
Term	Count	PValue	Genes	Fold Enrichment	FDR
GO:0005829~cytosol	221	8.1863e-18	RPL17, GDA, RPL13, RPL15, SNCA, CDC16, ITSN1, CTNNB1, MAP3K7, ZFP91, PPP1R1B, ERAP1, RAPGEF4, NGFRAP1, RPL11, VPS41, SKP1, DCTN1, MAPK1, NME2, GLUL, RPS14, ADSL, RPS10, MAPK8, ANAPC7, ADD1, NFKBIB, PFKFB2, HMGCS1, GAD2, AANAT, RPS20, RPS24, MOCS2, ABR, SPHK2, SMAD7, SMAD6, SMAD2, TKT, RERG, CCT7, RGS3, NTRK2, ENOX2, AP1B1, BCAR1, PDE11A, NBEA, NFKB1, MCF2L, AP1S2, DYNLL1, ZFYVE9, MAPT, AGPAT3, AG…	1.73665	5.10007e-15
GO:0042995~cell projection	132	9.87584e-15	SYT1, GABRB3, PDLIM7, WFS1, GRIK2, DYNC2LI1, SNCA, ITSN1, AQP1, ADORA1, TGFB2, CTNNB1, NRCAM, ZFP91, APP, TIAM2, ANK3, PDE4A, SAMD4A, CDH23, PTPRM, PTPRF, STRN3, BAIAP2, PICK1, ACTN1, MARK4, NCAM1, MAPK1, NME2, HIF1A, SPAG6, RASGRF1, BACE1, RELN, PPP5C, KALRN, BBS4, BBS7, AGFG1, ERBB2, GIPC1, ITGB1, CAPZB, PXN, ALCAM, GAD2, PTK2, CRMP1, KATNA1, SCARB1, GAD1, TESC, MET, GRIN1, GAS8, GAS7, NCKAP1, …	1.97931	3.07787e-12
GO:0043005~neuron projection	81	1.70848e-14	SYT1, GABRB3, ATL1, GRIK2, WFS1, SNCA, NCS1, CPEB1, AQP1, ADORA1, MBP, CTNNB1, TGFB2, NRCAM, ZFP91, SLC1A2, APP, SLC1A3, TIAM2, ANK3, MAPT, GOPC, SYNJ2, SAMD4A, KCNMA1, ANKS1B, STX3, PTPRF, ARHGEF7, STRN3, ERMN, PICK1, MARK4, NCAM1, MAPK1, RASGRF1, BACE1, RELN, MAP3K12, GAP43, PPP5C, KALRN, CCK, CALD1, PPM1A, ABI1, GIPC1, KLC2, ALCAM, GAD2, INPP5K, CRMP1, KLC1, PTK2B, KATNA1, GAD1, SNAP25, NEFM, …	2.47532	3.5506e-12
GO:0045202~synapse	80	4.26845e-13	SYT1, GABRB3, GABRB2, GRIK2, GABBR1, NCS1, BCAN, CASK, SYT6, CPEB1, SYNGR1, ITSN1, ADORA1, CTNNB1, SLC1A2, APP, SLC1A3, ANK3, GOPC, SV2B, SAMD4A, DLG2, DLG1, CDH23, SCAMP5, KCNMA1, ANKS1B, CTBP2, PTPRF, PICK1, PSD3, NRXN1, PCLO, NPTN, SH3KBP1, SIAH1, BIN1, ERC1, VAMP1, GAP43, YWHAZ, ERBB2, CALD1, CABP1, ABI1, GIPC1, RIMS2, RIMS1, ITGB1, SCRIB, AMPH, GPHN, GAD2, PTK2B, RASGRP2, SYN2, SNAP23, GAD1,…	2.35523	6.64867e-11
GO:0030054~cell junction	99	1.9777e-11	DLC1, SYT1, OCLN, GABRB3, GABRB2, GRIK2, LMO7, SYT6, ITSN1, CTNNB1, SAMD4A, SCAMP5, PTPRJ, PTPRM, MAGI1, PICK1, PSD3, ACTN1, PCLO, PMP22, VAMP1, ADD3, RIMS2, RIMS1, ITGB1, SCRIB, PXN, PTK2, GAD2, PVRL3, PVRL2, OBSL1, GIT1, DIXDC1, SMAD7, GRIN1, SHANK2, CADPS2, PKP2, CYFIP1, LIMA1, BCAR1, GABBR1, CPEB1, SYNGR1, CXADR, RHOU, PCDH1, GOPC, SV2B, CSK, DLG2, DLG1, EBAG9, ANKS1B, STX3, CTBP2, ARHGEF7, F…	1.99746	2.46422e-09
GO:0005856~cytoskeleton	193	2.0093e-08	PDLIM7, SNCA, DYNC2LI1, PDLIM2, CDC16, ADORA1, CTNNB1, KIF13A, HOOK2, APP, INTS6, CDH23, MAP2K5, VPS41, DCTN5, PCLO, DCTN4, MARK4, FARP1, DCTN1, MAPK1, NME2, SPAG6, PDE4DIP, BIN1, ADD3, ADD2, ADD1, ALDOA, AKAP12, PIN4, CAPZB, PXN, FUZ, PFN2, CRMP1, PPP2R2B, HAP1, GIT1, GAS8, GAS7, SYNE1, PKP2, NTRK2, MAP2, MAP4, MAP6, NCOR1, LIMA1, GFAP, ENOX2, MYBPC1, WASF2, CPEB1, ACTR2, DYNLL1, MAPT, NARF, SYN…	1.46062	2.08632e-06
GO:0044456~synapse part	52	7.63167e-08	SYT1, GABRB3, GABRB2, GRIK2, GABBR1, NCS1, BCAN, SYT6, CPEB1, SYNGR1, ADORA1, SLC1A2, GOPC, SV2B, DLG2, DLG1, KCNMA1, ANKS1B, PICK1, PSD3, NRXN1, PCLO, NPTN, SIAH1, ERC1, BIN1, YWHAZ, ERBB2, CALD1, CABP1, GIPC1, RIMS1, SCRIB, AMPH, GPHN, GAD2, PTK2B, SYN2, CAMK2A, SYNPO, DNM3, DLGAP1, ICA1, DLGAP4, GRIN1, GRIA3, GRIA4, SHANK2, SYNE1, GRIA2, NTRK2, SYTL4	2.20923	6.79216e-06
GO:0030424~axon	39	7.71901e-08	CCK, GABRB3, GRIK2, ATL1, SNCA, NCS1, AQP1, ADORA1, TGFB2, MBP, ALCAM, ZFP91, APP, SLC1A2, GAD2, KLC1, ANK3, PTK2B, KATNA1, MAPT, SYNJ2, GAD1, NEFM, KCNMA1, NF1, ERMN, NFASC, GRIA3, GRIA4, DPYSL2, PARK7, NCAM1, MAPK1, BACE1, NTRK2, MAPK8IP3, MYH14, MAP3K12, GAP43	2.56354	6.01116e-06
GO:0031252~cell leading edge	34	5.3976e-07	PDLIM7, BCAR1, WASF2, ABI1, ITSN1, ADORA1, ITGB1, CAPZB, TPM1, PXN, SCRIB, CTNNB1, AKT1, CTTN, SLC1A2, PTK2, EZR, TIAM2, GSN, PDE4A, SYNJ2, RASA1, TESC, PTPRM, NF2, BAIAP2, SLC12A5, RAPH1, GAS7, NME2, AMOT, CYFIP1, MAPK8IP3, GNAS	2.57497	3.73627e-05
GO:0043232~intracellular non-membrane-bounded organelle	316	6.70814e-07	TGOLN2, RPL17, HMGN3, PDLIM7, RPL13, PPP2R5A, DYNC2LI1, RPL15, SNCA, PDLIM2, CDC16, ADORA1, CTNNB1, KIF13A, HOOK2, APP, SIN3A, H2AFV, INTS6, RPP30, H2AFY, RPL11, MRPL33, MRPL35, CDH23, MAP2K5, OXR1, NUDT16, RCOR3, ZNF506, DCTN5, VPS41, MARK4, DCTN4, PCLO, DCTN1, FARP1, MAPK1, NME2, BAZ1A, SPAG6, RPS14, ZWINT, RPS10, PDE4DIP, BIN1, ADD3, MRPL43, ADD2, ADD1, ALDOA, AKAP12, PIN4, CAPZB, PXN, FUZ, PF…	1.2722	4.17908e-05
GO:0043228~non-membrane-bounded organelle	316	6.70814e-07	TGOLN2, RPL17, HMGN3, PDLIM7, RPL13, PPP2R5A, DYNC2LI1, RPL15, SNCA, PDLIM2, CDC16, ADORA1, CTNNB1, KIF13A, HOOK2, APP, SIN3A, H2AFV, INTS6, RPP30, H2AFY, RPL11, MRPL33, MRPL35, CDH23, MAP2K5, OXR1, NUDT16, RCOR3, ZNF506, DCTN5, VPS41, MARK4, DCTN4, PCLO, DCTN1, FARP1, MAPK1, NME2, BAZ1A, SPAG6, RPS14, ZWINT, RPS10, PDE4DIP, BIN1, ADD3, MRPL43, ADD2, ADD1, ALDOA, AKAP12, PIN4, CAPZB, PXN, FUZ, PF…	1.2722	4.17908e-05
GO:0005912~adherens junction	36	1.05934e-06	DLC1, LIMA1, LIMS2, BCAR1, LMO7, CXADR, ITGB1, RHOU, SCRIB, PXN, MLF2, CTNNB1, PTK2, SORBS1, PTK2B, PVRL3, PVRL2, AFAP1, MLLT4, EBAG9, GIT1, DIXDC1, PTPRM, NF2, ARHGEF7, SMAD7, FBLIM1, ACTN1, ARHGAP24, PKP2, EPB41L5, SH3KBP1, SYNM, TJP2, PARVB, SPTAN1	2.42741	5.99956e-05
GO:0044463~cell projection part	47	1.59732e-06	BBS4, DNAH9, CCK, BBS7, GABRB3, GRIK2, CALD1, DYNC2LI1, GIPC1, KLC2, AQP1, ADORA1, ITGB1, TPM1, TTLL11, CTNNB1, MBP, ZFP91, APP, SLC1A2, SLC1A3, EZR, PEX19, KLC1, PDE4A, SYNJ2, SCARB1, CDH23, SYNPO, KCNMA1, ANKS1B, DNM3, SLC12A5, GRIN1, ERMN, GRIA3, GRIA4, GAS8, MAPK1, PPP1R9A, SPAG6, RAB35, NTRK2, MAP2, MAPK8IP3, MAP3K12, HTR2A	2.0992	8.29242e-05
GO:0014069~postsynaptic density	22	1.67738e-06	DNM3, ANKS1B, DLGAP1, YWHAZ, CALD1, GRIN1, CABP1, PICK1, PSD3, NCS1, GRIA3, GRIA4, CPEB1, ADORA1, SHANK2, GRIA2, PTK2B, GOPC, NTRK2, DLG2, SYNPO, DLG1	3.23845	8.03821e-05
GO:0044459~plasma membrane part	272	1.82297e-06	DLC1, SYT1, AQP4, SYT6, TMEM11, AQP1, ITSN1, ADORA1, CTNNB1, ATP2B1, CD47, APP, PTPRJ, PTPRM, PTPRF, MAGI1, PTPRS, PTPRN, PTPRO, PCLO, CX3CR1, BACE1, PMP22, ADD3, ADD2, ADD1, KCNMB3, PALM, LPPR4, HLA-DRB1, ERBB2, CACNB1, CACNB2, FCGRT, RIMS2, RIMS1, CD74, SCRIB, PXN, ALCAM, SLC29A1, GAD2, ACE, DUSP15, PVRL3, PVRL2, OBSL1, GIT1, SMAD7, RAB7L1, NCKAP1, NTRK3, SYNE1, ATP2A2, EPHA8, PKP2, CD59, NTRK2…	1.29041	8.11189e-05
GO:0030425~dendrite	35	9.63044e-06	CCK, WFS1, GRIK2, CALD1, NCS1, GIPC1, CPEB1, ADORA1, CTNNB1, SLC1A2, SLC1A3, CRMP1, GOPC, SAMD4A, SYNPO, DNM3, ANKS1B, NCDN, STRN3, NF1, GRIN1, PICK1, GRIA3, DPYSL2, GRIA4, CAPRIN1, MAPK1, PPP1R9A, GPR34, MAP2, NTRK2, MAPK8IP3, RELN, CACNA1A, HTR2A	2.24415	0.000399906
GO:0070161~anchoring junction	36	1.266e-05	DLC1, LIMA1, LIMS2, BCAR1, LMO7, CXADR, ITGB1, RHOU, SCRIB, PXN, MLF2, CTNNB1, PTK2, SORBS1, PTK2B, PVRL3, PVRL2, AFAP1, MLLT4, EBAG9, GIT1, DIXDC1, PTPRM, NF2, ARHGEF7, SMAD7, FBLIM1, ACTN1, ARHGAP24, PKP2, EPB41L5, SH3KBP1, SYNM, TJP2, PARVB, SPTAN1	2.18749	0.00049283
GO:0031982~vesicle	98	1.7687e-05	TGOLN2, SYT1, SYT6, CSPG5, ITSN1, TGFB2, APP, PICALM, PACSIN2, SCAMP5, ATG9A, NCALD, PICK1, F8, ACTN1, VPS41, PCLO, VEGFB, SPAG9, TRIM36, BACE1, VAMP1, BIN1, ALDOA, PALM, AGFG1, CLU, GIPC1, ITGB1, GAD2, GAD1, HAP1, SRGN, AXIN1, AP2M1, PLAT, TAOK2, GRIN1, LAMP2, CADPS2, MYH11, SYTL4, SYTL2, HSPD1, COPA, CLTA, LDLR, AP1B1, NAP1L1, BCAN, SYNGR1, SLC1A4, AP1S2, MAPKAP1, GOPC, SV2B, CLINT1, ALS2CL, ST…	1.5287	0.000647973
GO:0019898~extrinsic to membrane	77	1.84902e-05	PNKD, NCS1, VPS53, PEX5, CASK, NBEA, KCNIP1, KCNIP4, NELF, CTNNB1, MAGED1, MAPKAP1, PDE4A, ZFYVE16, GOPC, SYNJ2, RAPGEF4, GOLGA4, CLINT1, GOLGA3, DLG1, SH3GL3, MAGI1, MPP1, BAIAP2, STRN3, STRN4, STXBP1, MFGE8, FLNC, SLC9A3R2, FARP1, PRKCB, MARK2, EPB41L2, EPB41L5, SH3KBP1, PLA2G6, GNAS, PRNP, ERC1, MAP3K13, MAP3K12, EPN1, NEU4, VPS29, RAP1GAP, EXOC7, NAPA, GIPC1, RIMS2, RIMS1, SCRIB, MTMR2, ATXN2…	1.62906	0.000639769
GO:0005626~insoluble fraction	117	2.20116e-05	PPP2R5A, VAPB, GRIK2, SNCA, JAG2, CASK, SYNCRIP, CSPG5, TSPAN9, ITSN1, CTNNB1, SLC16A1, APP, TIAM2, ANK3, PDE4A, PDE4B, RAPGEF4, SAMD4A, PTPRF, PICK1, PSD3, WNK1, VPS41, HLA-C, PDE4D, PTPRN, MAPK1, NME2, RASGRF1, BACE1, ABAT, VAMP1, GIPC1, OAS2, ITGB1, SLC29A1, ACE, STX16, SCARB1, SCARB2, MLC1, SPHK2, GRIN1, MET, VDAC3, LAMP2, GPR34, ATP2A2, CD59, MAP2, CYFIP1, SYTL2, COPA, ATL1, BCAR1, DPP10, KC…	1.45746	0.000721496
GO:0015629~actin cytoskeleton	48	3.2791e-05	ALDOA, MYL6, TRIOBP, PRKCZ, LIMA1, PDLIM7, MYBPC1, CALD1, WASF2, SNCA, FHL3, CASK, TPM1, RHOU, CAPZB, MYOT, KLHL2, AMPH, TPM3, ACTR2, PFN2, EZR, SORBS1, SORBS2, GSN, DNAJA3, HAP1, SYNPO, IPP, TWF1, ACTA2, MYO1B, GAS7, EPB41L2, PPP1R9A, TNNT1, MYH11, AMOT, SPTBN1, MYH14, BIN1, SEPT7, ADD2, SPTB, KALRN, SEPT9, SPTAN1, ADD1	1.86492	0.00102093
GO:0042734~presynaptic membrane	12	3.97834e-05	KCNMA1, SYT1, SLC1A2, GRIK2, PICK1, NPTN, NRXN1, ERC1, ADORA1, RIMS1, CAMK2A, SCRIB	4.3247	0.00117957
GO:0031410~cytoplasmic vesicle	93	4.35626e-05	TGOLN2, SYT1, COPA, CLTA, LDLR, AP1B1, NAP1L1, BCAN, SYT6, CSPG5, SYNGR1, ITSN1, TGFB2, SLC1A4, APP, PICALM, AP1S2, PACSIN2, MAPKAP1, GOPC, SV2B, CLINT1, SCAMP5, ALS2CL, HSP90AA1, STX3, ATG9A, STX2, NCALD, ZDHHC8, PICK1, ANP32E, SLC3A2, F8, STXBP1, PI4KA, ACTN1, VPS41, PCLO, VEGFB, STOM, SPAG9, KIF1B, TRIM36, BACE1, SH3KBP1, SIAH1, CTSB, BIN1, VAMP1, STEAP2, COPE, PALM, YWHAZ, AGFG1, CAMK2G, CLU,…	1.51398	0.00123288
GO:0031988~membrane-bounded vesicle	84	5.15992e-05	TGOLN2, SYT1, COPA, CLTA, LDLR, NAP1L1, BCAN, SYT6, CSPG5, SYNGR1, ITSN1, TGFB2, SLC1A4, APP, PICALM, AP1S2, PACSIN2, MAPKAP1, GOPC, SV2B, CLINT1, ALS2CL, HSP90AA1, STX3, STX2, NCALD, PICK1, ANP32E, SLC3A2, F8, STXBP1, PI4KA, ACTN1, VPS41, PCLO, VEGFB, STOM, SPAG9, NCK2, KIF1B, TRIM36, SIAH1, CTSB, BIN1, STEAP2, COPE, ALDOA, PALM, YWHAZ, AGFG1, CAMK2G, CLU, GIPC1, ITGB1, AMPH, ANXA6, GAD2, SYN2, …	1.54562	0.00139672
GO:0016023~cytoplasmic membrane-bounded vesicle	81	8.12825e-05	TGOLN2, SYT1, COPA, CLTA, LDLR, NAP1L1, BCAN, SYT6, CSPG5, SYNGR1, ITSN1, TGFB2, SLC1A4, APP, PICALM, AP1S2, PACSIN2, MAPKAP1, GOPC, SV2B, CLINT1, ALS2CL, HSP90AA1, STX3, STX2, NCALD, PICK1, ANP32E, SLC3A2, F8, STXBP1, PI4KA, ACTN1, VPS41, PCLO, VEGFB, STOM, SPAG9, KIF1B, TRIM36, SIAH1, CTSB, BIN1, STEAP2, COPE, PALM, YWHAZ, AGFG1, CAMK2G, CLU, GIPC1, ITGB1, AMPH, ANXA6, GAD2, SYN2, CAMK2B, SNAP2…	1.5392	0.00210782
GO:0033267~axon part	16	0.000112166	KCNMA1, CCK, GABRB3, GRIK2, ERMN, GRIA3, GRIA4, AQP1, ADORA1, MBP, MAPK1, SLC1A2, NTRK2, MAPK8IP3, SYNJ2, MAP3K12	3.0967	0.00279142
GO:0030426~growth cone	16	0.000112166	STX3, PTPRF, ARHGEF7, SNCA, DPYSL3, ABI1, DPYSL2, RUFY3, TIAM2, RASGRF1, PTK2B, MAPT, NTRK2, MYH14, SNAP25, MAP3K12	3.0967	0.00279142
GO:0030427~site of polarized growth	16	0.00014077	STX3, PTPRF, ARHGEF7, SNCA, DPYSL3, ABI1, DPYSL2, RUFY3, TIAM2, RASGRF1, PTK2B, MAPT, NTRK2, MYH14, SNAP25, MAP3K12	3.04039	0.00336763
GO:0043233~organelle lumen	218	0.000178659	TGOLN2, SYNCRIP, MED22, CDC16, ZNF638, OGDH, CTNNB1, APP, SIN3A, INTS6, U2AF1, GIT2, ERAP1, RPP30, RPL11, ERAP2, PDHA1, SUPT5H, LUC7L3, OXR1, MRPL35, NUDT16, RARG, RCOR3, SUCLG2, ZNF506, STRN3, F8, SKP1, VEGFB, MAPK1, RPS14, ATP5C1, ABAT, MAPK8, PIAS2, MAPK7, ANAPC7, MRPL43, PRODH, PIN4, NUP50, ALDH4A1, MRPL55, TCF3, OLFM1, DNMT3A, SRP54, RECQL5, SMAD7, SMAD6, FOXRED2, YTHDC1, SMAD2, FXR1, CSRNP3…	1.25186	0.00411427
GO:0001725~stress fiber	10	0.000224412	LIMA1, PDLIM7, SORBS1, MYH11, FHL3, AMOT, MYH14, TPM1, SEPT7, SEPT9	4.35473	0.00498128
GO:0031974~membrane-enclosed lumen	221	0.00022671	TGOLN2, SYNCRIP, MED22, CDC16, ZNF638, OGDH, CTNNB1, APP, SIN3A, HTRA2, INTS6, U2AF1, GIT2, ERAP1, RPP30, ERAP2, RPL11, PDHA1, SUPT5H, LUC7L3, OXR1, MRPL35, NUDT16, RARG, RCOR3, SUCLG2, ZNF506, STRN3, F8, SKP1, VEGFB, MAPK1, RPS14, ATP5C1, ABAT, MAPK8, PIAS2, MAPK7, ANAPC7, MRPL43, PRODH, PIN4, NUP50, ALDH4A1, MRPL55, TCF3, OLFM1, DNMT3A, SRP54, RECQL5, SMAD7, SMAD6, FOXRED2, YTHDC1, SMAD2, FXR1,…	1.24448	0.00485906
GO:0030027~lamellipodium	18	0.000244291	TESC, PTPRM, NF2, WASF2, ABI1, ITSN1, CAPZB, RAPH1, PXN, CTNNB1, AKT1, NME2, PTK2, CTTN, TIAM2, GSN, CYFIP1, AMOT	2.68749	0.00506088
GO:0030136~clathrin-coated vesicle	27	0.000275078	TGOLN2, SYT1, CLTA, LDLR, BCAN, GIPC1, SYT6, SYNGR1, AMPH, GAD2, AP1S2, PICALM, GOPC, SYN2, SV2B, CLINT1, ICA1, NCALD, GRIN1, PCLO, GRIA2, AP2A1, RAB35, SYTL4, SIAH1, STEAP2, BIN1	2.13778	0.00551369
GO:0000267~cell fraction	138	0.000291177	PPP2R5A, VAPB, GRIK2, RAB3GAP1, SNCA, JAG2, CASK, SYNCRIP, TSPAN9, MED22, CSPG5, ITSN1, CTNNB1, SLC16A1, APP, TIAM2, ANK3, PDE4A, PDE4B, RAPGEF4, SAMD4A, PTPRF, PICK1, PSD3, WNK1, VPS41, HLA-C, PDE4D, PTPRN, MAPK1, NME2, RASGRF1, BACE1, ABAT, VAMP1, HMGCS1, GIPC1, OAS2, ACP1, ITGB1, KARS, SLC29A1, THTPA, ACE, STX16, SCARB1, SCARB2, MLC1, MOBP, SPHK2, MET, GRIN1, VDAC3, LAMP2, GPR34, ATP2A2, CD59,…	1.33175	0.00565364
GO:0070013~intracellular organelle lumen	212	0.00032865	TGOLN2, SYNCRIP, MED22, CDC16, ZNF638, OGDH, CTNNB1, SIN3A, INTS6, U2AF1, GIT2, ERAP1, RPP30, RPL11, ERAP2, PDHA1, SUPT5H, LUC7L3, OXR1, MRPL35, NUDT16, RARG, RCOR3, SUCLG2, ZNF506, STRN3, SKP1, MAPK1, RPS14, ATP5C1, ABAT, MAPK8, PIAS2, MAPK7, ANAPC7, MRPL43, PRODH, PIN4, NUP50, ALDH4A1, MRPL55, TCF3, OLFM1, DNMT3A, SRP54, RECQL5, SMAD7, SMAD6, FOXRED2, YTHDC1, SMAD2, FXR1, CSRNP3, POP4, RBPJ, PA…	1.24547	0.00618632
GO:0019717~synaptosome	20	0.000342439	GNAO1, PICK1, SNCA, GRIN1, CASK, ABI1, ITSN1, ITGB1, PPP1R9A, APP, RASGRF1, GOPC, RASGRP2, SH3KBP1, ABAT, CYFIP1, SNAP23, VAMP1, SNAP25, SAMD4A	2.45914	0.00625611
GO:0030529~ribonucleoprotein complex	74	0.000367855	HNRNPA1L2, RPL17, MRPS35, RPL13, RBM4, RPL15, RBM5, SYNCRIP, CPEB1, SRP19, HNRPLL, U2AF1, LSM5, RPP30, PIWIL2, RPL11, MRPL33, RPS27A, MRPL35, TFIP11, MRPL4, SNRPN, HNRNPA2B1, SF1, WDR83, TARBP2, LARP6, RPL41, RPS14, RPS10, CELF1, SRP9, MRPL43, MVP, PABPC4, MRPS11, RPS15A, RPL36, RPL38, PIN4, HNRNPL, HNRNPM, TROVE2, HNRNPK, RPL31, RPL6, RPL34, NPM1, RPL8, RPL3, C19ORF29, MSI2, MRPL55, WAC, GEMIN8,…	1.50175	0.00652762
GO:0043292~contractile fiber	25	0.000417851	ALDOA, MYBPC1, FHL3, TPM1, MYOT, CTNNB1, TPM3, ANK2, SORBS2, PPP3CB, OBSL1, PPP3CA, PLEC, ENO1, ACTA2, LDB3, ACTN1, FLNC, FXR1, SYNE1, TNNT1, MYH11, SPTBN1, SYNM, SPTAN1	2.15937	0.00720657
GO:0005624~membrane fraction	107	0.000421721	GRIK2, VAPB, PPP2R5A, SNCA, JAG2, CASK, SYNCRIP, CSPG5, TSPAN9, ITSN1, CTNNB1, APP, SLC16A1, TIAM2, ANK3, PDE4A, RAPGEF4, SAMD4A, PTPRF, PICK1, PSD3, WNK1, VPS41, HLA-C, PTPRN, NME2, RASGRF1, BACE1, ABAT, VAMP1, GIPC1, OAS2, ITGB1, SLC29A1, ACE, STX16, SCARB1, SCARB2, MLC1, SPHK2, GRIN1, MET, VDAC3, LAMP2, GPR34, ATP2A2, CD59, MAP2, CYFIP1, SYTL2, COPA, ATL1, BCAR1, DPP10, KCNJ11, EDNRB, DGCR2, S…	1.38232	0.0070772
GO:0045259~proton-transporting ATP synthase complex	9	0.000445238	ATP5D, ATP6V0C, ATP5J2, ATP5C1, ATPIF1, ATP5I, ATP5H, ATP5G3, ATP5J	4.47915	0.00727459
GO:0032432~actin filament bundle	10	0.000449797	LIMA1, PDLIM7, SORBS1, MYH11, FHL3, AMOT, MYH14, TPM1, SEPT7, SEPT9	4.01975	0.00716107
GO:0001726~ruffle	17	0.000451743	TESC, PDLIM7, NF2, BAIAP2, BCAR1, WASF2, TPM1, GAS7, ITGB1, CTTN, NME2, EZR, PDE4A, CYFIP1, SYNJ2, GNAS, RASA1	2.65183	0.00701278
GO:0009898~internal side of plasma membrane	50	0.000458202	COPA, CLTA, AP1B1, GM2A, PHKB, RHOU, MCF2L, MBP, CDC42, AP1S2, MAPT, ARHGEF4, STOM, ADD3, GAP43, PARVB, COPE, ADD2, SPTB, ADD1, PALM, SNX18, LIMS2, MRAS, CABP1, CACNB1, CACNB2, STARD13, AMPH, GPHN, PTK2, GAD2, EZR, PEX19, DUSP15, GPSM1, PALM2, AP2M1, NF2, RAB7L1, RAPH1, NCKAP1, CADPS, EPS15, SYNE1, CADPS2, AP2A1, RAB35, SPTBN1, TJP2	1.65369	0.00693983
GO:0030135~coated vesicle	30	0.000490369	TGOLN2, COPA, SYT1, CLTA, LDLR, BCAN, GIPC1, SYT6, SYNGR1, AMPH, GAD2, AP1S2, PICALM, GOPC, SYN2, SV2B, CLINT1, ICA1, NCALD, GRIN1, PCLO, GRIA2, AP2A1, RAB35, SYTL4, SIAH1, HSPD1, STEAP2, BIN1, COPE	1.97195	0.00724919
GO:0044430~cytoskeletal part	122	0.000570503	PDLIM7, DYNC2LI1, CDC16, ADORA1, CTNNB1, KIF13A, HOOK2, APP, CDH23, MAP2K5, PICK1, PSD3, VPS41, PDE4D, MARK4, DCTN4, DCTN1, NME2, TNNT1, MAD2L1BP, SPAG6, PDE4DIP, STMN1, SEPT6, SEPT7, ADD2, SEPT8, SPTB, SEPT9, ADD1, MYL6, BBS4, PIN4, CAPZB, PXN, CRMP1, KATNA1, NPM1, CLASP1, NDRG2, DNAJA3, MYO1B, GRIN1, C21ORF33, DNHD1, GAS8, GAS7, SHANK2, BRCA1, NTRK2, MAP2, MYH11, SPTBN1, MAP4, MYH14, MAP6, NCOR…	1.33935	0.00823394
GO:0042641~actomyosin	10	0.000617998	LIMA1, PDLIM7, SORBS1, MYH11, FHL3, AMOT, MYH14, TPM1, SEPT7, SEPT9	3.87087	0.0087148
GO:0005905~coated pit	13	0.000643169	CLTA, LDLR, AP4S1, EPS15, APP, PICALM, AP1S2, AP2A1, RAB35, HSPD1, EPN1, VLDLR, AP2M1	3.0879	0.00886764
GO:0030666~endocytic vesicle membrane	11	0.00073067	SYT1, GRIA2, LDLR, AP2A1, CAMK2G, PICK1, CAMK2B, GRIA3, GRIA4, CAMK2A, AP2M1	3.48378	0.00985059
