# Supplementary material for: rSeqDiff: Detecting Differential Isoform Expression from RNA-Seq Data Using Hierarchical Likelihood Ratio Test
Source: PLoS One. 2013 Nov 18;8(11):e79448. doi: 10.1371/journal.pone.0079448 (PMC3832546; doi:10.1371/journal.pone.0079448)
Supplement: Table S10 — List of significantly enriched functional categories for the 1769 genes classified as model 2. (XLS) [file pone.0079448.s015.xls]

## Sheet: Sheet1
Term	Count	PValue	Genes	Fold Enrichment	FDR
alternative splicing	1130	7.1402e-133	VPS54, PPP2R5C, SYNCRIP, VPS53, ITSN2, MED22, ITSN1, MAP3K7, APP, MAP3K4, SERPINE2, MED27, ZNF397, PATZ1, CDH23, SH3GL3, VWA5A, BTBD7, VPS41, UBE2J2, PIK3IP1, MARK3, TMEM130, MARK4, TOX2, MARK2, RAD1, DCAF4, BACE1, ADSL, MAPK9, CMIP, MAPK8, MAPK7, MCTS1, RALGPS1, NFKBIB, PABPC4, CACNB1, CACNB2, SCRIB, ALCAM, TMEM129, PFN2, SLC29A3, DUSP15, CKLF, C19ORF29, FAIM, SERF2, AKD1, PPP2R2B, LFNG, PPP2R2C…	1.72575	4.8482e-130
phosphoprotein	936	6.99875e-55	PPP2R5A, VPS54, PPP2R5C, SYNCRIP, VPS53, ITSN2, ITSN1, MAP3K7, APP, MAP3K4, ZNF397, PDHA1, CDH23, SH3GL3, BTBD7, MARK3, MARK4, MARK2, MAPK1, GLUL, ZWINT, MAPK9, ADSL, MAPK8, CMIP, MAPK7, MCTS1, NFKBIB, PABPC4, CACNB1, CACNB2, SCRIB, SLC29A1, PFN2, SLC29A3, C19ORF29, ALDH4A1, AKD1, PPP2R2C, RECQL5, TAOK2, ASXL1, ATP11A, ATP11C, VDAC3, GAS7, RERG, EI24, PKP2, RGS3, RGS4, POP4, TRAFD1, SPNS1, RERE, …	1.47376	2.37608e-52
cytoplasm	481	1.5893e-33	DLC1, PPP2R5A, SYNCRIP, ITSN2, CTNNB1, MAGED1, PPP1R1B, ZNF397, SH3GL3, PTPRR, WDR83, SPAG9, GLUL, NME2, SPAG6, RPS10, CMIP, MAPK7, MCTS1, RALGPS1, NFKBIB, PABPC4, HMGCS1, ACP1, SCRIB, URGCP, PFN2, DUSP15, PPP2R2B, IQSEC1, PPP2R2D, IQSEC2, UNC45A, GIT1, DNMT3A, PTGR1, RECQL5, MOBP, GAS8, GAS7, FXR1, UPF3A, RERG, APOL2, APOL3, SYNE1, RGS3, MAP2, SYTL2, MAP6, ZNF385A, GFAP, LIMA1, HTATIP2, KCNAB2, …	1.65084	3.59713e-31
acetylation	360	5.77502e-20	SYT1, HMGN3, DBF4B, RPL13, VAPB, RPL15, SYNCRIP, VPS53, LUZP1, OGDH, ITSN1, SIN3A, VPS13C, H2AFV, PPP1R1B, U2AF1, LSM5, RPP30, RPL11, PDHA1, SUPT5H, EIF2B3, LUC7L3, MAP2K5, BRP44, SUCLG2, STRN4, RAP1GDS1, OLA1, DCTN4, DCTN1, PGM3, MAPK1, SPAG9, GLUL, NME2, SERBP1, ATP5C1, ABAT, ADSL, MAPK8, FAM18B2, MAPK7, MCTS1, ADD2, ADD1, ALDOA, PABPC4, HMGCS1, OAS2, PIN4, ACP1, CAPZB, PXN, THTPA, PFN2, NUP50,…	1.56239	9.8031e-18
kinase	118	1.2863e-12	ZAK, PASK, CASK, CLK1, DMPK, MAP3K7, MAP3K4, CDKN2A, PACSIN2, GIT2, PRKACB, ITPK1, MAP2K5, MATK, STK24, MADD, PNCK, PICK1, WNK1, MARK3, CDKL3, MARK4, WEE1, MARK2, SPAG9, MAP4K4, MAPK1, MAP4K5, NME2, BMP2K, MAPK9, MAPK8, MAPK7, KALRN, STK16, FGFR3, ERBB2, PFKFB2, RIOK2, PTK2, OBSL1, TAF9, STK19, GIT1, TAOK2, SPHK2, MET, AK3, AK2, AK5, NTRK3, PLK2, EPHA8, ULK2, NTRK2, DYRK1A, TNK2, GUK1, PIP4K2C, M…	1.96137	1.7468e-10
cell junction	77	5.96906e-11	SYT1, LIMA1, OCLN, GABRB3, GABRB2, GRIK2, BCAR1, GABBR1, NCS1, SYT6, CPEB1, SYNGR1, ITSN1, CXADR, RHOU, CTNNB1, PCDH1, GOPC, SV2B, SAMD4A, DLG2, DLG1, SCAMP5, ANKS1B, CTBP2, MAGI1, PICK1, PSD3, FBLIM1, ARHGAP24, PCLO, EPB41L5, CD99L2, SH3KBP1, VAMP1, PARVB, GAP43, LIMS2, CABP1, ABI1, CLDN11, RIMS2, RIMS1, SCRIB, PXN, AMPH, PTK2, GPHN, GAD2, SORBS1, MARVELD2, RASGRP2, SYN2, SNAP23, CAMK2A, SNAP25,…	2.20691	6.75498e-09
synapse	49	7.20155e-10	SYT1, GABRB3, GRIK2, GABRB2, NCS1, GABBR1, SYT6, CPEB1, ITSN1, SYNGR1, GOPC, SV2B, DLG2, SAMD4A, SCAMP5, DLG1, ANKS1B, CTBP2, PICK1, PSD3, PCLO, SH3KBP1, VAMP1, GAP43, CABP1, ABI1, RIMS2, RIMS1, AMPH, GPHN, GAD2, SYN2, RASGRP2, SNAP23, CAMK2A, SNAP25, SYNPO, DTNA, DLGAP1, ICA1, GRIN1, GRIA3, GRIA4, SHANK2, CADPS, PPP1R9A, CADPS2, GRIA2, CYFIP1	2.63077	6.98551e-08
cytoskeleton	100	9.47914e-09	SEPT4, PDLIM7, DYNC2LI1, PDLIM2, CDC16, KLHL4, KLHL2, CTNNB1, HOOK2, KLHL5, ANK2, ANK3, MTUS1, TWF1, ACTN1, DCTN5, PDE4D, DCTN4, DCTN1, TRIM36, MAD2L1BP, SPAG6, PDE4DIP, SEPT6, SEPT7, ADD3, SEPT8, ADD2, SPTB, KALRN, ADD1, SEPT9, BBS4, AKAP12, ITGB4, PIN4, CAPZB, PXN, FUZ, PFN2, CRMP1, KATNA1, CLASP1, PPP2R2B, GAS8, MPRIP, SYNE1, MAP2, SPTBN1, MAP6, LIMA1, WASF2, TTLL11, ACTR2, CTTN, GSN, MAPT, KI…	1.79808	8.04542e-07
sh3 domain	45	3.71953e-08	SNX18, BCAR1, CACNB1, CACNB2, CASK, ABI1, ITSN2, ITSN1, AMPH, CTTN, PRMT2, SORBS1, PACSIN2, SORBS2, SH3GLB1, DLG3, CSK, RASA1, PIK3R1, DLG2, MATK, ARHGAP9, DLG1, SH3GL3, ARHGEF4, MPP1, ARHGEF7, BAIAP2, ARHGEF9, VAV2, GAS7, NEBL, NCK2, ARHGAP33, FYN, MAPK8IP2, SRGAP3, SH3KBP1, SH3D19, TNK2, BIN1, TJP2, SPATA13, KALRN, SPTAN1	2.45053	2.80617e-06
ubl conjugation	92	5.02224e-08	MKRN1, ATP5D, THRA, GABRB2, GRIK2, SNCA, SYNCRIP, NFKB1, OGDH, APOBEC3F, CTNNB1, CNOT4, AKT1, MGRN1, H2AFV, VPS13C, RNF103, ANK3, MAPT, INSIG1, SPG20, H2AFY, NGFRAP1, RPN2, RPS27A, INO80C, NFX1, ARL2, SGK1, SATB2, SP100, HLA-A, SLC3A2, TRIM41, KTN1, HLA-C, KIF16B, MBD1, WEE1, DCTN1, PJA1, NME2, HIF1A, GTF2I, RASGRF1, FBXL5, SH3KBP1, CAND2, RNF138, SPEF2, GNAS, PIAS2, ADD3, EPN1, MCL1, YPEL3, PML,…	1.78927	3.41009e-06
nucleotide-binding	208	1.65618e-07	RAD51C, XRCC3, ADCY5, CLK1, ATP2B1, KIF13A, MAP3K7, CRY2, MAP3K4, RAPGEF4, MAP2K5, GTPBP3, MAGI1, SUCLG2, WNK1, OLA1, UBE2J2, MARK3, MARK4, CARNS1, MARK2, MAPK1, NME2, GLUL, ATP2C1, SMARCAL1, MAPK9, MAPK8, MAPK7, ERBB2, PFKFB2, OAS2, SNRNP35, SRP54, RECQL5, SPHK2, TAOK2, ATP11A, ATP11C, RAB7L1, ATP13A2, VDAC3, RERG, CCT7, NTRK3, ATP2A2, EPHA8, NTRK2, TNK2, BCKDK, CAMKK1, CAMKK2, ACTR2, RAB6A, AGA…	1.41082	1.02231e-05
atp-binding	170	2.3669e-07	RAD51C, XRCC3, ZAK, ADCY5, PASK, CASK, CLK1, ACSS2, MTHFD1L, TTL, DMPK, MAP3K7, ATP2B1, KIF13A, MAP3K4, PRKACB, ITPK1, MAP2K5, MATK, NMNAT2, MAGI1, STK24, PNCK, WNK1, OLA1, UBE2J2, MARK3, CDKL3, MARK4, WEE1, MARK2, CARNS1, MAP4K4, MAPK1, NME2, GLUL, MAP4K5, ATP2C1, SMARCAL1, BMP2K, MAPK9, MAPK8, MAPK7, FLAD1, PCCA, KALRN, STK16, FGFR3, ASS1, PFKFB2, ERBB2, OAS2, RIOK2, KARS, PTK2, UBE2D3, DDX3X, …	1.46613	1.33926e-05
chromosomal rearrangement	52	3.22784e-07	LRRC8A, LMO2, FOXO4, CTNNB1, TGFB2, PICALM, GOPC, FGFR1OP2, PSIP1, FBXO25, PATZ1, BRD4, USP16, SATB2, PCDH11Y, HMGA1, SS18, TAF15, SRGAP3, PDE4DIP, ERC1, SEPT9, NUP98, FGFR3, PML, ABI1, PRDM16, MLF1, TPM3, SET, BCL11A, NPM1, AUTS2, MSI2, BCL6, BCAS3, TCF3, EWSR1, ACSL6, MLLT4, ASPSCR1, ZMYM2, CREB1, MET, STRADA, WHSC1, GAS7, EPS15, CLPTM1, MYH11, HDAC9, RERE	2.1314	1.68591e-05
host-virus interaction	52	6.32742e-07	CCNT2, HTATIP2, LDLR, VAPB, SYNCRIP, CXADR, APOBEC3F, PSIP1, NFX1, DLG1, SP100, RBL1, HLA-A, ATP6V1H, HLA-C, MFGE8, HMGA1, EIF4G1, MAPK1, EIF4G3, CX3CR1, PSMA3, CPSF4, SEPT6, BIN1, NUP98, NACA, PML, ITGB1, KARS, ATP6V0C, HNRNPK, DDX3X, SMARCB1, ITGAV, TAP2, PVRL2, PSMB2, NPM1, CD4, SCARB1, PIK3R1, CFLAR, CREB1, YWHAE, PSMB8, FYN, IRF7, UCKL1, IRF3, HSPD1, TCEB1	2.08653	3.06875e-05
phosphotransferase	41	6.34302e-07	PRKCZ, CDK18, FGFR3, PHKB, ERBB2, CLK1, FES, MAP3K7, TIE1, PRKACB, CDK16, CSK, PIK3R1, MATK, PDK2, FLT1, PFKL, PDK3, MET, PI4KA, AK2, DGUOK, MARK3, WEE1, PRKCB, NTRK3, MAPK1, DDR1, NME2, RPS6KA1, FYN, PRKAR1B, PKM2, ADK, NTRK2, MAPK9, CDK11B, MAPK8, TNK2, GUK1, MAP3K12	2.33267	2.87123e-05
calmodulin-binding	29	1.1623e-06	PHKB, CALD1, CAMK2G, CASK, CAMKK1, CAMKK2, ATP2B1, PPP3CB, CAMK2B, PPP3CA, CAMK2A, EWSR1, MYO1B, STRN3, PNCK, STRN4, MAP2, MYH11, EDF1, SPTBN1, MYH14, MAP6, ADD3, MYLK, GAP43, ADD2, SPTAN1, ADD1, CAMK1D	2.76365	4.93238e-05
serine/threonine-protein kinase	62	2.62513e-06	CDK18, ZAK, PASK, CASK, CLK1, CAMKK1, CAMKK2, DMPK, MAP3K7, AKT1, MAP3K4, PAK4, PRKACB, CDK16, MAP2K5, SRPK2, SGK1, STK24, PNCK, WNK1, MINK1, MARK3, CDKL3, MARK4, WEE1, PRKCB, MARK2, MAPK1, MAST4, MAP4K4, MAP4K5, BMP2K, MAPK9, CDK11B, MAPK8, MAPK7, MAP3K13, MAP3K12, CAMK1D, KALRN, STK16, PRKCZ, CAMK2G, MKNK2, RIOK2, SPEG, DCLK2, CAMK2B, PRKAA1, STK19, CAMK2A, DCLK1, AATK, ALPK1, TAOK2, CSNK1D, PL…	1.86094	0.000104845
transferase	171	3.44931e-06	ZAK, PASK, CASK, CLK1, NT5C3L, HS2ST1, DMPK, GSTM1, MAP3K7, MLL5, AGXT2L1, GSTM4, MAP3K4, ST3GAL4, SULT1A1, RPN2, PRKACB, ITPK1, GPT2, MAP2K5, MATK, POLL, NMNAT2, SPTLC1, STK24, PNCK, WNK1, MARK3, CDKL3, MARK4, WEE1, MARK2, MGAT1, MAP4K4, MAPK1, NME2, MAP4K5, CHPF, BMP2K, MAPK9, ABAT, MAPK8, PRDM2, MAPK7, FLAD1, CROT, KALRN, STK16, FGFR3, PFKFB2, ERBB2, HMGCS1, TRPT1, OAS2, RIOK2, PTK2, GSTK1, AA…	1.40281	0.000130107
actin-binding	45	4.11191e-06	TRIOBP, LIMA1, MYBPC1, CALD1, WASF2, KLHL4, TPM1, CAPZB, MYOT, KLHL2, TPM3, ACTR2, KLHL5, PFN2, MEFV, GSN, AFAP1, PLEC, SYNPO, INF2, IPP, DIXDC1, TWF1, PHACTR3, MYO1B, ERMN, ACTN1, FLNC, NEBL, MPRIP, EPB41L2, PPP1R9A, SYNE1, CFL2, MYH11, SPTBN1, CYFIP1, MYH14, ADD3, ADD2, MYLK, PARVB, SPTB, SPTAN1, ADD1	2.08344	0.000146936
ribonucleoprotein	49	4.17847e-06	HNRNPA1L2, RPL17, MRPS35, RPL13, RPL15, SYNCRIP, CPEB1, SRP19, HNRPLL, LSM14A, LSM5, RPL11, MRPL33, RPS27A, MRPL35, MRPL4, SNRPN, HNRNPA2B1, LARP6, RPL41, RPS14, RPS10, MRPL43, SRP9, MVP, MRPS11, RPL36, RPS15A, RPL38, HNRNPL, HNRNPM, TROVE2, HNRNPK, RPL6, RPL31, RPL34, RPL8, RPL3, MRPL55, RPS20, HNRNPC, HNRNPAB, RPS24, SRP54, RBMX, RPL28, MRPL21, HNRNPUL1, DAP3	2.00844	0.000141849
rna-binding	79	6.65028e-06	HNRNPA1L2, CPEB2, CPEB3, RBM4, SYNJ1, RBM5, SYNCRIP, ZNF638, CPEB1, SRP19, HNRPLL, LOC81691, CNOT4, MAZ, U2AF1, PUM1, LSM5, SYNJ2, PIWIL2, RPL11, RBMS1, NUDT16, EXOSC9, SNRPN, HNRNPA2B1, G3BP2, SF1, EXOSC3, MBNL2, KHDC1, SARNP, EIF4G1, TARBP2, LARP6, EIF4G3, KDM2B, TAF15, SERBP1, CELF5, CELF3, CELF2, CELF1, CPSF4, MATR3, SRP9, C1D, PABPC4, LARP1B, OAS2, STAU2, DAZAP1, HNRNPL, HNRNPM, TROVE2, HNRN…	1.67301	0.000215003
cell projection	38	1.92691e-05	BBS4, BBS7, ATL1, DYNC2LI1, WASF2, ABI1, CPEB1, ITSN1, RHOU, TTLL11, ACTR2, CTTN, EZR, TIAM2, PDE4A, MAPT, GOPC, RASGRP2, SAMD4A, SYNPO, ARHGEF4, ANKS1B, NCDN, NF2, MPP1, BAIAP2, LDB3, DPYSL3, GAS8, ARHGAP24, RAPH1, CAPRIN1, RUFY3, NCKAP1, SPAG6, CYFIP1, GNAS, GAP43	2.10951	0.000594544
alternative promoter usage	15	3.09607e-05	COL18A1, DNMT3A, LIMA1, SGK1, NRXN2, WNK1, NRXN1, PRDM16, PIN4, MARK2, TARBP2, SPEG, RAPGEF4, TJP2, ADAR	3.64972	0.00091361
Endocytosis	22	6.76719e-05	SH3GL3, DNM3, AP1B1, LDLR, SYNJ1, ITSN2, ITSN1, APLP1, MARCH2, APP, NME2, AP1S2, PICALM, RABEP1, AP2A1, PACSIN2, SH3KBP1, BIN1, CLINT1, EPN1, DNM1, VLDLR	2.6207	0.00191278
ATP	40	7.99728e-05	PRKCZ, CDK18, FGFR3, ASS1, ERBB2, FES, ATP2B1, ATP6V0C, TAP2, TIE1, PRKACB, CDK16, CSK, MATK, FLT1, PFKL, MET, AK2, MARK3, WEE1, PRKCB, NTRK3, MAPK1, DDR1, ATP2A2, RPS6KA1, FYN, DYRK1A, NTRK2, MYH11, MAPK9, ATPIF1, CDK11B, MAPK8, MAPK7, MYH14, TNK2, HSPD1, MAP3K12, ABCC5	1.93827	0.00216979
tyrosine-specific protein kinase	14	0.000173594	FGFR3, FLT1, ERBB2, MET, FES, WEE1, NTRK3, DDR1, FYN, NTRK2, TIE1, TNK2, CSK, MATK	3.33544	0.0045236
tyrosine-specific phosphatase	11	0.000202304	PTPRB, PTPRJ, PTPN6, PTPRD, PTPRM, PTPRF, PTPN2, PTPRZ1, PTPRN, PTPRO, ACP1	4.05786	0.00507516
GTPase activation	29	0.00026606	ARFGAP1, DLC1, RAP1GAP, RAB3GAP1, RABGAP1L, STARD13, SMAP2, GIT2, CHM, AGAP1, RASA4, ARHGDIA, RASA1, ALS2CL, TBC1D9B, ARHGAP9, GIT1, GDI2, ABR, ARHGEF1, NF1, RAP1GDS1, ARHGAP24, TBC1D24, ARHGAP33, SRGAP3, CHN1, CHN2, EVI5L	2.08577	0.00643204
lipoprotein	83	0.000302668	SYT1, LYPD1, LDLR, OPCML, PHKB, NAP1L1, NCS1, BCAN, KCNIP2, CXADR, FES, RHOU, ADORA1, NELF, CDC42, EDNRB, ART3, GOLGA7, TIAM2, RNF103, PRKACB, RAB6A, FCGR3B, DLG2, ARL2, HYAL2, RPGR, CNTN5, MPP1, NCALD, MDGA2, APOLD1, NCAM1, STOM, LYNX1, GNAS, PRNP, GAP43, STK16, PALM, CPM, MRAS, CABP1, CLU, CD109, OAS2, RGS10, RGMA, PDE6B, GAD2, PEX19, DUSP15, LY6H, PALM2, SCARB1, CD4, DNAJA4, SNAP25, MAG, TESC,…	1.47846	0.00706262
coiled coil	220	0.000318606	VAPB, VPS54, DZIP1, VPS53, LUZP1, MED22, ITSN2, ITSN1, TPD52, ACBD5, KIF13A, HOOK2, N4BP2L2, LUC7L3, SH3GL3, RCOR3, STRN3, STRN4, APOLD1, CCDC136, DCTN4, DCTN1, SPAG9, BAZ1A, ZWINT, SMARCAL1, PDE4DIP, ATPIF1, BIN1, BTN3A2, PALM, SCRIB, TMCC1, TMCC2, LAMB3, STX16, C19ORF29, SERF2, AKD1, OLFM1, IQSEC1, IQSEC2, TAOK2, EHBP1, TPD52L2, GAS8, GAS7, C1ORF122, SYNE1, RABEP1, NCOR1, NCOR2, RERE, CCNT2, SC…	1.2461	0.00718633
