# Supplementary material for: rSeqDiff: Detecting Differential Isoform Expression from RNA-Seq Data Using Hierarchical Likelihood Ratio Test
Source: PLoS One. 2013 Nov 18;8(11):e79448. doi: 10.1371/journal.pone.0079448 (PMC3832546; doi:10.1371/journal.pone.0079448)
Supplement: Table S11 — List of the significantly enriched disease classes for the 1769 genes classified as model 2. (XLS) [file pone.0079448.s016.xls]

## Sheet: Sheet1
Term	Count	PValue	Genes	Fold Enrichment	FDR
PSYCH	105	3.53406e-10	GABRB3, WFS1, GABRB2, GRIK2, SNCA, JAG2, AQP4, ADORA1, DMPK, GSTM1, NRCAM, ZFP91, APP, CRY2, PPP1R1B, PDE4B, SLC25A27, RARB, NET1, RARG, PICK1, HLA-A, NCAM1, GLUL, DARC, ABAT, RELN, PRODH, CAMTA1, HLA-DRB1, FXYD6, ACP1, ACE, GAD2, PPP2R2B, GAD1, PLAT, MLC1, RFX4, GRIN1, MET, SERPINI1, APOL2, NTRK3, ATF5, ATF4, ATP2A2, RGS4, NTRK2, ADRA1A, MAP6, NCOR2, APOL4, CACNA1A, RTN4, LEPR, SYNJ1, GABBR1, SY…	1.74172	6.3613e-09
NEUROLOGICAL	81	0.00664017	CAST, PPARA, SEPT3, LDLR, GABRB3, GABRB2, FGF14, VAPB, GRIK2, WFS1, SNCA, GABBR1, NFKB1, CXCL12, GSTM1, EDNRB, ZFP91, APP, GAB2, ANK3, MAPT, DNAJC12, CFH, SLC25A27, FCGR3A, MX1, KCNQ2, FCGR3B, HLA-A, F8, HLA-C, TCN2, DCTN1, PANK2, KIF1B, DARC, ZWINT, BACE1, SIAH1, GNAS, SGCE, PRNP, PMP22, OAT, HLA-DQB1, KCNMB3, CCK, HLA-DRB1, CAMK2G, GPM6B, MTMR2, ACE, KLC1, TAP2, PACRG, AANAT, GSTO2, SCARB1, NEF…	1.29256	0.0581985
