# Supplementary material for: rSeqDiff: Detecting Differential Isoform Expression from RNA-Seq Data Using Hierarchical Likelihood Ratio Test
Source: PLoS One. 2013 Nov 18;8(11):e79448. doi: 10.1371/journal.pone.0079448 (PMC3832546; doi:10.1371/journal.pone.0079448)
Supplement: Table S12 — List of the significantly enriched tissues for the 1769 genes classified as model 2. (XLS) [file pone.0079448.s017.xls]

## Sheet: Sheet1
Term	Count	PValue	Genes	FDR
Brain	1007	2.75774e-51	GDA, SCN3B, PPP2R5A, SYNCRIP, ITSN2, ITSN1, APP, PATZ1, PDHA1, CDH23, SH3GL3, ZNF506, BTBD7, F8, VPS41, PIK3IP1, MARK3, TMEM130, MARK4, TOX2, GATS, DCAF4, MAPK1, GLUL, BACE1, MAPK9, ABAT, ADSL, MAPK8, CMIP, MCTS1, ZNF519, RALGPS1, NFKBIB, PABPC4, CACNB1, CACNB2, ALCAM, PFN2, KBTBD3, DUSP15, FAIM, PPP2R2B, PPP2R2C, PPP2R2D, ZNF398, ZNF529, RECQL5, MOBP, TAOK2, FOXRED2, ASXL1, UBE2L6, ATP11A, ATP11…	9.81754e-49
Epithelium	358	6.28154e-18	HMGN3, PDLIM7, VAPB, RAB3GAP1, PDLIM2, LUZP1, ITSN2, ZNF638, CDC16, CLK1, TPD52, ITSN1, NELF, ACBD5, CTNNB1, MAP3K7, KIF13A, ATP2B1, ZFP91, SIN3A, VPS13C, H2AFV, U2AF1, GIT2, RAPGEF6, RPP30, H2AFY, PDHA1, SUPT5H, TBC1D9B, OXR1, PAN2, RCOR3, STRN3, ZHX1, WNK1, FARP1, MARK2, MAPK1, SPAG9, BAZ1A, SERBP1, PRDM2, TMEM184B, MAPK8, BIN1, ADD3, ADD1, ALDOA, PALM, PFKFB2, ERBB2, HMGCS1, AKAP12, CACNB1, FA…	1.11811e-15
Amygdala	111	1.70073e-12	SYT1, SEPT3, WFS1, SCN3B, CLK1, KLHL4, NRCAM, APP, IDS, ANK3, RPL11, SCAMP5, ZNF506, BAIAP3, PTPRR, PSD3, STIM2, BTBD7, OLA1, TMEM130, DCTN4, WEE1, GATS, DCTN1, CX3CR1, TMEM184B, PDE4DIP, KALRN, CAMTA2, LPPR4, TMEM214, CRELD1, AMZ2, PAQR6, RABGAP1L, TTC3, TMCC1, SIAE, NDRG4, CRMP1, OPALIN, TTYH2, ALDH4A1, ENTPD6, EFCAB2, NDRG2, LYSMD2, DNAJA4, TMEM30A, IQSEC1, ABR, SLC6A15, WHSC1, AK5, RGNEF, ATP…	2.01822e-10
Uterus	235	2.16545e-11	TGOLN2, PDLIM7, LTBP3, RPL13, SNCA, PPCS, SYNCRIP, DNAJB12, ZNF638, OGDH, AQP1, ITSN1, NELF, MAP3K7, SIN3A, H2AFV, ZNF397, BSDC1, RARB, TBC1D9B, SUCLG2, SKP1, GATS, BAZ1A, AAAS, ATPIF1, TRAPPC1, MRPL43, ALDOA, KCNMB3, HLA-DRB1, NFKBIB, ASB13, OAS2, PXN, PFN2, SLC29A3, KBTBD3, C19ORF29, BCOR, PPP2R2D, UNC45A, HNRNPAB, RECQL5, MOCS2, SMAD6, EHBP1, UBP1, GAS6, NCKAP1, RGS4, RWDD1, SYTL4, FOXRED1, H3…	1.92725e-09
Hippocampus	86	1.70744e-10	SEPT4, SYT1, HM13, THRA, KCNAB2, PPP2R5A, VAPB, MYBPC1, PPP2R5C, DPP10, FGF13, RHOU, ADORA1, KCNIP4, MBP, SLC1A4, EFHD1, CD47, SERPINE2, GSN, SULT1A1, IL1RAP, PDE4B, RAPGEF4, ASPH, CLDND1, IP6K1, GPT2, ANKS1B, AIFM3, SUCLG2, BAIAP3, GEN1, ZDHHC8, HERC6, PTPRR, F8, KIF16B, GATS, CARNS1, PRKCB, LARP6, KDM2B, ARHGAP33, ATG4B, DEF8, PHYHD1, PRKCZ, CACNB1, ASTN2, TPM1, PDE6B, PTK2, GPHN, ATXN2L, DDX3X…	1.21569e-08
Fetal brain	124	5.76239e-10	SEPT4, LYPD1, ZAK, GRIK2, PPP2R5C, JAG2, AQP4, ITSN2, ITSN1, LNX1, ATP2B1, KIF13A, APP, KLHL5, CRY2, TIAM2, U2AF1, RAPGEF6, MTUS1, APOO, MAP2K5, SH3GL3, TUB, ATG9A, NCALD, PLXNB1, BAIAP2, STIM2, PTPRS, DEPDC5, VEGFB, CELF3, MAPK8, PRDM2, MAPK7, PPP5C, ARFGAP1, FGFR3, CACNB2, TRPT1, TTC3, FBXO4, PPP2R2B, EWSR1, NOVA1, SYCE1, ATP11C, NTRK3, GPR34, DYRK1A, CD200, NCOR1, PHPT1, PARP2, RTN4, GFAP, OPC…	3.41902e-08
Skin	235	2.52007e-09	VPS54, RPL15, LUZP1, ITSN2, ZNF638, MED22, CDC16, TPD52, CTNNB1, MAGED1, SERPINE2, H2AFV, MED27, INSIG1, GIT2, ERAP2, LUC7L3, APOO, TBC1D9B, SKP1, PCLO, ERGIC3, BAZ1A, RPS14, SERBP1, NPTN, MAPK9, RPS10, ANAPC7, BTN3A2, ADAMTS2, MRPL43, ZNF610, PABPC4, FAM122B, PPT2, TMCC1, ATP6V0C, PPP2R2D, HNRNPAB, ASPSCR1, PLAT, GIT1, DNMT3A, AGBL5, LGALS8, YTHDC1, CIDEA, VDAC3, GAS7, S100A13, CCT7, TRAFD1, SPN…	1.28163e-07
Platelet	91	2.18133e-08	LIMA1, PDLIM7, ATL1, VAPB, MYBPC1, ACSS2, RTN1, ASAH1, MAP3K7, LSM14A, APP, CTTN, GSN, PLOD2, CDKN2D, RPN2, PDHA1, RAB6A, EBAG9, HSP90AA1, PFKL, ZDHHC8, HLA-A, ACTN1, MINK1, HLA-C, PDE4D, CCT6A, FLNC, PRKCB, MARK2, EIF4G1, MAPK1, NCK2, EIF4G3, RPS14, PKM2, SRGAP3, SGCD, SEMA4D, SEPT6, ADD3, SPTB, ADD1, KALRN, ALDOA, YWHAZ, AGFG1, FHL1, CLU, CD109, NAPA, FKBP1A, ABI1, ENSA, CAPZB, AMPH, TPM3, TSC2…	9.70691e-07
Lung	309	3.41608e-08	DLC1, RPL17, HMGN3, DBF4B, RPL13, RPL15, AQP4, SYNCRIP, CXORF40A, CDC16, MXI1, AQP1, ITSN1, MAP3K7, ZFP91, SIN3A, PLOD2, INTS6, MED27, U2AF1, RARB, PI16, GPT2, C7ORF46, APOO, POLL, FAM104B, SKP1, YIF1B, DCTN1, MAPK1, SPAG9, NME2, LRCH1, SERBP1, BACE1, SMARCAL1, PDE4DIP, MAPK8, ATPIF1, MAPK7, VGLL4, BLCAP, ALDOA, HLA-DRB1, CRELD1, ERBB2, HMGCS1, RABEPK, PXN, FUZ, ALCAM, ACE, PFN2, THTPA, ZNF226, N…	1.35125e-06
Placenta	384	4.79165e-08	FASTKD3, TGOLN2, XRCC3, HM13, RPL13, RAB3GAP1, VPS54, PDLIM2, SYNCRIP, VPS53, TMEM11, CTNNB1, HS2ST1, MAGED1, CDCA7, PLOD2, SULT1A1, INTS6, LSM5, H2AFY, VPS13A, BSDC1, RARB, MAP2K5, POLL, RARG, SUCLG2, WNK1, CCDC136, FAM104B, MARK3, YIF1B, PCLO, FARP1, MARK2, DEPDC5, RAD1, MGAT1, PGM3, SPAG9, SERBP1, RPS14, ATP5C1, RPS10, PDE4DIP, VGLL4, MAPK7, BTN3A2, DBNDD2, ERBB2, PABPC4, FAM122B, FCGRT, ACP1,…	1.70582e-06
Muscle	118	2.47773e-07	XRCC3, HM13, THRA, MED22, ACSS2, OGDH, MTHFD1L, DNASE1L1, DMPK, CDKN2D, PUM1, TMEM98, RPN2, PDHA1, SUPT5H, ITPK1, RBMS1, STRN4, RAP1GDS1, TOX2, WDR83, GLUL, CHPF, ZWINT, ATP5C1, TGIF2, MAPK7, SEPT6, ADD1, PPP5C, ASS1, MRPS11, SLC38A10, GIPC1, ACP1, ATP6V0C, SLC29A1, HNRNPK, ZNF226, NDRG4, NGRN, RPL3, AUTS2, TCF3, EWSR1, ARHGDIA, DNAJA3, RPS24, GIT1, GINS3, ASXL1, RNPS1, RBMX, MPRIP, ATF3, DMTF1, …	8.01879e-06
Liver	251	3.8875e-07	TGOLN2, HM13, LTBP3, SYNCRIP, OGDH, ITSN1, ACBD5, ZFP91, CD47, APP, MAP3K4, PLOD2, SULT1A1, CFH, H2AFY, ERAP1, TMEM185A, RARB, PDHA1, MRPL35, PTPRJ, SUCLG2, STRN3, ZHX1, PTPRS, UBE2J2, PCLO, FARP1, ERGIC3, SPAG9, GLUL, AAAS, ATP5C1, NPTN, ABAT, ALDOA, HLA-DRB1, HMGCS1, CD74, ALCAM, SIAE, ACE, STX16, OBSL1, ALDH4A1, BCOR, PLTP, PLAT, GIT1, MOCS2, FOXRED2, TKT, ATP11C, GGT5, RGS3, RGS5, MAP4, ZNF38…	1.15328e-05
Eye	136	4.18775e-06	GABRB3, DZIP1, PASK, SYNCRIP, CXORF40A, MTHFD1L, APP, GSTM4, NGFRAP1, ITPK1, RNF146, CDH23, MATK, NET1, PAN2, C6ORF48, DFFA, APOLD1, HLA-C, TCN2, MARK4, GATS, SPAG9, GLUL, NME2, ADSL, ABAT, ERC1, MCTS1, ADD2, SEPT9, MVP, ALDOA, MYL6, ZFAND5, CAMTA2, EEF1B2, ZNF610, ASTN2, ZFAND1, ZNF331, TMCC2, FUZ, TMEM50B, PDE6B, LAMB3, SLC29A3, RNF166, CRMP1, CLASP1, HNRNPC, SCARB2, ARL6IP4, OLFM1, ASPSCR1, DN…	0.000114674
Heart	85	4.76645e-06	DLC1, CAST, PDLIM7, KIAA0226, ZAK, VAPB, ADCY5, JAG2, KCNIP2, ADORA1, PDHB, DNASE1L1, DMPK, GSTM1, EFHD1, ART3, UQCR10, SLC16A1, ASPH, SCN7A, LRRFIP1, RAB6A, AGAP1, SLC4A4, KCNMA1, HSP90AA1, GPRASP1, WNK1, ATP6V1H, HLA-C, PDE4D, VPS41, NRXN1, FLNC, DCTN1, NEBL, EPB41L2, ISCU, SERBP1, ATP5C1, CELF2, SGCE, ATPIF1, CAMTA1, NDUFB5, SLC2A11, EXOC7, TNFRSF25, FHL1, PFKFB2, AKAP12, CACNB1, CACNB2, TRIM1…	0.000121197
Pancreas	130	5.96698e-06	MRPS35, LYPD1, AURKAIP1, RPL13, RBM4, MORF4L2, LMO7, DNAJB12, LUZP1, TSPAN9, APOBEC3F, SLC35A2, APP, CDCA7, RPN2, ASPH, SLC4A4, PTPRJ, NUDT16, NUDT2, LYRM4, TRIM41, MFGE8, YIF1B, LYNX1, DARC, PSMA3, BACE1, ATP5C1, EDF1, TMEM184B, MAPK7, BIN1, MCTS1, MRPL43, RALGPS1, EEF1B2, NFKBIB, C3ORF18, ITGB4, FAM122B, GAD2, OSBPL1A, GSTK1, CKLF, TCTN1, SERF2, SNRNP35, C7ORF50, HPCAL1, SMAD2, APOL2, APOL3, MA…	0.000141607
Thalamus	44	7.1166e-06	MCL1, FHL1, GABBR1, TMEM11, GRAMD3, RIMS1, STAU2, ARNT, N4BP2L2, CGREF1, SORBS2, OPALIN, PPP1R12A, RGN, GEMIN8, RAB6A, SNAP23, ZNF493, BRP44, SCAMP5, AATK, STX3, BRF1, PNCK, SLC6A12, ERMN, NCOA7, FAM118A, ATP11C, ATP13A2, GATS, MTMR11, RGS3, RASGRF1, DMTF1, RGS4, DEF8, CD99L2, SYTL2, SYT15, TNK2, MFAP3, MYNN, MAP7D2	0.000158332
Cervix carcinoma	60	1.06673e-05	RPL17, XRCC3, LIMA1, HM13, ENOX2, PASK, SYNCRIP, SAE1, ZFP91, BRD7, PSIP1, HIRIP3, RPL11, LRRFIP1, PAN2, TWF1, NOL3, SP100, CTBP2, HNRNPA2B1, SF1, EXOSC3, MBNL2, HLTF, MBD1, SLC9A3R2, RAD1, BAZ1A, GTF2I, CFL2, SERBP1, EDF1, NACA, NFKBIB, PABPC4, ITGB1, HNRNPM, SET, TCERG1, SQSTM1, NPM1, HNRNPC, ENO1, SETBP1, ILF3, LHPP, PARK7, GAS6, FXR1, UPF3A, RABEP1, OTUB1, HNRNPUL1, APAF1, NOP56, MIF4GD, ZBTB…	0.000223363
Fetal brain cortex	40	1.6037e-05	ALDOA, GLRX3, YWHAZ, GFAP, NACA, EEF1B2, CNRIP1, SNCA, PRDX2, TAGLN3, HNRNPL, CDC42, PFN2, HNRNPK, EZR, GRIPAP1, CRMP1, MAPT, PAFAH1B3, PCMT1, HNRNPC, ATP5H, NEFM, ARHGDIA, RPS27A, ENO1, HSP90AA1, IMMT, HNRNPA2B1, DPYSL3, DPYSL2, PARK7, NME2, RABEP1, SEC13, HSPD1, STMN1, ERC1, CRYM, SPTAN1	0.000317129
Cerebellum	94	2.84526e-05	HNRNPA1L2, XRCC3, COX11, ATL1, GRIK2, LTBP3, BCAR1, SYNJ1, GABBR1, PRDX2, MED22, ZFYVE21, SLC35A2, ASAH1, SLC1A3, PPP1R1B, DNAJC12, GIT2, RGN, ATP8B2, ABHD12, PI16, NDUFS2, DLG2, ZNF577, OXR1, KCNMA1, NOL3, CNTN5, MPP1, SNRPN, C17ORF62, PICK1, SF1, KTN1, EXOSC3, CCDC136, GATS, KHDC1, CARNS1, DEPDC5, CLEC16A, DEF8, CTSC, MRO, EEF1D, MAP3K13, NEU4, PRODH, SNX18, CPLX2, NACA, HLA-DRB1, C3ORF18, CABP…	0.000532978
Kidney	179	3.30487e-05	LYPD1, MICA, THRA, LMO2, AURKAIP1, PDLIM7, DYNC2LI1, CASK, SYNCRIP, FGF13, TMEM11, ITSN1, APOBEC3F, AGXT2L1, CDCA7, H2AFV, HTRA2, ANK3, PLOD2, FAM40B, RPP30, SLC4A4, PQLC1, TBC1D9B, NUDT16, SPTLC1, DFFA, SNRPN, F8, WNK1, STIM2, DCTN5, PTPRO, MARK2, CARNS1, MGAT1, NCAM1, SPAG9, IGSF8, AAAS, SERBP1, NPTN, STMN1, PMP22, LOC645212, SPATA13, PRODH, KALRN, TM4SF18, ASS1, CRELD1, PABPC4, MRPS11, NPRL3, …	0.000588104
Skeletal muscle	81	4.99803e-05	RTN4, SCHIP1, POU6F1, MYBPC1, PDE11A, CXORF40A, ITSN2, ACTR2, ART3, MAP3K4, NARF, TRIM7, LRRFIP2, ERAP2, SLC4A4, C1ORF144, DFFA, LDB3, MID1IP1, FLNC, NCAM1, EPB41L2, C6ORF106, TNNT1, CFL2, LIMCH1, CD99L2, ADSL, SGCD, PDE4DIP, CELF1, ATPIF1, FAM18B2, BIN1, VAMP1, UGP2, PARVB, SPTB, KALRN, ING3, DBNDD2, FHL1, ABTB1, FHL3, CACNB1, TPM1, ACP1, ITGB1, MYOT, TPM3, MLF1, SORBS1, SH3GLB1, CHD2, RPL3, BCL…	0.000846947
Fibroblast	26	0.000198717	RTN4, ALDOA, GABRB3, CRELD1, HMGCS1, TPM1, ASAH1, ANXA7, APP, COL6A2, TINF2, ABR, SLC3A2, RCAN2, MBD1, XPA, ATF4, KDM2B, CHN1, H3F3B, MFAP3, BIN1, PARP2, UQCRB, ST7, NEU4	0.00321076
Retina	51	0.000623179	GABRB3, FGF14, FGF13, KIF13A, PLEKHB1, ANK2, PACSIN2, GRIPAP1, PDE4B, SLC24A1, PRKACB, PMS1, DLG2, CDH23, SGK1, RPGR, ZNF542, STIM2, MFGE8, EPB41L2, GLUL, KIF1A, PKM2, LIMCH1, SGCD, GNAS, SIAH1, MATR3, CABP1, RIMS2, CAPZB, STAU2, ZNF331, TMEM50B, RGMA, PDE6B, SORBS1, WDR13, CHM, ALDH4A1, ENO1, SERPINI1, ZNF664, RDH11, CHN1, ATP6V0A1, IRF3, H3F3B, ZNF385A, GUK1, CRYM	0.00960233
